# Supplementary material for: Identification and Validation of Immune Molecular Subtypes in Pancreatic Ductal Adenocarcinoma: Implications for Prognosis and Immunotherapy
Source: Front Immunol. 2021 Jul 15;12:690056. doi: 10.3389/fimmu.2021.690056 (PMC8320597; doi:10.3389/fimmu.2021.690056)
Supplement: Supplementary file 11 [file Table_2.xlsx]

## Sheet: CoefficientMatrix
Supplementary Table 2: Coefficient matrix of NMF analysis
TCGA Sample Barcode	TCGA-IB-7645	TCGA-FB-AAPZ	TCGA-FB-AAQ1	TCGA-2J-AABH	TCGA-2J-AAB8	TCGA-F2-A8YN	TCGA-HZ-A77Q	TCGA-IB-7646	TCGA-2J-AAB4	TCGA-H6-8124	TCGA-HV-A5A4	TCGA-IB-A5SS	TCGA-FB-A5VM	TCGA-2J-AABU	TCGA-LB-A9Q5	TCGA-XD-AAUL	TCGA-LB-A8F3	TCGA-IB-7652	TCGA-YH-A8SY	TCGA-US-A77E	TCGA-F2-A44G	TCGA-IB-AAUR	TCGA-F2-6879	TCGA-US-A776	TCGA-FB-AAPQ	TCGA-2L-AAQE	TCGA-H6-A45N	TCGA-IB-A6UG	TCGA-FB-AAQ3	TCGA-3A-A9IU	TCGA-HZ-8005	TCGA-IB-A7LX	TCGA-FB-AAPS	TCGA-IB-7888	TCGA-3A-A9IH	TCGA-IB-8126	TCGA-XD-AAUG	TCGA-IB-7891	TCGA-IB-AAUP	TCGA-2L-AAQA	TCGA-IB-7890	TCGA-FB-A78T	TCGA-IB-AAUT	TCGA-3E-AAAZ	TCGA-IB-7885	TCGA-S4-A8RP	TCGA-IB-7897	TCGA-IB-AAUS	TCGA-2J-AAB6
NMF_Factor1	1.18667e-14	0.0236335	0.0771336	0.0548009	0.0631044	0.0713007	0.0506112	8.77209e-15	0.0648854	0.0254977	0.0823928	0.0444955	0.0643677	0.0219489	0.0342065	0.0671569	0.109189	0.019612	0.0835769	0.0761439	0.0623796	0.0484379	0.0151825	2.52291e-06	0.0690373	0.032911	0.0522668	0.0331024	0.0662116	0.0495819	0.031249	0.039973	0.082126	2.22045e-16	0.0597678	8.73058e-05	0.0547703	2.95739e-09	0.019697	0.0633773	0.00867254	0.0668851	0.0498735	0.0199958	0.0505805	0.0624301	2.22045e-16	0.0728888	0.048716
NMF_Factor2	0.0590666	0.0352822	1.26761e-10	0.0804322	0.0775583	0.0643214	0.0298573	0.0229545	0.0669455	0.0181627	0.0886204	0.0101062	2.22045e-16	0.0107144	0.021126	0.0379728	0.0200229	0.0593184	0.0307943	0.0619631	0.0801641	0.0236527	0.135392	0.0384604	0.12056	0.0438315	0.0353688	2.88517e-11	0.076721	0.0167513	2.22045e-16	0.010731	2.22045e-16	0.0659493	0.0532564	0.000183758	1.4404e-08	0.0337884	0.0316571	0.134206	0.0184952	0.100018	3.25707e-15	0.0347733	0.0409977	0.0744915	1.2389e-05	0.00174756	7.12643e-13
NMF_Factor3	0.00331693	0.0482365	0.046739	0.0595898	2.22045e-16	0.00360238	9.9576e-06	0.00282587	0.0281345	0.000693714	0.00530713	2.22045e-16	0.00439387	9.82194e-05	0.146813	0.0256813	0.118901	0.0757797	3.9298e-12	0.00313281	0.037727	2.22045e-16	4.76841e-08	3.45449e-14	0.00981951	0.00142928	0.0376553	0.11694	0.0585792	0.0616982	0.000839807	0.00593389	0.0422091	0.00482476	0.0130556	0.137573	0.0248266	0.100798	0.01097	0.000851211	2.22045e-16	0.0866397	0.0821815	0.0438491	0.0209286	0.0371307	0.00206057	0.026786	0.00558412
NMF_Factor4	0.0441085	0.0191107	0.0281746	0.0519123	2.22045e-16	0.00434284	2.22045e-16	0.00505232	0.0586287	0.0243792	0.0469974	0.00478195	0.0426287	2.22045e-16	0.0229932	0.016215	0.0235556	0.0422398	0.00261988	0.00904522	9.13353e-05	0.0246031	0.000192552	0.00196677	0.0265752	0.0068186	0.0793445	0.00624216	0.00224017	0.00333691	0.00249545	2.22045e-16	0.0151318	0.0908685	0.05371	0.0302355	0.10593	0.0473675	0.0166952	0.00289381	0.0585164	0.0173091	0.0330783	0.00246906	0.00127282	0.0512807	0.136383	0.00849017	0.0596353
NMF_Factor5	0.00115759	0.00694386	2.22045e-16	2.22045e-16	0.0291184	0.0133622	0.0223116	2.45719e-14	2.22045e-16	1.18424e-06	0.00395467	5.39564e-08	4.78866e-11	0.0741541	5.38542e-15	0.0196014	0.0153108	2.22045e-16	0.0019114	0.0652646	2.49428e-09	0.00226005	0.016642	0.425912	5.7389e-07	0.0261109	0.0218824	0.00847305	0.0251106	1.62605e-06	0.000995427	0.00683334	0.00195176	1.87227e-05	0.000729573	0.0264994	0.0367024	0.000735431	0.0309821	5.59426e-10	5.99454e-08	2.53751e-13	0.0563655	0.179673	0.01108	0.0254486	0.0243449	0.00114609	1.74452e-15
NMF_Factor6	0.106082	0.0497459	0.00609448	0.000890805	0.0261571	9.11882e-11	0.100915	0.0133566	0.0108066	2.22045e-16	0.00538107	0.00660388	0.0974968	0.0253837	0.0106819	0.00298972	2.22045e-16	0.0148913	4.98954e-05	0.00196093	0.00292699	0.196718	0.000676538	0.00101577	2.22045e-16	0.0529144	0.0491523	0.0349252	0.00132508	0.0093363	0.00424029	0.00619937	0.0763988	0.0987391	0.00780596	0.070251	0.0301533	0.0434262	0.160731	0.000161887	0.00124632	0.0127142	0.0462514	0.00882219	0.0447035	0.0143721	0.0988717	0.0828325	1.22512e-08
NMF_Factor7	0.02463	0.0582017	0.107659	0.0424856	6.46278e-07	0.0413263	0.0029782	0.00192574	0.0954394	0.0537162	0.0492218	5.56463e-15	2.22045e-16	0.00933749	0.00221387	0.055623	0.0200633	0.030259	2.22045e-16	0.059661	0.00328059	0.0260714	0.00630089	2.22045e-16	0.047323	0.0220804	0.0698145	0.0559797	0.0229169	0.0342953	2.22045e-16	0.0798869	5.66631e-06	0.0123046	0.0461409	0.03488	0.0286516	0.0420199	0.027101	0.0093868	0.00118853	0.0378666	0.112494	6.39528e-09	0.0272862	0.0683502	0.0483883	0.0246036	2.22045e-16
NMF_Factor8	0.0963697	0.03317	0.00210795	0.0226619	0.0857113	0.0503004	0.0975152	0.122469	0.0177854	0.0477447	0.0454937	0.101183	0.000283953	0.0530409	0.0459785	0.0650929	0.0136724	0.0842221	0.0837322	0.053375	0.0724995	0.0285174	0.0893579	2.22045e-16	0.0311564	0.01731	0.032347	6.54252e-11	0.0441446	0.0334721	0.0914355	0.00819661	0.0960871	0.0772958	0.021068	0.0378812	0.0843903	0.0811095	0.0394094	0.0446876	0.112433	0.0183169	0.035571	0.0677683	0.0862349	0.0395815	0.0677178	0.0965449	0.0464048
NMF_Factor9	3.91184e-10	0.0797114	0.0816141	0.0256454	0.0244252	0.061593	0.0250031	0.0972639	0.0299685	0.133617	0.00999827	0.111178	0.123592	0.138162	0.0230519	0.047786	0.00744715	0.0152856	0.0753711	0.0154647	0.0405642	0.0171368	0.0237315	2.39329e-05	4.58298e-07	0.120493	0.0264187	0.0888164	0.0217763	0.114573	0.125409	0.160431	0.0012808	2.22045e-16	0.0809208	2.22045e-16	2.22045e-16	0.00446723	0.0361406	0.0352607	0.0887827	2.58615e-06	2.22045e-16	0.0352084	0.0375693	0.00585004	0.0122017	0.0111246	0.142653
[truncated: 100 more columns]

## Sheet: BasisMatrix
Supplementary Table 2: Basis matrix of NMF analysis
Gene Symbol	NMF_Factor1	NMF_Factor2	NMF_Factor3	NMF_Factor4	NMF_Factor5	NMF_Factor6	NMF_Factor7	NMF_Factor8	NMF_Factor9
PNLIP	0.300866	2.59517	137.906	4.07186	2.22045e-16	2.22045e-16	0.766291	2.92857	0.739519
CELA3A	0.771574	1.94479	132.105	4.04391	2.22045e-16	2.22045e-16	16.3746	0.212103	1.77106
CLPS	0.439355	1.99459	129.679	3.68676	2.22045e-16	2.22045e-16	6.79651	1.67978	0.641951
CPA1	0.0922884	1.02323	129.781	2.98006	2.22045e-16	0.0065316	8.45361	0.444055	1.50828
CTRB1	2.37117	2.22045e-16	126.463	1.88151	2.22045e-16	2.22045e-16	19.085	2.22045e-16	0.142685
PLA2G1B	0.817806	2.07968	118.976	4.89835	1.53194	8.02766e-09	6.94013	1.12263e-10	0.644883
CPB1	2.22045e-16	2.22045e-16	117.996	4.66372	0.1095	2.22045e-16	7.1882	2.22045e-16	3.3085
PRSS1	8.31823	16.7036	115.308	5.71697	3.50723	2.22045e-16	7.9162	4.55217	2.72259
CTRB2	0.0010479	2.22045e-16	118.5	1.19793	2.22045e-16	2.22045e-16	15.7891	0.064664	0.467074
REG3A	1.1678	2.852	111.16	4.51378	2.16819	0.775269	28.7306	1.32398	1.26429
CPA2	2.22045e-16	2.22045e-16	112.453	2.44604	0.314921	0.186583	9.53295	2.22045e-16	0.331493
CELA2A	7.27995e-16	0.274666	98.89	0.315213	0.14171	0.283056	0.0795236	0.248661	0.1416
PRSS2	12.5616	28.6376	103.414	8.75246	9.46565	1.70427	18.4546	19.6324	6.58638
CELA3B	0.144629	0.838164	107.706	0.299019	1.6908e-14	2.22045e-16	1.27387	0.000116239	0.231359
CEL	0.816474	0.000488138	106.823	2.1849e-07	0.450088	0.749726	11.8864	2.22045e-16	3.62652
SYCN	2.25725e-12	0.402439	104.015	0.445975	1.40646e-07	2.22045e-16	0.545771	2.22045e-16	0.153697
CTRC	0.357747	0.110653	102.234	0.337633	0.182548	0.314502	3.59952	1.24473e-07	0.260884
REG1B	2.22045e-16	2.22045e-16	99.0464	2.22045e-16	2.22045e-16	0.571788	13.8823	2.22045e-16	2.22045e-16
REG1A	18.7082	16.8634	90.6346	6.85567	8.78716	2.41076	41.3864	5.44474	4.32553
INS	28.6971	18.5863	37.1058	112.989	4.18517	2.22045e-16	11.434	2.22045e-16	15.8527
GP2	2.22045e-16	9.60688	97.6521	2.91881	1.43959	0.437944	7.34299	2.22045e-16	2.22045e-16
GCG	10.5189	16.0956	11.5922	117.803	2.22045e-16	2.22045e-16	0.000160016	4.64149	9.20733
AMY2A	2.22045e-16	3.22944e-07	81.056	2.22045e-16	0.0982367	2.22045e-16	2.22045e-16	0.0387244	0.0468082
PPY	12.9262	4.84398	43.5085	25.847	11.7891	13.1892	14.4927	3.30571	10.3679
PGC	1.57418	39.8712	24.8878	6.45766	11.4752	2.22045e-16	2.22045e-16	11.5241	2.22045e-16
CELA2B	2.22045e-16	0.323759	76.0963	2.22045e-16	0.219039	0.371743	0.27236	0.311651	0.348021
TTR	11.1973	16.3509	19.2669	107.435	1.05457	2.22045e-16	4.11306	4.00119	6.9066
REG3G	2.22045e-16	2.22045e-16	80.6634	0.229859	0.087682	2.22045e-16	3.45473	0.0450551	2.22045e-16
REG4	0.014084	58.388	15.0991	1.52388	24.2961	7.19792	8.07817	1.80566	2.22045e-16
RPS4Y1	19.3945	7.88736	0.905609	1.45955e-09	13.5199	2.3898	21.5997	7.04828e-11	17.1159
TFF1	31.0702	65.0125	23.7497	8.60631	15.0044	4.30929	14.3406	20.9952	7.99925
PNLIPRP1	9.37886e-15	2.22045e-16	68.2552	2.22045e-16	0.00572949	0.0187377	0.450683	0.00423851	5.7613e-13
CRP	14.6289	8.37308	31.591	1.88546	2.22045e-16	2.22045e-16	55.3499	2.22045e-16	5.06941
CLDN18	10.7391	59.7071	18.7647	7.1762	7.03926	2.46852	2.22045e-16	18.7366	2.22045e-16
MTRNR2L1	4.29356	5.29818	3.37697e-14	2.22045e-16	6.73983	6.72425	20.1262	2.22045e-16	4.41405
CEACAM5	5.19884	57.7594	9.2581	8.70519	14.5895	9.39549	17.4893	15.5478	22.3112
PSCA	18.6515	24.8543	7.89433	0.336533	1.43989	10.7289	4.43927	21.0256	41.0398
OLFM4	30.8655	43.3347	33.2277	0.22626	5.28846	13.4159	31.5266	22.7483	9.91912
SST	14.1984	17.5733	23.055	82.7523	9.01891	6.77308	6.65575	2.15428	12.7263
CUZD1	0.301413	3.18813	61.2445	2.22045e-16	0.370904	2.19865	3.27018	2.22045e-16	2.42589
MUCL3	4.1494	41.9907	8.41466	2.07642	2.22045e-16	2.39516	13.1315	21.9926	9.37527
CRISP3	2.84347e-09	13.9489	11.6368	9.23319	6.27759	2.22045e-16	54.3739	3.94157	0.00512869
TFF2	19.2786	42.7655	19.8631	5.50909	14.2075	7.73141	16.3929	18.5632	14.5143
APCS	10.8541	6.00456	26.6552	2.22045e-16	2.27397e-16	2.22045e-16	51.6321	2.22045e-16	2.41056
KRT6A	7.95609	2.63369	7.59015	2.22045e-16	2.22045e-16	2.09011	1.54519	11.3426	46.3266
LY6D	17.3886	2.22045e-16	0.669728	5.6929e-06	1.02491	2.02181	2.22045e-16	9.84827	32.9432
PDIA2	2.88636	7.96574	55.1457	0.844412	0.478972	0.63817	2.27607	0.576599	1.2393
DES	8.53233	2.22045e-16	5.47375e-15	2.22045e-16	28.6463	17.4686	2.22045e-16	10.7702	10.5845
KLK1	1.12422	19.106	57.4067	2.22045e-16	9.14265	2.15731	1.11801	0.513225	6.75436
PLA2G2A	6.21735	7.96204	7.47479	5.3578	10.8744	32.4847	2.22045e-16	8.35057	2.22045e-16
FDCSP	18.7143	4.95343	2.29842	9.15802	2.22045e-16	42.2985	3.17243	2.22045e-16	1.93244
S100A2	16.5947	7.9212	4.24608	8.81888	3.24908	0.170908	2.4086	4.78548	48.0663
CHGA	7.88907	10.4852	11.8287	78.3969	5.32991	4.29966	1.67524e-05	2.75651	4.06434
AQP8	2.22045e-16	0.118132	49.0825	2.22045e-16	2.22045e-16	0.23381	0.0797013	0.17405	0.0617798
MUC6	11.5049	7.78519	25.8384	2.07906	9.60495	2.4386e-12	40.5771	6.62814	2.22045e-16
TFF3	24.8046	41.869	15.3132	10.5197	22.1706	6.13522	15.2291	10.9459	6.74954
KRT5	7.24538	2.22045e-16	1.28933	4.65299	0.0898132	2.92647	10.471	1.55461	33.9189
CA9	24.1236	29.1656	5.88234	0.000324714	4.58623	2.22045e-16	3.24791	10.7553	19.5696
CCL19	8.54791	8.2797	16.3349	26.1346	5.22961	46.9101	6.69459	0.012326	3.13211
SPRR1B	17.3202	12.214	3.09889	3.91995	2.22045e-16	2.22045e-16	2.22045e-16	4.1643	23.0158
GABRP	3.85516	14.0684	6.36472e-15	0.0281611	5.65768	13.0141	27.6017	24.4606	14.806
SPINK4	0.173881	10.0522	1.85778	3.17175	30.6648	0.942876	4.8149	3.36774	1.78126
CHGB	6.70236	5.31303	17.3127	73.3262	5.13834	0.734036	1.84079	4.98227	6.02223
KRT20	2.22045e-16	3.81203	0.907242	2.22045e-16	21.0287	2.22045e-16	11.8511	3.83209	2.64477
ANXA10	9.86966e-05	53.8921	17.3586	1.476	4.79469	2.41874	8.05211	23.0572	6.4139
AMBP	9.32892	5.19708	38.0355	2.2473	1.60748	2.22045e-16	35.9925	2.22045e-16	2.22045e-16
MUC5AC	10.6417	36.4329	5.27371	2.22045e-16	9.9281	2.22045e-16	8.37735	0.616336	12.3824
DMBT1	12.2526	30.6785	11.9772	1.9157	12.8279	2.22949	18.6708	6.20959	4.09712e-16
MMP1	14.0346	28.7914	13.8082	9.80719	4.24142	4.73238	27.6217	29.4674	9.13299
CXCL5	17.356	18.0861	9.20026	7.35096	2.22045e-16	13.6197	4.42239	33.999	6.31855
SPINK1	27.3115	33.5004	53.0202	3.8694	14.0757	12.3324	21.9973	20.9954	10.2682
SPRR1A	16.8164	21.4395	2.92513	2.00405	6.9126e-12	2.22045e-16	1.18084	2.49314	12.0142
SFRP5	15.2411	6.0382	36.9554	8.10198	0.625283	1.81578	34.954	1.21671	0.259436
KLK7	17.6181	18.842	2.45724	4.21485e-16	1.18873e-07	5.57497	1.04961	20.3274	19.5377
AMY2B	4.75465	3.11931	41.1456	2.22045e-16	1.57505	3.12856	1.04995	2.22045e-16	2.3632
CCL21	13.7778	1.38083	18.7964	10.0617	11.2612	38.1053	11.1255	12.1296	10.158
CST1	15.4737	26.9707	2.93628	8.19848	7.36704	9.23848	15.6309	23.7658	17.8366
KLK6	24.4443	4.11271	2.93166	1.53131e-05	1.18639	8.91921	6.65836	21.6172	30.1035
SCGN	3.35997	4.41267	15.1589	69.0246	2.69744	2.22045e-16	4.51137	0.618486	1.50766
JCHAIN	9.13719	12.0724	19.6258	24.1869	9.36356	30.937	15.7215	24.4128	10.7622
LEFTY1	12.9578	4.49226	25.083	2.26865	6.44844	2.22045e-16	19.2288	2.22045e-16	2.22045e-16
LYPD2	7.28727	5.1758	0.294329	0.400514	0.169745	3.46085	2.22045e-16	7.56371	15.3112
ITLN1	2.22045e-16	10.8468	5.31347	1.93757	20.5364	2.22045e-16	2.22045e-16	1.1241	2.22045e-16
CXCL13	1.97722	1.50514	2.22045e-16	1.66939	1.23868	44.27	2.22045e-16	1.8374	6.02898
CXCL17	17.2295	29.0218	19.1261	11.3216	3.52087	4.79792	7.75649	7.14606	18.2697
CGB5	1.52456	1.16215	2.29778	4.54413	0.0148687	1.34176	3.27874	2.22045e-16	28.3101
DHRS9	0.052619	26.3475	4.45586	1.35932	2.48092	1.25173	10.927	7.60884	17.3968
VSIG1	2.06285	40.6703	11.1969	1.27308	2.77034	1.39445	5.0525	9.51552	1.18138
MSMB	11.3002	12.0248	2.4722	2.22045e-16	15.2516	4.58147	2.22045e-16	2.22045e-16	3.03645
IAPP	6.05157e-09	0.830703	7.57546	54.76	2.22045e-16	0.108564	8.74588e-06	2.22045e-16	2.22045e-16
DUOXA2	23.3019	23.7883	9.67006	2.62918e-08	0.927554	0.686441	25.1869	6.23733	3.41605e-08
KRT16	24.7874	14.3431	5.65018	1.29551e-06	2.25181e-11	4.50769	2.22045e-16	12.3702	37.5294
SPRR3	12.8641	13.3862	1.50426	8.4868	0.000581029	2.22045e-16	2.22045e-16	0.208625	15.8907
GC	0.477701	4.6164	19.4231	42.4781	2.90482	2.22045e-16	30.8572	2.44405	0.964715
PADI1	16.257	10.8526	3.53049e-07	2.22045e-16	2.08192	0.171576	2.54877	5.34268	33.168
LTF	17.0162	6.11699	14.5628	4.22241	6.01261	18.7674	25.5309	2.22045e-16	1.9233
HMGCS2	3.03458e-15	28.6271	3.68799	1.13378	17.0613	3.9887	4.90769	1.1074e-13	1.60423
UPK1B	1.42005	11.5197	10.3295	2.22045e-16	0.648671	4.7556	12.5102	5.30667	5.79465
SERPINI2	2.22045e-16	2.22045e-16	39.8143	2.22045e-16	2.22045e-16	0.0574874	0.141566	2.22045e-16	0.0631582
FABP4	3.9046	0.0118016	9.46597	11.0178	3.66436	30.8039	2.22045e-16	6.55078	0.389487
SCGB3A1	5.26111	2.22045e-16	8.16128	3.33422e-11	8.14793	1.24289	28.006	0.283137	1.56885
SLC30A8	0.134725	2.32695	5.85649	66.8861	2.22045e-16	2.22045e-16	1.87906	3.84885e-09	1.26021
CEACAM7	3.33179	14.565	9.0941	13.5598	3.14168	2.51232	38.2688	4.72264	2.22045e-16
CST6	6.95616	5.38752	4.49506	2.1871	1.19255	13.7328	13.2559	4.9699	41.093
PIGR	15.1123	30.1485	18.5171	5.56331	17.6388	5.30623	40.3106	23.1227	5.47933
KRT17	38.5224	15.373	11.1542	9.96609	5.97828	15.9357	11.0285	20.1027	45.9721
CD79A	6.76587	2.62015	1.95207	7.10832	3.80247	39.957	0.641994	3.99908	5.81733
PI3	28.39	24.8606	8.63388	10.1401	7.7901	10.2301	1.5644	14.9768	16.7071
C7	0.236846	9.79763	20.7951	31.0843	8.37756	28.4632	22.2606	18.3524	2.39921
COL17A1	5.18605	36.4414	6.47546	3.09722	6.73107e-16	5.43778	2.49737	22.435	31.3784
PHGR1	3.67077	28.1725	2.55591	3.58297	16.4055	2.22045e-16	2.22045e-16	2.22045e-16	2.22045e-16
FAM3D	6.93835	30.3082	1.95225	4.63718	19.5949	6.07481	15.429	8.99023	4.15778
CDH17	2.22045e-16	26.0342	1.52955	5.8247	18.1246	7.67084	15.0146	5.04083	1.00395e-05
AKR1B10	5.23443	34.0683	5.59252	8.10165	8.68855	1.47044	19.3158	10.622	3.63149
CR2	0.678241	0.50524	2.22045e-16	0.501785	1.06162	34.8085	2.22045e-16	2.22045e-16	0.990909
ERP27	2.56515	2.57904	41.615	0.367383	0.716429	4.66237	9.98095	7.51746e-10	8.0014
PCSK1N	26.7426	2.52459	8.41207	45.8464	8.39302	3.76364	3.83304	2.22045e-16	2.75069
MSLN	28.5857	32.584	5.85582	1.23607	3.93496	9.69346	16.9242	23.849	28.8556
DUOX2	17.7864	25.6282	9.34093	0.0354041	0.130965	2.91141	30.3281	13.3325	0.000159601
PRSS3	10.3873	27.6548	41.9506	5.61656	9.60409	6.7834	4.72089	15.3849	12.102
G6PC2	5.02676e-06	0.532302	2.50295	57.449	2.22045e-16	2.22045e-16	0.655802	2.22045e-16	0.0923868
HBB	6.22415	5.3238	15.8508	14.2118	5.71522	15.3157	2.22045e-16	12.6216	6.07147
ALB	5.91468	2.22045e-16	25.217	2.22045e-16	3.18172	1.18341e-06	16.3629	2.22045e-16	0.429795
TCN1	20.2554	26.8146	13.3419	6.26917	11.6434	1.15372	37.7157	20.473	14.8628
ACTG2	14.5263	0.000706936	0.000100925	0.049815	20.5706	8.24815	2.22045e-16	25.0949	10.7774
MT1G	11.7327	14.168	43.6093	11.0325	12.832	6.55573	1.37737	6.11076	10.3711
PRAP1	12.8259	16.5804	2.41791	2.31269	10.0426	4.7006	2.22045e-16	4.99337	2.22045e-16
TM4SF4	17.803	20.73	15.2308	22.2704	9.58844	10.2454	30.7908	22.1498	8.47894
TM4SF20	2.22045e-16	15.0359	2.22045e-16	6.03815e-14	15.3809	2.22045e-16	3.29037	1.21898e-15	2.22045e-16
KRT14	6.66472	2.22045e-16	2.22045e-16	2.78054	0.458085	2.22045e-16	2.22045e-16	2.07779	20.9845
S100P	19.372	47.5089	14.6769	6.96087	13.9697	11.7357	3.08923	23.5059	33.092
SLC4A4	0.647177	15.843	31.3494	8.33249	2.26327	0.000583322	33.8609	6.47819	0.000497252
CLDN2	16.6715	20.9376	19.1838	0.000275499	3.8408	7.38224	33.0329	19.7204	2.22045e-16
IGLL5	10.5518	3.16998	6.38374	8.03245	4.15866	29.319	8.08486	12.9346	5.90333
SAA1	28.1541	3.37792	8.2311	10.7034	3.44755	23.4209	9.68125	14.7412	11.3802
FGA	8.65925	1.21883	19.0928	2.22045e-16	1.49798	2.22045e-16	30.7732	2.22045e-16	4.33291
CFTR	7.83845	13.4419	28.7342	5.80801	0.0472002	3.74813	39.2079	8.32226	2.22045e-16
BPIFB1	5.53225	21.3899	2.52984	2.22045e-16	7.67988	5.40269	2.22045e-16	5.22732	2.22045e-16
AQP5	26.7378	19.633	10.0567	3.05502e-14	4.7037	8.4823	10.4921	17.4927	11.5495
MUC5B	14.8516	13.2888	4.15099	2.22045e-16	9.13155	1.82078	27.823	6.60981	7.41246
COL11A1	16.9838	3.93643	2.22045e-16	0.0316677	9.20145e-13	2.18962	2.38567	47.2185	13.5262
BEX1	5.55367	1.78364	21.7134	52.5201	3.79817	0.979018	4.15984	0.848502	2.7364
SYT8	31.9393	10.661	4.5748	2.22045e-16	5.56302	2.22045e-16	11.3812	1.34881	24.9547
ACKR1	8.01177	3.45134	15.9669	15.4781	11.1219	31.1499	11.8488	2.71323e-09	2.22045e-16
KRT13	0.0779892	8.48864	4.01084	1.72969	0.466474	1.19169	9.08497e-15	2.22045e-16	22.4874
VSTM2L	11.4356	15.1544	6.62047	0.326419	0.650193	4.85039	19.9964	12.2359	30.357
CEACAM6	17.1079	49.3823	16.0191	13.5179	11.3439	14.8841	23.8689	34.9321	23.2083
C6	0.00019948	3.19458	25.7199	6.09706	0.394285	4.13236	34.017	4.16269	2.22045e-16
KCNK16	1.71684	1.67002	2.57131	57.3885	2.22045e-16	2.22045e-16	2.22045e-16	2.22045e-16	2.22045e-16
MIA	18.6804	17.7986	2.24223	2.22045e-16	2.06676	4.81895	0.00213483	9.42639	11.257
SULT1C2	8.69936	29.9882	6.2192	1.42939	2.32613	2.22045e-16	8.61837	2.22045e-16	2.22045e-16
KLK10	22.7568	19.4907	8.9436	0.0826561	1.48367	7.70556	3.28689	16.4829	23.766
UGT2B15	2.22045e-16	10.14	13.212	6.44918	6.8124	1.28609	31.4315	2.22045e-16	2.22045e-16
RBPJL	0.0243772	0.000852451	31.8938	2.22045e-16	2.22045e-16	2.22045e-16	0.193942	2.22045e-16	0.0661426
CCL18	19.0478	4.68141	10.5953	0.0133393	1.15735	20.4833	0.948834	31.2136	5.11507
ALDOB	8.85586	17.2155	14.7072	4.74962	18.6181	3.75672	21.8666	3.44223	2.22045e-16
WNT11	3.93196	2.11018	10.3557	7.92337	1.20866	10.6726	2.22045e-16	1.89958	25.7191
MARCO	18.3616	5.76273	8.49467	2.22045e-16	2.22045e-16	9.54901	1.33826e-14	26.1006	5.42275
SCG5	11.0181	10.1093	12.2202	58.988	5.54421	4.42925	0.951609	13.3057	10.0175
LGALS4	21.1961	43.3189	15.6496	8.55618	17.3941	12.6584	26.1848	24.0379	9.76872
ABCC8	3.45964	1.24792	6.55152	55.9583	0.81899	2.22045e-16	2.08129	2.22045e-16	2.22045e-16
FGG	8.53995	0.924496	12.6376	2.22045e-16	1.19912	2.22045e-16	22.0311	2.22045e-16	4.47336
SLC3A1	0.241843	8.33397	25.313	4.13746	2.22045e-16	2.22045e-16	30.1292	2.12689	2.22045e-16
LYZ	24.5516	46.3116	25.0157	12.869	18.6526	21.135	19.8632	37.4506	11.2024
CTSE	17.9754	50.9492	18.655	13.7292	9.66746	11.5333	12.0659	37.2709	15.9694
FOSB	12.1029	3.45927	3.27632	8.02382	3.67145	19.2284	7.17298	18.5543	4.8251
CRABP2	24.5653	15.0634	7.22605	11.1215	4.6482	7.715	6.34012	16.9265	37.4849
PPP1R1B	16.3523	29.1986	18.5375	4.03603	10.6774	4.27535	17.8151	6.89961	2.59866
C6orf15	2.22045e-16	3.81124	0.347011	2.22045e-16	3.00689	4.61304	2.22045e-16	1.22838	16.3509
C4BPA	9.34336	7.67834	19.7687	2.22045e-16	2.55143	2.22045e-16	27.1146	5.19883e-11	2.22045e-16
DKK1	3.54522	12.0392	3.75015	4.82703e-09	2.22045e-16	3.86385	5.86777	13.9471	27.2217
CLDN3	28.2579	3.94392	16.5513	2.22045e-16	17.9043	7.03616	21.8132	2.22045e-16	11.2346
TM4SF5	15.8416	31.5577	8.8131	4.98251	12.7675	1.85218	5.22555	7.05152	2.22045e-16
DDX3Y	4.80815	5.50851	2.22045e-16	8.79872e-12	5.99658	2.20268	14.3289	2.04835	6.59355
FAM83A	6.13654	7.5957	2.43547	1.51119	3.40094e-09	1.08851	1.25663	5.98731	31.9772
MMP11	38.5447	14.2582	5.49359	2.51149	4.76942	11.1876	8.25156	39.6815	23.6787
HLA-DQA2	16.6819	4.87193	5.45937	12.1224	1.73072	18.2042	8.88289	20.5145	5.78901
FGFBP1	10.9604	7.11185	2.72099	3.51408	1.95481	1.87604	2.37467	8.13029	23.522
MUC17	2.22045e-16	27.3825	2.22045e-16	1.97045	3.15011	0.14243	1.86639	7.03392	2.22045e-16
KRT23	23.2467	3.58204	2.84933	0.341942	5.92257	11.4165	9.56812	12.8453	14.7871
CAPN9	5.27484	27.6163	2.32755	2.22045e-16	8.42867	1.05095	5.32302	6.92195	2.50197e-13
SCG3	0.017269	1.39087	6.56481	55.1857	1.2682	0.261666	0.0297608	0.823505	1.65161
CLCA1	2.22045e-16	5.18032	0.286586	2.22045e-16	19.3281	2.22045e-16	2.22045e-16	0.166074	2.22045e-16
HABP2	3.51027	14.1383	23.1426	2.22045e-16	1.52528	2.22045e-16	27.4734	4.16061	2.22045e-16
FGF19	1.73099	0.920244	5.1568	6.61118	0.000805162	0.880087	20.8846	2.62562	11.9482
GDF15	26.1633	22.5209	12.5999	7.76377	9.57201	1.40433	7.2419	4.43569	9.64531
SERPINA5	12.1914	6.04137	29.6489	5.9205	1.03424e-15	3.39532	29.1772	9.27931	10.3483
GSTA1	4.63956	20.0976	21.486	10.3768	8.95331	1.90165	18.0069	2.7001	4.19811
SERPINA6	4.01135	0.773881	22.091	10.879	0.117217	2.22045e-16	29.4021	0.944192	0.00120157
KRT6B	25.7415	0.386189	3.43718e-07	2.22045e-16	0.730719	5.82448	9.09395	10.2874	12.6613
SERPINB3	9.61515	6.85529	2.24377	2.22045e-16	2.22045e-16	2.22045e-16	2.22045e-16	1.93447	12.8808
VNN1	11.2161	18.1496	4.16551	1.71357	9.15455	3.60287	27.0506	12.5038	9.26798e-05
TNS4	5.18945	24.8925	8.64382	4.99957	1.34843e-12	6.2772	0.748783	14.6032	28.9203
CYP2S1	7.80214	41.4266	9.63862	4.1652	8.58963	7.98514	3.29818	14.7586	9.54781
ANGPTL4	14.8087	9.74527	11.1813	5.41293	5.37744	12.5791	7.25262	7.20184	32.6012
SMIM24	16.3049	30.3628	4.84481	20.4814	11.3876	5.61402	8.24116	11.1003	3.63466
SLC26A9	22.062	21.8058	5.32653	2.65787	6.36709	4.48725	2.46233e-11	0.845848	2.15273e-12
ADH1C	8.49408	21.1406	14.5319	7.15133	9.28723	8.56822	21.8537	5.57116	0.400278
FGL1	0.791196	2.22045e-16	27.9404	2.0002	4.34987	2.22045e-16	2.25074	2.22045e-16	0.519149
MS4A1	0.231902	0.218549	2.22045e-16	0.339926	0.8029	30.4663	2.22045e-16	2.22045e-16	0.432961
MUC13	16.9164	32.445	8.0047	6.27371	17.1093	8.73747	19.1111	19.8017	4.44384
DEFB1	31.3705	13.8859	28.0932	6.55533	2.97102	6.18437	21.7228	18.2287	20.7152
CLIC3	25.2887	20.1833	4.28618	0.560821	2.62808	4.87773	0.030663	10.6149	28.9023
IGFL1	2.68537e-10	1.13595e-07	3.62175	2.22045e-16	1.93034	2.10063	2.22045e-16	2.17448	19.9415
VPREB3	3.18012	0.587384	2.22045e-16	2.22045e-16	1.00187	30.4415	2.22045e-16	2.22045e-16	2.14519
PRSS21	8.92153	10.1974	3.61119	2.22045e-16	2.69054e-16	2.15288	4.22278	5.28216	10.9111
GSTM1	5.71559	5.22323	1.98557e-08	4.28439	4.02218	10.4339	0.663618	3.68962	7.36242
UGT2A3	2.22045e-16	18.2983	16.6542	7.56359	1.17699	1.27951	18.8876	4.39785	2.22045e-16
IHH	5.56358	33.5073	0.877128	0.309778	7.63645	1.81387	3.15273	7.53723	2.22045e-16
SCG2	3.85748	4.21452	8.80391	49.0898	4.80428	6.8191	4.73831	14.4509	5.62697
TNNI2	29.3541	3.04027	3.28954	2.22045e-16	2.758	4.21894	9.09237	0.346232	19.0303
APOA4	0.571395	0.121123	2.34663	2.79632e-09	19.8489	2.22045e-16	2.22045e-16	1.77409	2.22045e-16
KLK8	15.5324	5.5055	2.22045e-16	2.22045e-16	1.47643	1.82019	3.2411e-11	9.89872	11.7709
CRYBA2	3.91198	0.929494	0.666424	48.9963	0.137453	2.22045e-16	2.22045e-16	2.22045e-16	2.22045e-16
FCGBP	3.54409	10.2526	9.44129	4.25175	18.3335	4.10542	15.346	7.34316	5.67773
EPYC	3.74053	2.22045e-16	2.22045e-16	2.22045e-16	2.22045e-16	0.000170943	2.22045e-16	26.1061	4.32489
CCL20	16.8432	19.6644	5.20844	6.91829	2.22045e-16	7.46694	7.60464	13.6561	7.93163
HSPA6	12.5326	8.25357	0.627253	2.50485	0.87696	2.28226	3.04291	9.11306	9.1975
GPX2	25.554	43.5904	15.8422	11.4431	13.7042	12.3115	20.3187	24.5437	10.2472
SPP1	30.6371	17.1246	32.492	16.6441	4.29991	9.31463	25.1761	36.127	26.4244
CXCL9	2.22045e-16	7.61978	10.2181	6.50167	2.22045e-16	17.0672	6.3135	16.4464	5.44223
SNCG	13.9783	2.45919	8.25982	7.19123	5.13404	11.9191	5.20748	4.83817	31.399
ANPEP	9.00197	14.2617	29.3112	11.2348	8.52644	6.16012	16.2877	12.0833	8.7013
SFTA2	17.7651	22.9479	10.2666	1.17837	2.89196	4.04903	11.8269	16.8469	23.8044
CAPN8	17.6071	35.8684	7.11535	3.77832	8.04886	1.60421	12.0076	9.03485	9.92304
CDKN2A	10.2498	7.67661	2.38413	6.70425	0.97678	1.75652	0.000161339	4.93447e-13	12.9254
CDHR2	10.975	25.4894	2.22045e-16	0.734365	7.4302	0.27697	10.6781	15.4627	1.86512
GATM	3.04249	20.1374	36.0795	8.93022	7.87736	5.52059	17.3009	9.88193	3.99901
HBA2	14.1612	1.78508	8.6466	6.73031	3.86695	11.8118	2.22045e-16	4.02857	3.05619
SLC39A5	3.03475	13.5732	23.7933	1.89648	12.466	3.57906e-16	5.63274	2.22045e-16	2.22045e-16
LGALS2	12.3851	14.4108	25.6759	4.65156	3.2918	12.539	19.0789	4.83126	7.12122e-10
SLC6A14	15.6268	19.8472	7.15224	4.67413	2.87082e-05	3.91712	0.023267	16.7555	10.4071
TNNT1	4.9121	8.06045	0.780153	1.66306	2.22045e-16	2.22045e-16	2.22045e-16	2.01987	23.5507
GPR87	4.93058	3.58045	1.98131	2.22045e-16	2.08606e-13	1.85544	3.16651	3.23666	31.2396
ADH1B	2.22045e-16	1.50339	10.2257	13.3158	5.26343	24.9537	9.37494	4.17137e-12	2.22045e-16
PCSK2	0.0453419	0.887456	3.65308	51.7365	0.572162	2.22045e-16	0.00606476	1.57215	0.635009
AGR3	12.1311	34.7016	8.87106	2.17943	11.6813	4.40546	14.6715	16.8176	6.5282
FER1L6	2.22045e-16	24.1484	2.22167	2.09628	3.59171	2.22045e-16	1.93259	3.44491	0.000438336
LCN2	37.9426	33.0084	20.5072	11.7582	11.4796	17.1624	25.4865	27.5412	28.3442
CCL17	4.67169	7.40446	6.53474	10.1546	0.336553	20.8114	5.81863	8.26754	2.22045e-16
CXCL14	15.9446	27.2064	6.69715	17.441	8.60295	15.8124	10.2332	32.1036	18.9658
MUC3A	5.69031	27.0905	1.73968	4.20472	9.71892	0.772532	23.9251	6.00825	1.1229e-10
CHRDL1	2.22045e-16	2.22045e-16	6.09639	10.5149	5.95896	23.2335	3.52927	9.77755	2.22045e-16
CCL24	5.25441	21.6035	3.60731	0.931187	10.9349	6.7076	2.11262	8.96716	3.80393
CLDN10	13.6334	8.18644	18.7603	9.20777	2.22045e-16	2.66005	30.7387	13.0462	2.71501
VSIG2	18.4454	39.7482	11.6161	4.39934	11.102	7.47368	10.4516	15.8615	17.2895
SCTR	16.801	10.1342	22.3043	1.79708	4.47773e-10	3.04179	26.3038	5.60267	2.22045e-16
PI16	0.8744	1.20127	5.86653	10.6294	4.07492	21.8711	2.22045e-16	0.000812401	2.22045e-16
WFDC2	35.6949	20.7999	10.8095	5.36408	13.2056	6.70125	13.9627	15.5694	27.8648
CLPSL1	2.48096	2.8285e-15	21.6791	2.22045e-16	0.399065	2.22045e-16	2.22045e-16	0.0199117	1.5689
B3GNT6	2.22045e-16	18.8754	1.03444	2.22045e-16	5.78175	1.35485	5.5235	1.12597	2.11075
CD79B	4.98802	2.10707	3.96696	3.57276	2.11959	32.0882	0.0104448	0.0926652	2.40969
S100A4	31.5711	21.7922	18.8026	14.3976	13.2825	13.7372	1.24666	28.7976	38.2631
APOBEC1	4.13809	27.1373	4.41549	1.09691	8.01219	2.22045e-16	2.10926	0.891289	0.454959
EEF1A2	17.9466	9.16241	9.2993	29.8926	3.8254	2.22045e-16	4.72739	4.58689	19.8457
AZGP1	18.546	20.2089	26.924	0.452745	5.62942	6.49988	14.0907	11.6945	1.69416
TRIM29	15.1055	19.3722	1.34322	1.34509	0.534102	8.06927	3.1447	16.2233	28.6959
TCL1A	0.101822	2.22045e-16	2.22045e-16	2.22045e-16	0.0764969	23.1786	2.22045e-16	2.22045e-16	0.168223
DPT	9.10399	0.323144	11.7529	14.6316	9.06742	18.6288	7.8361	22.8827	1.73225
CALB2	18.5554	3.73117	1.83718e-06	0.210173	2.22045e-16	3.19761	2.22045e-16	19.3073	17.7212
UCN3	5.05509	0.588771	3.6132	47.6949	5.86047	1.21567e-09	1.02864	2.22045e-16	0.984637
RBP4	13.0204	17.4964	8.60202	40.2193	7.14023	5.31806	4.33291	10.558	4.82267
ARL14	12.6959	28.2141	9.35667	1.10883	7.95395	4.71864	10.3639	13.4764	14.9953
CILP	2.22045e-16	2.22045e-16	5.08883	12.1553	0.975422	18.1244	2.71905	18.9675	6.01228
CA2	6.3921	28.067	16.0864	8.84105	2.39217	5.30667	17.1036	15.9858	2.91932
CDA	13.9238	12.6621	3.45983	3.15181	4.32485	7.24692	6.89453	16.812	28.428
CP	7.88571	6.6447	5.52465	2.22045e-16	2.22045e-16	1.76833	18.0061	9.51098	17.9767
SULT1B1	2.22045e-16	25.8954	0.0512974	1.8867	4.01736	1.37767	4.87303	10.2749	2.22045e-16
FOLR1	12.2442	3.51599	10.0393	3.78603	3.50075	2.90907	27.3075	6.3529	4.09796
IL20RB	5.93245	3.14266	0.122561	2.81156	0.696942	2.09329	0.610073	4.78193	23.0107
OGN	2.22045e-16	2.70838e-15	6.88644	15.4536	4.85086	16.213	7.01496	13.1165	2.22045e-16
MYH11	6.22632	5.74085	2.88599	8.66643	16.7777	10.7184	3.69233	25.4188	6.15025
IL1R2	6.68178	19.3622	5.43964	3.55576	1.86104	3.74293	2.22045e-16	10.6689	10.6183
THBS4	5.80293	2.63135	16.3323	27.1179	9.32356	12.2731	10.5211	23.9163	6.71504
LGALS7B	13.3825	2.62473	2.22045e-16	2.40299	0.357368	3.09105	2.22045e-16	2.22045e-16	2.17039
PTGDS	18.666	9.20794	13.9262	26.7246	6.43259	26.4769	5.89727	10.6468	10.5641
VIP	2.22045e-16	2.22045e-16	15.2894	13.6854	8.36506	3.87743	4.46502	2.49139	0.579945
MEDAG	6.89529	2.22045e-16	5.47362	8.08198	3.98431	19.4246	2.38295	21.1543	5.1476
CLRN3	6.42321	24.4955	2.45648	3.10854	12.7466	4.55535	14.8047	4.38805	2.22045e-16
PLIN4	3.20694	2.22045e-16	1.95881	4.12703	6.31287	18.3823	2.46493	2.22045e-16	3.11192
GJB5	7.08146	13.1509	0.240235	0.277426	2.32489	8.79444	1.25142	4.68018	19.8994
APOBEC2	1.78629	1.05438	20.1426	20.9145	0.241317	0.168894	14.0402	2.22045e-16	0.173276
C4orf48	42.4186	4.96351	4.3958	2.22045e-16	10.5646	4.96183	0.146908	2.22045e-16	11.2546
FXYD2	5.02197	7.89473e-14	19.9895	17.0565	0.284586	0.305215	19.5228	2.22045e-16	2.22045e-16
PAEP	12.2824	2.59167	1.09532	4.23761e-12	0.144443	2.22045e-16	1.64138	0.164783	5.26037
DLK1	1.98488	2.22045e-16	7.34705	32.3609	2.22045e-16	2.22045e-16	1.56941	2.22045e-16	2.22045e-16
CXCL10	3.71249	7.76764	8.71561	6.82388	1.05258	11.5645	3.08867	19.3813	7.50934
COL10A1	17.0844	12.6742	3.83049	6.12062	0.421288	9.31594	11.4248	48.948	15.3455
GSTA2	2.22045e-16	2.29481	30.4274	2.22045e-16	2.1648	2.22045e-16	3.90308	0.00143436	6.92333e-07
MYBPC1	2.35594	4.94265	0.734617	2.22045e-16	1.75793	2.22045e-16	0.64385	5.30921	2.22045e-16
PLAAT2	4.40728	15.8934	1.33293	3.31615	5.38825	5.12456	2.22045e-16	4.49876	21.5372
CXCL6	8.28385	0.00416453	10.6823	1.45895	0.137183	3.10474	29.4517	8.60731	7.09874
HPN	12.5798	2.22045e-16	21.6437	11.1787	7.01205	2.22045e-16	5.92486	0.23187	4.14333
CDHR5	10.3962	25.6497	1.88174	0.000183533	11.3717	0.400778	13.4568	8.21249	4.02102
RETN	14.8086	0.000443199	7.63802	2.22045e-16	0.0448259	7.18265	3.90587e-05	12.7215	2.22446
MUC2	1.01047	0.00810836	2.22045e-16	2.22045e-16	17.23	4.46037e-14	2.22045e-16	2.22045e-16	2.51554
PPP1R14D	14.7578	22.3247	1.22173	1.82567	5.38797	4.59172	3.40608	6.46863	5.2992
KLHDC7B	7.82629	2.22045e-16	2.22045e-16	9.56559e-07	0.219064	7.10341	5.64454	3.38945	16.9089
TRIM31	8.94143	31.071	4.03852	0.224479	8.09529	4.59824	7.4283	5.03169	7.39977
ISG15	40.5	16.7282	12.8045	5.60079	7.3471	16.6691	4.1956	20.7007	23.8971
CES1	12.9766	2.32745	11.7412	4.16978	5.86792	8.20502	26.579	15.8798	2.20223e-06
TFPI2	6.58269	6.64413e-05	15.3818	3.80607	0.399136	5.10594	26.9059	5.70131	6.23986
FN1	26.0972	13.8119	10.7102	9.13015	6.56232	14.218	14.387	56.1592	28.5127
IFI6	39.4838	26.4097	18.6975	15.4673	13.5788	18.9235	11.5445	28.5385	24.2886
ELAPOR1	3.99852e-06	8.41896	17.0177	30.7344	11.1102	4.12278	5.2731	2.06629	0.578035
PTPRN	5.49568	1.68668e-07	4.47536	46.8362	1.49297	2.22045e-16	4.42191e-11	4.29608	4.04729
VTN	7.2538	2.22045e-16	17.0385	3.40469	3.68274	3.13498	22.7872	2.22045e-16	2.22045e-16
SERPINA4	15.3574	15.4294	22.2613	3.88077	0.203032	4.67785	23.3563	10.0526	6.10749
BHLHA15	0.000648853	1.18897	26.3055	2.22045e-16	3.33655	3.11653	1.16542	0.367485	3.55302
DSG3	2.15815	4.73968	2.22045e-16	1.07265e-05	0.588301	0.0749262	2.22045e-16	8.48153	15.7816
LRRC15	13.2323	7.87255e-13	2.22045e-16	2.22045e-16	1.10153	3.2181	2.22045e-16	28.8927	4.61917
NMU	5.02157	21.0361	5.53598	4.88749	6.25652	0.414911	2.22045e-16	4.03652	25.3205
F5	6.16383	18.8175	4.28758	0.186904	1.44071	3.37663	19.228	11.261	2.22045e-16
VIL1	6.394	24.0986	6.7993	6.89699	9.06571	3.09813	7.77659	8.31726	2.22045e-16
CST2	14.1209	6.4767	6.73122	11.8009	0.320018	8.61585	11.7268	21.9149	11.5091
MT1A	5.50811	4.93646	8.40535	12.2121	4.99732	17.7766	5.10042e-14	2.93984	8.40813
APOE	42.0524	11.1351	19.469	9.9502	6.82387	23.3605	8.10988	28.4686	12.8836
GCNT3	9.30084	31.9377	10.2331	4.09492	7.41116	6.62773	17.4446	15.3064	7.95602
PTGS2	0.267765	7.64184	1.51751	2.26524e-06	2.01944	5.89387	6.66504	14.7973	22.0756
LTB	20.4621	6.68144	8.80103	1.59079	2.74814	30.0611	4.33157	6.70721	4.27568
RASD1	11.9534	3.04068	11.2387	27.6364	7.14218	11.3734	13.0072	7.47802	4.39721
BAIAP2L2	22.9556	27.9051	4.18259	4.73782	12.3896	5.01751	6.12169	9.69216	5.57476
PGGHG	32.4231	13.5465	9.61449	2.22045e-16	6.36651	11.5796	10.9714	2.26434	14.9729
MIF	46.3508	11.048	10.9275	1.04243	13.1	7.76129	1.90914	1.91594	20.6303
SFRP1	2.22045e-16	2.22045e-16	5.68153	10.2995	4.24124	16.8722	5.71097	12.3436	0.363467
SHISAL2B	1.24274	0.336694	4.10067	40.622	0.399451	2.22045e-16	0.776469	2.22045e-16	2.22045e-16
UPK3B	5.87695	1.60789	7.81569e-07	2.22045e-16	4.11611	4.77871	2.22045e-16	2.22045e-16	19.8867
SLC38A5	11.0699	15.483	18.2728	3.52032	6.50073	3.22205	2.22045e-16	6.2505	21.3924
MYEOV	9.66401	26.2876	5.11328	7.7986	5.11921	3.28263	3.07898	7.90911	21.8645
MRC1	2.22045e-16	4.78928	9.31513	7.177	2.20726	14.0718	7.38916	31.3893	3.91838
MYO1A	0.652089	23.3683	0.382234	1.66045	13.363	2.67118	6.68513	7.03045e-12	2.22045e-16
POSTN	23.8741	7.62031	10.2191	6.50085	4.03233	14.0547	9.48492	47.2442	24.1188
SCGB2A1	5.37307	14.567	8.27876	33.335	1.59642	0.351248	7.30989	3.79792	1.18518
GREM1	11.1892	2.22045e-16	1.3396	0.0915724	6.99168	9.10907	3.19266	38.3709	11.713
TSPAN8	18.3578	39.6913	14.7297	7.1639	15.7049	11.0072	21.8775	30.6157	11.0351
NGFR	5.29687	2.22045e-16	6.72432	15.9887	4.4459	23.6023	6.59405	5.32476	4.01479
SLC9A3	5.3547	24.3026	1.49246	2.22045e-16	6.20714	4.08383	0.773506	2.3936e-16	2.22045e-16
EPS8L3	18.0034	32.6891	5.80546	2.24085	11.905	3.92659	14.9389	15.8672	5.39518
NTSR1	5.66348	9.31677	2.32369	2.22045e-16	3.32656	2.22045e-16	1.42102e-15	1.30167	9.03601
CACNG4	1.60502	2.91688	2.22045e-16	4.76879	1.35148	2.29393	3.27804	8.61343	19.6827
CXCL8	15.6768	7.18734	7.91095	2.90546	0.766031	9.28202	12.355	29.5812	10.2216
PLAT	10.0318	18.8517	8.58417	7.60669	5.64131	9.08221	22.3835	27.5423	31.2081
CNN1	16.9352	0.846695	5.13045	5.14591	14.6863	11.5873	2.2426	29.8575	9.19991
CYP3A5	15.238	28.5702	7.133	4.09826	9.25157	0.00031772	18	8.05096	6.31734
MMP7	30.5336	28.2976	18.1975	10.8838	6.01876	15.451	29.2988	31.0043	28.8447
SLC34A2	5.40661	6.54865	10.1273	5.24328e-08	0.184308	2.22045e-16	29.8456	6.93072	7.31966
MMP9	20.2288	9.19895	2.68017	5.7933	2.35168	18.5209	6.96682	21.4004	16.2171
FABP1	0.33501	6.41076	2.22045e-16	1.14859	11.862	2.22045e-16	2.84375	2.22045e-16	2.22045e-16
KLK11	15.3402	19.0248	9.56967	1.65975	9.01242	5.86495	3.9416	10.1269	18.3634
MYO7B	7.54296	19.553	2.22045e-16	1.50022	11.679	4.64583	10.3599	2.22045e-16	2.22045e-16
AGR2	21.4752	42.6831	18.2707	9.5623	18.4844	10.1042	15.9943	21.2532	22.0196
ST6GALNAC1	5.83006	30.5703	3.64311	2.27919	11.5541	4.40922	10.0679	13.3231	9.96119
ANXA13	0.0028813	15.1159	0.342677	4.67408	10.1707	1.83727	9.15917	7.21521	2.22045e-16
AMN	19.3021	19.0656	2.22045e-16	2.22045e-16	9.60356	2.22045e-16	9.87055	2.22045e-16	3.27498
C11orf86	2.62232	20.6882	0.743983	6.87712e-05	2.63702	2.22045e-16	2.30124	0.0920788	4.64965
VGLL1	3.51346	3.84712	1.07899	1.62755	3.27823	2.82764	7.88035	0.00921033	25.3056
UGT2B7	0.71449	9.51534	6.95628	0.602314	9.13455	0.346031	11.7694	6.54363	1.92031
NPSR1	4.6373e-15	17.1226	0.324673	4.10713	0.452357	2.22045e-16	2.22045e-16	2.77204	3.63375e-09
S100A9	28.0782	4.1301	15.2318	8.13272	3.67427	18.489	8.20368	27.816	21.1918
OR2I1P	22.822	9.38925	14.1256	1.36448	4.18882	15.86	13.7799	6.45603	4.89366
NR4A1	16.3892	8.26809	3.51472	5.86096	6.46737	13.9398	9.177	20.1984	5.03991
APOA1	6.28319	2.47395e-07	1.32838	2.22045e-16	14.7876	0.967356	2.6007	2.22045e-16	2.22045e-16
CFD	26.1018	5.28936	10.0872	7.25472	9.77479	22.3158	1.40122	7.84912	2.80082
SLC30A2	1.41702	2.22045e-16	26.3032	1.42408	0.273173	0.0530103	12.3654	1.3234	0.158517
FCMR	3.42109	3.27389	3.8872	3.09694	2.87939	30.2092	4.28681	4.37238	3.42001
COL12A1	16.1021	7.16538	1.52854	1.45251	5.3274	8.79253	9.14719	46.4722	16.253
ERN2	11.6736	32.7204	4.41521	1.65404	11.4165	5.52986	15.6599	6.47189	8.15144
SLC2A1	15.1337	27.7385	6.45809	8.30021	6.3936	7.29336	9.71759	19.1842	37.0392
AOC1	13.0543	32.3354	6.33934	4.94406	14.5037	5.59253	9.05685	9.34942	10.9928
AKR7A3	15.3494	27.4146	15.3181	1.97946	8.66652	2.38782	5.3202	9.37473	2.72111
ERO1B	1.2652	3.52622	14.288	37.1266	1.79445	5.92549	5.36692	5.31584	4.59943
ALDH3A1	6.45456	21.553	3.47542	0.0240225	1.49455	2.38811	2.22045e-16	4.95236	3.46819
SULT1E1	2.22045e-16	11.3507	2.22045e-16	8.26348e-13	1.72282	0.891696	12.5174	4.45537	3.43268
SCEL	2.91928	7.41371	1.38172	2.90257	1.75012	2.00585	3.44907	10.2268	27.7572
NKX2-2	1.87487	2.22045e-16	2.89722	40.4055	3.13818	2.23555e-16	4.51483e-09	2.22045e-16	2.22045e-16
CIDEC	0.250136	15.9833	2.24634	5.14578	4.93393	11.8783	3.50843	2.61084	3.79686
UGT1A10	2.22045e-16	18.3964	0.478096	3.7879	1.20497	7.0949e-08	7.48008	3.5348	19.1941
CCR7	0.0355973	2.94681	1.95748	4.36129	0.507837	29.7677	3.76729	3.0359	1.15446
MZB1	6.8274	3.7793	4.771	4.17549	4.59799	24.0054	4.76945	5.68286	3.80643
KRT7	26.9869	25.2242	19.5404	8.93655	4.80937	12.6017	16.5513	21.6079	43.2732
EGLN3	8.8627	21.7922	1.68071	2.5039	3.82419	2.22045e-16	6.93757	12.9072	15.6443
FOXJ1	9.24197	1.64257	2.22045e-16	2.97927	3.40002	0.461567	2.38164	6.53854	15.4745
NTS	2.22045e-16	2.16873	1.03761	6.76184	0.65107	6.4029	2.22045e-16	2.66468	1.01734e-06
IGFBP1	14.7484	1.77796	0.259346	2.22045e-16	1.07256	2.22045e-16	2.22045e-16	8.05216	3.93804
APOC1	28.4126	13.6435	16.6819	11.0286	3.8178	17.0845	5.89447	27.5499	8.29743
PLAC8	1.55701	30.665	4.53222	1.81577	5.46149	7.80112	7.30425	12.3458	11.2618
NLRP2	2.0237	7.8255	7.05787	4.0543	0.920801	3.23014	2.7352	0.414941	9.9398
IGF2	21.289	2.16961	4.0562	8.05956	7.29425	11.6097	2.39415	19.952	8.87237
COL7A1	18.3359	2.00288	2.22045e-16	2.75857e-10	3.54591	2.34156	6.75985	11.2708	23.9134
AREG	13.1322	13.119	5.46269	2.86417	6.20598	7.57053	8.87057	15.0464	24.6641
CLU	20.7386	14.1493	25.4453	26.0668	9.49739	22.3493	20.1468	16.2774	13.9349
APOA2	9.30787	2.22045e-16	2.22045e-16	2.22045e-16	2.57065	2.22045e-16	0.27661	2.22045e-16	0.0301732
HOXC10	4.6352	10.7622	2.22045e-16	2.21258	2.85164	0.681154	1.64722	1.33673e-11	3.81065
SPDEF	17.9629	20.6611	4.51375	2.22045e-16	12.7899	2.77452	10.3361	8.75278	12.9213
ADIPOQ	2.22045e-16	2.22045e-16	0.427157	0.643121	2.22045e-16	17.5249	2.22045e-16	2.22045e-16	2.22045e-16
ERAP2	0.0377921	12.4135	5.33542	5.72504	5.20287	9.87191	5.39263	15.7542	10.0996
THBS1	11.4654	8.57346	11.1779	9.80517	6.67884	20.3591	13.5084	45.0939	19.344
CGB3	2.22045e-16	2.22045e-16	0.578872	7.98752e-14	2.22045e-16	0.296075	0.233808	2.22045e-16	12.5985
HSPA1A	26.1325	17.3742	7.03614	5.29024	8.28379	7.31115	11.2667	19.8786	18.0638
LYPD3	11.7801	2.10008	1.08197	1.68418e-09	3.23882	4.94838	3.6861	7.38057	21.0283
CD52	16.2457	12.0283	11.6555	6.76061	4.91307	32.624	7.04557	17.681	8.6111
PHLDA2	36.8144	24.6249	9.22724	2.95872	9.82911	6.25402	5.64835	6.62322	22.6625
APOH	2.29225	0.903912	8.06743	35.2692	3.16974	1.43383	5.18613	2.22045e-16	0.0931322
COL14A1	1.12194e-06	5.92582	9.07673	20.5935	5.22274	17.8851	15.1043	23.0538	2.24163
PTX3	2.22045e-16	2.22045e-16	3.4088	8.67761	2.93141	16.8624	2.22045e-16	5.63984	4.44313
GNMT	2.63858	0.132833	26.0962	0.225305	0.89475	3.12202	0.559934	0.121892	0.751877
SERPINA1	34.7596	21.6076	24.8432	13.6342	11.6704	10.7739	26.5925	24.4185	24.1956
KCNJ15	2.80165	4.75955	15.3546	2.03977	2.22045e-16	1.70672	23.3339	7.15304	7.06572
NEUROD1	2.22045e-16	0.354733	2.45513	40.8138	0.331819	6.55401e-16	0.235984	0.441429	0.165234
HLA-DRB5	18.8458	20.3246	19.4906	10.2762	3.75018	26.2464	13.7629	32.3411	19.5672
RAPGEFL1	11.1776	28.7348	2.9143	3.1011	9.06906	3.29001	7.39819	5.27567	11.4893
HSD11B2	14.2309	22.9933	4.01076	1.46696	11.6406	2.81555	17.2631	7.63975	6.76632
ZG16B	16.9522	20.536	5.99159	1.03967	8.4064	0.910633	10.3382	10.5185	7.0253
NCCRP1	2.12198	2.22045e-16	3.4417	2.22045e-16	0.393913	6.40109	6.01801	2.22045e-16	12.6989
G0S2	24.9008	11.8242	8.48174	10.1108	4.25539	14.5546	2.58509	13.4123	25.7524
CXCL12	7.06096	2.22045e-16	11.4579	10.2464	5.62781	20.9165	6.53256	21.8602	2.40654
TNFRSF11B	3.9106e-07	11.3076	4.56295	5.27648	7.44141	9.12132	13.5038	11.0342	10.2691
KRT4	2.22045e-16	1.90415	2.1371e-09	4.00253	0.638167	2.22045e-16	0.355375	2.22045e-16	13.722
PTGES	13.0828	10.9455	7.28416	5.79003	7.20032	7.1369	4.99576	14.1557	34.1605
KRT81	4.45959	2.22045e-16	2.04428	1.31336	0.853556	0.83952	5.14411	1.96859e-12	12.4211
ORM1	6.99565	0.470352	3.94165	2.22045e-16	5.59939	4.05654e-16	6.35919	2.22045e-16	0.36217
KDM5D	4.43169	3.70022	2.22045e-16	2.22045e-16	4.81596	2.2015	12.6903	0.955807	3.32741
CHIT1	2.22045e-16	4.9796	1.75035	8.17376	0.000395428	8.70232	7.92343	6.27092	2.22045e-16
SELL	2.37602	8.37574	5.52744	6.88223	0.251746	28.7868	4.32395	8.72819	3.48718
MUC4	1.96783	10.0388	2.22045e-16	2.36709e-13	5.3085	2.53577	6.1716	2.88972	18.1236
SFRP4	11.7138	11.246	11.7335	20.2734	7.41184	18.2223	16.8407	35.0325	7.75046
IFI27	24.659	30.3994	11.306	6.38594	7.95438	13.004	7.91839	25.0113	24.5243
PLIN1	0.79316	2.22045e-16	0.799336	2.98269	0.131761	17.7822	1.48481	2.22045e-16	2.22045e-16
KCNJ16	0.117955	0.270556	19.8737	3.62007	0.0601535	2.22045e-16	19.6379	2.22045e-16	2.22045e-16
GPHA2	0.341923	0.00916246	20.9927	2.22045e-16	0.0799953	0.798744	2.22045e-16	2.22045e-16	0.000281522
MMP12	9.11222	10.3993	9.57219	2.46602	0.623555	6.98738	1.46396	17.3694	6.85556
TNC	7.51859	2.22045e-16	2.18101	4.01403	4.95161	12.5573	14.713	21.3439	16.2596
BTNL8	2.22045e-16	21.4972	2.22045e-16	2.24685	7.49861	1.04972	2.1206	2.22045e-16	2.22045e-16
CCN1	24.9809	12.0096	8.9758	13.3743	9.2263	21.0676	6.98179	39.9561	19.1734
FNDC1	11.8227	2.30147	1.37734	0.178315	2.37632	11.388	7.93813	39.0106	8.35593
SERPINE1	18.1493	12.03	13.0817	14.2244	5.30682	20.1269	11.2107	36.3122	27.3872
IGFL2	17.9489	0.00852476	2.22045e-16	2.22045e-16	0.018434	2.27433	2.22045e-16	24.0579	10.1919
MUC1	30.5886	37.4547	17.1847	10.8504	11.5818	6.6026	15.4534	22.8904	24.3499
CD163	3.32588	2.20767	10.4227	9.04982	1.21984	15.4916	9.63871	29.9846	5.8808
S100A14	31.1123	32.2415	14.8692	12.8298	13.9644	8.70251	5.50745	21.1907	29.5404
TESC	26.6262	28.5114	19.5706	6.80988	7.92512	7.43707	11.8904	17.2298	10.3324
PTGIS	0.00070364	10.0695	7.23392	11.0947	3.83708	14.0533	9.50148	23.9826	11.122
VILL	11.1002	31.4868	5.8547	3.40471	6.14844	3.75059	10.3645	12.1837	16.9231
AADAC	8.4093	17.4977	13.5151	2.22045e-16	3.09564	3.24676	1.6564	5.37238	1.29551
MT1H	4.46123	3.2508	25.0739	1.02163	6.28639	1.98608	0.000293013	2.29314	3.67868
SLPI	35.6142	33.4851	18.9102	10.1453	8.43044	14.1634	17.2974	22.3151	36.6058
A2ML1	2.22045e-16	2.22045e-16	0.160079	2.22045e-16	0.944625	2.22045e-16	1.03735	0.223875	17.5643
TSPAN1	19.9027	37.4767	9.46419	5.82992	12.2227	12.1297	13.9903	23.8283	30.0501
DUSP27	1.43512	2.22045e-16	2.22045e-16	2.22045e-16	7.13253	2.23841	2.22045e-16	3.14856	2.22045e-16
DPEP1	7.41994	11.1933	24.3504	12.4298	2.98028	5.2168	3.26219	13.3352	2.77604
CEMIP	7.83455	22.1743	1.5515	2.22045e-16	9.19506e-06	3.65941	9.44629	21.843	5.45086
BCAS1	1.54663	29.9591	0.785338	1.23662	8.34052	3.54206	10.4758	11.4057	6.30878
CALHM3	3.32723	10.1024	4.51196	2.7167	2.22045e-16	2.22045e-16	2.22045e-16	2.22045e-16	10.4971
PCSK1	2.22045e-16	2.22045e-16	3.38317	37.3374	3.48383	2.75707	0.970463	2.51822	5.31496e-07
NXF3	5.78184	11.6235	2.22045e-16	1.49552	0.787175	0.218892	6.87824	1.17729	2.22045e-16
CXCL1	20.5192	4.41275	8.87178	3.52054	2.71879	10.5806	16.8728	13.7279	9.64547
PDK4	1.48434	10.7673	16.7106	13.8056	10.9057	17.5914	14.9487	15.7658	6.91865
ALPG	4.17513	1.46032	2.22045e-16	6.06926e-16	6.14486	3.17559	2.22045e-16	1.90245	3.15568
NPIPB15	8.20184	9.56034	5.21631e-10	3.42078	10.3909	1.19797	2.81012	2.22045e-16	3.42605
UBD	16.4138	13.5136	14.0627	2.53127	3.78068	14.8833	14.7983	11.3422	7.61913
ODAM	3.52455	11.8762	1.93638	0.0808539	4.11958	2.27814	11.6733	11.0946	2.22045e-16
NPC1L1	9.67739	20.682	1.87334	9.13609	5.95443	0.830016	11.652	6.54494	2.22045e-16
OLR1	11.95	5.22733	8.85441	2.75637	2.22045e-16	10.2233	7.41037	28.5293	4.59418
CD19	1.37805	1.25547e-13	2.22045e-16	2.22045e-16	0.480805	22.2009	2.22045e-16	2.22045e-16	1.06762
KIF12	22.538	12.6794	16.9331	15.6643	8.92756	1.8227	22.1433	2.30008	1.19017
COL3A1	32.4263	20.281	18.1409	16.8337	12.0631	22.5682	18.1253	61.2442	31.1552
PROM2	14.88	18.5304	5.55202	0.28665	0.377517	4.8993	16.5341	12.298	22.1363
RHOV	23.9572	14.01	9.35535	1.09438	1.14917	3.00736	5.63117	2.96867	17.1238
CPLX2	0.307079	0.409386	1.16615	40.4413	0.56025	2.22045e-16	0.107399	6.6008e-05	0.245846
CA12	4.8629	19.4156	7.85693	0.132602	0.764304	2.22045e-16	6.18368	13.94	9.44526
TMEM45B	7.33686	29.9774	3.39901	4.53551	7.29048	4.57789	13.3799	12.7344	9.16634
GAS1	10.5734	2.22045e-16	1.40798	1.0309	3.82624	13.2264	4.424	30.8141	8.35475
S100A8	15.8964	2.22045e-16	8.11494	2.28938	1.55732	15.702	3.85969	19.5744	8.02189
HEPACAM2	2.22045e-16	3.35413	1.50915	28.2357	10.7608	0.150388	3.35009	2.22045e-16	2.22045e-16
GJD2	2.22045e-16	0.0221719	1.55741	37.7154	0.171917	0.0186181	0.245249	6.54728e-11	0.222147
ADM	17.2277	15.9385	7.90514e-11	2.19712	4.07781	5.07311	7.83555	10.2198	21.4108
PITX1	19.113	21.6856	2.05008	2.31258	3.43978	0.0402934	6.97448e-07	1.75806	20.1248
WNT7A	7.75819	7.91311	2.07067	1.8167	2.22045e-16	2.22045e-16	2.19722	5.42952	17.1662
CXCL2	17.4521	3.45013	9.69473	2.1647	2.72245	10.8317	12.2097	13.1474	0.0144816
SFRP2	31.2089	15.1479	17.0092	17.7094	11.4414	21.6779	13.0755	51.0868	24.0928
IDO1	5.56201e-13	5.94386	3.01519	0.738315	2.54212e-13	14.6033	2.79973	8.35897	6.71995
F13A1	3.88986e-11	6.47722	7.14668	10.2529	1.77191	13.6308	10.2089	33.8417	7.42824
NR0B2	5.60589	15.2958	17.8931	5.70237	6.84604	1.5892	9.16112	2.22045e-16	2.22045e-16
RARRES1	10.5357	2.61545	7.2205	9.25281	8.59774	15.7728	17.5607	18.6333	22.4393
PPBP	3.83238	2.22045e-16	2.22045e-16	2.22045e-16	2.33455	0.730721	1.88561	4.4582	5.1084
HSPA1B	21.9404	21.3409	8.58594	8.34876	8.97472	6.84847	8.88943	16.7295	20.8343
CT83	4.77226	4.19982	0.916448	2.22045e-16	4.63986	2.22045e-16	2.22045e-16	0.782299	1.33737
IL7R	2.22045e-16	3.19037	2.73978	6.25762	2.32436	23.4746	9.91496	17.6262	2.3889
APOD	20.0169	19.4472	19.2668	27.5873	6.65489	21.1283	14.8832	25.1218	13.8521
FIBCD1	13.7759	8.74602	2.22045e-16	2.22045e-16	1.60363e-10	2.22045e-16	1.98696	3.00425	0.785656
SLC5A1	3.15572	19.2926	2.29202	11.1867	13.1933	1.80505	22.3771	10.9981	2.8385e-05
HLA-DQB1	11.3255	13.733	15.0694	6.36797	1.58101	21.6728	11.0501	26.605	12.0588
MATN3	3.36272	11.92	4.09436	14.7918	2.22045e-16	8.87877	9.67921	25.6439	8.39475
CCL2	16.4519	1.73213	13.435	9.28752	3.34242	18.0704	13.6617	18.9151	7.04216
PSAPL1	2.22045e-16	16.4927	2.10718	2.22045e-16	1.52459	0.476122	2.22045e-16	0.358416	0.134048
HPGD	3.29465e-09	20.356	4.92332	4.80171	5.66934	4.35101	13.0932	14.9067	7.31951
COL1A1	40.2514	18.9784	17.6873	14.8825	12.8521	22.0217	15.5244	56.9493	31.9405
CASR	0.00010531	13.8025	7.84771	19.4495	2.22045e-16	1.01559e-12	12.322	2.46711	2.22045e-16
MFAP5	13.4242	9.0243e-07	1.98873	5.20766	2.97145	12.9264	3.79643	34.1417	9.17621
C19orf33	30.7757	34.6316	15.8599	7.1398	11.1974	11.9206	9.24513	17.5534	37.2874
VGF	9.1267	2.79363e-10	3.18044	36.1417	2.14387	2.22045e-16	2.38834e-15	2.22045e-16	4.84417
SPOCK2	3.28234	4.78743	5.47489	3.08071	3.74416	24.6351	12.515	9.33947	7.20216
FOXA3	14.3138	28.8916	14.5427	8.24088	10.1076	2.53273	7.44378	7.2392	6.66245
SMOC1	5.98253	2.22045e-16	5.34278	10.1298	7.16429	0.377775	4.41694	1.47283	9.19354
FAM3B	17.4077	15.4445	18.878	4.13447	8.34083	4.88964	12.4857	3.23643	0.780917
THBS2	19.6186	14.0861	8.76475	8.55322	4.74164	12.9417	13.1507	50.2889	20.1614
COL1A2	32.4505	18.1486	15.5108	14.8164	10.828	19.9131	14.2228	57.1902	28.7772
SYT13	7.40412	23.9851	5.7344	20.5003	7.54678	1.35166	10.8458	15.8066	6.89716
PKP1	3.16485	6.19313	3.89272e-07	3.70035	2.23702	2.38068	2.41697	1.29544	18.4265
FCER2	0.0678163	0.123778	2.22045e-16	2.22045e-16	0.151885	18.2683	2.22045e-16	2.22045e-16	0.228561
MT1M	11.0097	6.99949	16.6563	12.4227	7.06886	14.5568	7.46379e-10	2.70986	8.97412
AGT	15.474	6.91317	11.0548	13.2516	5.30336	6.6227	23.4492	13.1683	4.93713
PTPRC	2.22045e-16	3.59261	4.95033	4.34957	0.54807	24.3994	8.87373	18.4649	2.09401
NOXA1	31.5229	16.0494	7.30684	1.80802e-11	10.0355	3.34918	10.3626	2.22045e-16	8.23566
TGFBI	16.3603	7.64056	7.44855	3.68765	10.201	9.7738	13.0423	29.5705	29.0412
VSIG4	8.5952	4.30846	13.1427	7.00921	0.84463	14.1269	8.12254	31.1894	6.05889
IGFBP5	15.9001	18.4886	15.4027	24.7475	7.64146	17.2089	18.2997	42.8728	22.8647
CCL13	2.70111	1.849	3.63029	0.00115186	1.04946	9.39992	2.22045e-16	22.965	8.54642
EGR1	20.2515	21.6214	11.7218	15.832	7.62512	17.551	14.1907	31.2067	15.0062
CHI3L1	15.2156	1.20349	9.75726	3.18963	2.06023	12.4599	8.92453	15.1371	7.84807
GPRC5A	16.7917	33.936	12.7716	6.38719	5.84492	9.09693	8.39832	20.7581	32.1219
ECM1	25.7283	21.2227	6.8114	6.42081	5.02163	5.77991	1.0091	24.6112	16.4553
EDN3	1.73801e-11	14.4053	6.40044	30.7165	5.75363	0.698034	4.43828	7.72025e-16	2.22045e-16
TMEM238L	2.22045e-16	21.8919	5.51703e-09	1.99267	8.22795	2.10088e-08	2.54617	8.49874e-16	2.22045e-16
COMP	27.3831	13.1056	9.89407	12.6362	6.69885	9.15743	9.26228	32.1121	15.122
EPS8L1	27.6111	23.474	6.86212	3.61012	7.17919	5.9074	4.97569	4.40219	20.7034
COL6A3	17.5053	8.84886	8.15001	9.96497	5.51473	14.9239	13.6364	47.8857	19.8004
FABP6	4.21678	11.0196	3.19305	3.86282	2.11989	2.22045e-16	2.22045e-16	2.22045e-16	8.47003
ANKRD1	4.56428	2.22045e-16	2.70106	4.87047e-06	0.0220464	2.46013	4.5906	7.00949	12.3129
ITGB6	7.85887	23.6971	10.7959	7.28231	2.94581	6.03876	16.7307	17.6933	31.467
DEFA5	2.22045e-16	2.22045e-16	1.04899	2.22045e-16	11.7281	0.0883023	2.22045e-16	2.22045e-16	2.22045e-16
MS4A8	2.22045e-16	19.5647	2.22045e-16	6.36402	8.70392	2.62349	8.69372	6.81833	2.22045e-16
SYT7	2.73237	1.61523	2.77894	38.1584	4.05364	1.03309	3.85169	4.70881	8.94857
ERICH5	5.79707	15.7613	15.9962	9.83822	2.78159	2.01584	23.8986	5.54327	0.932426
AQP3	14.4802	10.967	10.9913	5.04145	11.2763	10.3968	24.2782	10.4319	16.642
CRCT1	5.58736	6.48969	0.499192	0.57404	2.22045e-16	0.709152	2.22045e-16	0.212434	8.612
EIF1AY	6.01495	3.97212	0.452854	0.299094	5.17859	1.9917	7.98651	0.111707	3.45311
KCNE3	4.3118	28.7657	6.02387	5.1583	6.98815	6.1557	9.8408	14.4928	2.75501
C9orf152	5.49506	24.9136	5.26174	2.37378	10.1537	0.735252	14.7825	7.52862	0.675961
NEURL3	10.2118	1.92599	18.5707	1.86029	2.22045e-16	1.83376	18.3074	0.621736	1.04477
CYP2C18	4.0208	22.6214	2.43792	3.3539	3.64452	0.0152709	12.4951	9.9412	1.08181
A4GNT	2.22045e-16	10.3798	10.7448	5.83877	2.90769	1.08252	3.97676	2.22045e-16	2.22045e-16
C1QB	21.5852	14.5983	21.3572	13.5026	5.36221	21.5721	10.35	37.3995	14.6628
SPON1	6.83261	3.85547	4.67115	9.75013	5.73554	15.9535	10.052	34.046	10.6821
PLAU	25.4542	10.5632	10.4554	6.5162	3.70402	12.6997	8.63484	33.9534	30.9509
MMP10	2.20834	8.58306	8.96012	2.57871	2.60804e-16	0.533768	15.6187	5.83847	5.91363
SERPINB5	3.42142	25.3509	6.41676	8.4521	4.92538	3.17288	0.947924	12.8565	27.4528
CHST4	5.33917	13.5281	13.0759	3.1926	2.22045e-16	2.17205	26.9379	11.367	2.73281
ONECUT3	13.2136	18.4661	2.06575	1.7416	2.22045e-16	2.22045e-16	5.24749e-14	1.57023	0.834009
CPA3	0.0182504	7.19889	10.7871	11.028	1.87658	11.3061	9.81411	26.7259	5.06933
HYAL1	13.2881	19.346	8.70702	5.39951	4.55222	2.32868	12.0321	6.90427	1.0932
RFLNA	9.97783	23.9544	7.82178	5.45736	6.78824	6.31883	2.22045e-16	10.5581	13.848
SULF1	16.7739	9.09127	7.59319	6.57479	3.5724	12.7216	11.3146	46.5195	16.8359
IL22RA1	5.16184	22.735	24.2208	9.61371e-05	7.33921	3.46391	6.93251	8.45069	9.25138
COL5A2	19.4478	10.8992	7.56124	9.43583	5.46059	13.7031	11.796	48.6721	19.1633
CST4	12.3161	4.99327	2.22045e-16	2.22045e-16	1.02681	0.0485931	1.87276	6.86442	7.71353
FOXL1	7.81464	19.7896	4.63352	4.27613	0.000141364	0.93621	4.70497	6.59137	21.3832
KLK5	2.48272	2.22045e-16	2.22045e-16	1.05292	2.22045e-16	1.39584	2.22045e-16	0.581582	9.37107
SAA2	12.1015	2.22045e-16	0.539143	2.9872	0.267536	10.3821	4.33771	5.35771	4.92495
MELTF	19.0597	5.92146	4.37756	1.69379	4.00446	3.00865	6.35759	7.23962	23.8257
SYNM	1.23436	1.22597	1.79711	5.13262	14.9219	7.81105	2.74725	5.31771	2.96599
CYP1B1	1.38902e-05	3.71527	6.6406	15.1949	1.78255	17.9807	12.3564	24.1952	5.45387
CASP14	2.22045e-16	2.22045e-16	2.22045e-16	2.22045e-16	2.22045e-16	2.22045e-16	2.22045e-16	0.119881	10.338
IFIT1	11.1603	8.18761	5.61958	8.71479	0.512814	8.14705	6.75819	12.8199	9.62455
GKN1	2.22045e-16	8.30582	2.38723	2.22045e-16	1.79635	2.22045e-16	2.22045e-16	2.22045e-16	0.00878651
CCDC80	9.6503	3.48366	9.18628	13.9675	4.0951	17.5385	10.3538	34.823	9.08683
MMP2	26.1014	10.2539	11.8461	11.0357	11.1248	17.1161	13.3296	47.7374	23.1875
SLC13A5	2.22045e-16	11.4569	2.22045e-16	0.000754801	2.22045e-16	0.639668	2.72988	3.72229	8.10154
IL6	0.716743	2.22045e-16	2.08353	3.93459	1.05526	13.1844	0.880936	8.51314	3.54738
ITPKA	14.9206	19.0853	1.52337	0.672034	4.93867	0.0933246	2.36725	2.19592	4.35116
CHRDL2	1.41491	2.22045e-16	4.04734	3.24525	12.1327	10.4758	2.60774	4.0744	0.0051845
CD177	1.42786	4.07914	2.22045e-16	0.464018	4.18931	2.86878	2.22045e-16	8.48797	3.25147
FKBP5	1.12916	9.60373	8.36832	13.4647	5.12664	15.8846	12.1737	15.7458	11.6496
CD48	3.53673	3.92992	5.6421	4.60161	1.02434	26.7758	5.47509	7.32977	0.840591
WDR72	2.79454	12.5461	3.28491	6.67406e-14	4.37106	2.2133	19.3748	3.7288	2.54428e-08
PLA2G10	8.50271	25.4327	2.76465	2.17537	6.61521	1.06391	1.47406	3.56018	0.843469
TPSB2	13.6212	5.69551	4.99991	9.52684	4.82631	10.9838	11.114	17.6764	4.246
NPTX2	8.26864	1.18913	7.75001	30.5903	0.147369	0.0311585	4.78744	8.78521	5.12305
BIRC7	16.7941	4.4962	2.55007	2.01445	6.49643e-13	0.571099	5.52474e-10	2.78627	7.56986
TRNP1	16.9134	31.1613	11.3321	8.55994	8.72403	4.91004	9.43562	15.7878	13.4718
OASL	9.66441	22.3239	3.63116	0.598352	4.9492	6.0402	1.66367	8.55519	13.5805
FCGR3A	13.1651	6.47865	13.431	7.74083	0.814147	11.4337	6.00949	34.2445	11.4921
ANXA8	2.34885	1.12967	1.12011	2.22045e-16	2.22045e-16	2.92636	1.39511	2.32089	25.4612
LOXL2	18.4317	6.3853	1.34005	1.72716	3.72613	4.8193	3.48252	35.0282	17.5742
NMUR2	0.0225388	7.16266	2.22045e-16	1.2976	0.512983	2.18835	10.182	4.42618	1.68539
H1-2	25.4345	26.2396	18.8812	8.6223	7.17541	10.683	4.29336	16.5358	27.4208
IFI44L	5.48432	8.32191	1.61523	1.98899	1.87052e-12	9.00347	12.0088	9.49556	6.62987
GBP3	3.02806	21.3882	6.9467	2.10347	5.3438	9.40117	11.5511	17.6128	13.3836
FAM83E	17.2927	28.4883	5.35634	0.701062	10.73	3.93069	13.009	7.32612	13.1729
FOLR2	4.23074	4.00056	9.61441	10.4607	3.30159	18.296	4.46615	25.1874	3.27006
CD3D	6.91183	6.09026	6.80539	2.65411	2.34582	26.9574	6.99012	9.03412	3.15631
BNIP5	2.90057	21.6704	12.6222	1.92421e-14	3.49272	2.45838	9.1358	3.46532	1.74084e-15
POU5F1	14.4542	13.4139	0.609468	1.48442e-13	1.64505	0.750901	13.457	0.799776	5.51814
RRAD	15.2012	3.12187	2.65127	4.94771	4.01145	7.72073	3.85251	8.83762	16.0937
GJB1	14.1699	24.7293	19.3168	6.93631	7.56789	3.7452	19.0303	11.1427	4.46746
C1QTNF3	15.1968	1.26324e-12	0.183595	3.71277	2.77218	5.64503	2.50947	28.6204	8.06282
COL8A1	9.70274	3.97684	1.89144	6.78043	2.5791	7.16672	7.52169	39.8928	12.046
ACE2	2.22045e-16	10.6962	2.70231	7.23979	6.19867	2.02772	16.4681	2.88859	2.22045e-16
INHBA	9.68722	6.67751	1.45987	3.4632	1.56762	6.3024	8.23832	40.4229	11.2424
C3	25.3242	12.8328	24.2752	19.9739	6.51635	22.3992	23.0651	29.6059	19.2528
CD3E	2.59704	5.69667	5.37759	3.98293	1.84488	26.9861	9.12779	9.60385	2.5531
MGP	19.9452	16.9623	20.1415	23.9489	10.0417	25.476	17.2702	30.7805	16.9681
CYP2C9	11.5436	12.7963	1.26611e-13	2.22045e-16	3.22719	2.22045e-16	8.33106	2.22045e-16	2.22045e-16
CCN2	22.6922	17.2906	14.3208	17.9924	9.24331	23.0394	12.1357	44.5673	18.139
MAB21L2	3.65137e-15	2.22045e-16	2.22045e-16	0.0125282	9.14612	1.07734	2.22045e-16	13.9614	2.54008
CRACR2B	26.7318	19.1472	11.4202	1.72667	11.652	3.21459	4.4112	1.94798e-12	8.9082
ITM2A	3.83636	4.8919	7.12467	11.8694	9.87319	19.2397	12.1201	14.1136	0.216445
FAM177B	3.83038	17.2206	2.22045e-16	2.22045e-16	6.25637	6.51705	2.97589	5.48227e-16	2.22045e-16
GPX3	13.368	7.29559	13.2515	22.9744	7.56947	21.3536	9.81488	19.1835	10.5792
MCEMP1	9.95311	0.00809773	5.25483	2.22045e-16	2.22045e-16	5.11286	7.61247e-05	16.7977	4.82676e-16
HSPB6	13.4088	3.5241	9.46679	15.3419	13.6844	15.6367	12.171	19.2926	4.09471
SLC6A8	16.9052	23.3566	3.70459	5.07543	6.71109	1.09092	9.74119	11.9047	14.6386
CYBB	4.32356	6.30124	10.1606	7.66801	1.39996	19.2544	7.57917	26.7159	4.97423
CPXM1	18.94	0.000196702	4.86323	10.0627	5.35794	15.8661	6.9003	29.1553	10.7067
PLPP4	19.9576	2.02899e-07	2.22045e-16	2.22045e-16	0.889632	2.87447	0.918906	26.9503	12.2075
CCL5	9.80974	10.3402	11.0634	6.95407	4.92249	26.7125	11.0732	16.5857	9.0903
ZBED2	0.000709815	0.812808	2.30468	0.0785944	1.73613e-10	5.13499	0.281715	3.90284	23.1809
CPE	13.7866	11.2153	12.7745	36.5369	12.153	13.7709	7.92716	24.7883	15.2266
TMEM150B	8.19197	16.883	2.01799e-10	0.260512	5.37349	4.54268	2.22045e-16	7.496	2.22045e-16
CD22	3.61722	0.521768	0.466743	2.60485	0.218499	23.2348	8.68173e-10	1.12199	0.904228
FOSL1	14.5129	15.6515	5.86452	7.322	1.95188	7.50451	0.176457	10.8545	23.5184
SFN	30.8518	32.3572	14.4794	6.54164	9.02476	10.2313	7.02987	20.3261	30.6511
MPEG1	0.00586116	3.38236	6.82518	7.12026	1.22404	21.1224	7.77269	21.9512	1.68124
CD37	11.9544	4.00899	5.76752	3.97644	1.79715	26.8717	4.80816	12.2344	3.72281
KLF2	24.4901	25.4924	10.6359	10.2415	6.36116	15.0647	2.24294	13.2354	10.7226
LCP1	12.1938	8.97256	12.0853	10.3828	2.71795	25.8309	8.85736	22.4207	9.4429
FXYD3	24.6789	34.1038	12.9404	8.89248	12.8186	9.71112	5.33622	17.6231	28.66
TRIM15	14.6411	23.3788	2.17579	0.00130628	7.36124	2.56329	7.75176	3.59186	4.47854
SLCO4A1	17.0748	19.0767	2.02339	0.269432	6.03948	2.09085	1.90735	6.31199	12.6688
TNFRSF13C	3.07977	0.656578	2.22045e-16	2.22045e-16	1.48945	20.315	2.22045e-16	2.22045e-16	1.23915
ANTXR1	13.2037	9.64111	4.72512	6.16746	4.65326	9.53192	12.1063	44.6978	15.1937
ASPN	16.3535	7.16959	8.80824	12.7789	6.28044	12.1897	11.7374	40.7496	10.394
WNT10A	10.381	2.44638	2.22045e-16	2.16903	0.00855913	6.54534	2.60927	6.00466	20.9862
SDR16C5	3.37871	28.363	4.47447	2.91994	7.12644	2.60909	2.96131	13.0806	16.1646
HHLA2	4.78078	16.7054	2.43036	4.02508e-05	1.24656	0.313925	12.9322	15.2151	2.22045e-16
APLP1	12.7336	1.99344	11.1536	28.9285	2.41921	4.53509	2.20075	5.80597	4.37308
FCN1	2.22045e-16	0.796433	6.16958	2.07283	2.22045e-16	12.2186	2.80417	10.1851	2.22045e-16
CD53	10.557	8.24314	11.0664	6.95128	2.36231	26.7871	9.94315	26.3206	8.8349
EPHB6	5.69276	8.82972	12.8537	2.34532e-08	4.77886	5.53219	13.5792	6.81411	17.5857
NR1I2	1.81519	24.5515	0.15352	2.05825	3.04984	0.308946	2.79137e-07	3.93832	2.22045e-16
FBXO2	19.3871	4.01411	13.3333	4.10897	0.788752	6.13719	3.20182	8.43737	12.6264
HLA-DQB2	12.2264	6.68656	4.54423	4.99557	1.01517	17.0117	8.63494	18.3041	6.70051
CXCL3	15.5308	10.1988	3.24807	0.488326	2.70531	6.20911	4.86485	8.3201	2.22045e-16
CCK	2.19237	14.282	0.189437	2.22045e-16	3.85434	2.22045e-16	2.22045e-16	5.00883e-11	2.11787
SLC38A3	2.47705	2.22045e-16	20.6162	2.22045e-16	0.260406	2.22045e-16	10.5596	2.22045e-16	2.22045e-16
UNC5CL	17.7297	18.3983	14.0821	8.64144	6.50607	2.98679	18.8815	3.48569	1.38467
KCNN4	18.5657	26.8829	7.65866	3.57335	5.15995	9.70476	8.32341	10.4606	29.2246
CDH3	9.02502	19.3702	3.99858	4.85883e-05	1.35786	6.72848	9.1733	18.6591	26.6328
SCNN1A	12.792	23.0366	14.2488	3.72842	12.5033	3.85918	17.9573	10.7011	28.1029
IL33	2.22045e-16	4.8017	5.83664	10.8937	5.56761	17.6846	8.8969	10.637	9.33162e-09
FBLN1	19.7663	5.92078	10.7692	11.8634	9.25675	19.7461	13.1215	34.9999	12.1129
STMN2	7.18042	7.13002	4.24744	29.291	1.58093	3.88658	3.48921	17.9219	6.88591
HLA-DQA1	5.87807	10.3189	13.0634	7.92651	1.28631	21.3475	9.4319	25.2009	7.73141
TRPV6	2.80782	3.58212	16.6237	2.22045e-16	0.439475	2.22045e-16	20.9151	0.684604	1.62175e-12
HAS1	2.6164	2.22045e-16	1.06701	1.21497	0.831456	14.1887	2.22045e-16	5.79462	3.39187e-16
TMPRSS4	13.3037	30.6369	4.34912	3.652	6.21188	5.88543	9.12873	13.8648	22.9697
GZMK	9.7297e-10	2.00284	4.08302	4.99992	1.04042	24.1307	5.16283	4.7141	1.80717e-12
MMP28	14.629	21.808	5.32058	7.64166	4.19571	4.84392	5.27863	11.058	22.5416
ATP10B	5.11347e-14	21.5777	1.4056	1.95935e-11	5.87119	1.18874	14.3641	6.10208	1.2942e-13
CD2	2.51423	6.50817	7.55496	5.06942	1.87524	25.4728	10.4353	11.9883	3.17077
C1QC	22.4321	13.7149	19.6114	12.5566	5.90391	21.2584	10.6669	38.2492	15.3697
ABO	4.05037	23.4925	2.84916	0.262672	5.35645	3.62733	8.13828	5.83534	9.39522
AQP1	19.0259	13.4478	27.1004	17.8239	9.51487	17.3954	21.3126	18.7076	11.6359
SLC1A1	5.7442	18.6349	5.66735	4.51736	4.37494	3.17143	24.3306	13.9037	0.000228576
FBN1	4.951	5.67062	4.59462	9.38262	2.51752	12.1781	11.0314	39.9834	10.6148
GPD1	4.03174	8.80551	0.398433	17.7141	3.6564	11.6486	2.00337	2.46323	2.22045e-16
VCAN	10.176	9.03109	5.39882	10.3148	2.19931	11.6407	14.432	41.4071	17.0875
MMP3	1.42073	1.02911	0.457653	1.5821	4.15037	0.0118038	4.03538	16.1562	3.6879
PPP1R1A	2.9606	2.22045e-16	2.47087	29.9831	1.70317	3.74266	2.57763e-12	2.22045e-16	8.80053e-08
LEMD1	12.1422	13.7712	2.22045e-16	1.22518	5.22747e-07	0.864256	0.806994	7.25803	15.8333
SPIB	2.59537	7.18405	4.12801	1.55399	1.07394	15.687	7.31854	2.22045e-16	2.22045e-16
ITGA11	12.7198	2.13962	5.91441e-07	0.00140258	1.05398	4.01022	3.30742	32.5628	8.26094
UPK2	1.29543	0.359976	2.22045e-16	0.78599	2.22045e-16	1.02088	0.51077	2.22045e-16	14.8838
SLC44A4	17.3174	35.3236	12.6211	7.18637	12.695	8.55596	21.3935	21.7371	15.3502
EREG	2.22045e-16	2.79578	0.0108256	2.22045e-16	0.145959	2.22045e-16	3.34555	5.04062	18.4084
L1CAM	0.3912	2.22045e-16	0.485998	6.36591	3.28433	6.0053	4.12318	4.77187	13.157
FA2H	15.1703	28.1175	5.77331	2.26501	7.9171	3.84503	5.99174	10.1264	16.4528
GRP	16.2721	7.62276	2.17846	7.33289	2.22045e-16	5.7661	5.49289e-11	16.2328	4.83054
ADCYAP1	2.22045e-16	2.22045e-16	3.48947	30.3152	0.619034	3.41499	3.6875	3.59344	2.22045e-16
MUC16	2.22045e-16	2.22045e-16	0.00740859	2.22045e-16	2.48008e-05	2.22045e-16	4.28847	3.98763	19.6019
TACSTD2	29.7562	26.155	16.663	5.46647	12.485	14.0512	14.8382	19.7748	36.1235
FGFR4	17.4265	16.1722	12.0143	5.74162	8.22348	1.69903	14.8978	7.86832	2.22045e-16
AC007906.2	6.17761	7.35916	7.95535	2.22045e-16	3.14619	2.94468	12.0227	6.78094	9.67883
PHACTR3	0.671727	8.18269	0.604577	1.45338	1.71298	0.101152	5.01776	1.8418	16.672
FGFR3	17.5413	11.4305	18.3318	3.98093	5.09841	3.29876	16.9535	2.1697	5.47839
ENTPD8	8.91103	13.696	1.17946	1.67656e-11	9.65858	2.22045e-16	9.56316	2.87593e-10	3.02049
GJB6	0.881534	2.62556	0.867193	0.674897	2.06047	1.11668	3.31662e-08	0.299683	15.8458
ADAP1	24.1022	19.8296	3.84875	1.51164e-13	8.56955	2.89183	0.746938	0.171993	10.7127
SERPINB2	7.20759	6.078	3.73071	0.0652399	2.22045e-16	3.49827	0.186033	13.6138	6.56846
CTHRC1	26.0921	10.0213	8.82277	5.98971	5.1637	13.6677	10.2269	44.5215	18.8562
ALKAL2	0.847998	2.22045e-16	19.5774	2.91145	0.280446	2.08517	12.2881	2.22045e-16	2.22045e-16
MX1	15.9575	14.8745	5.98143	4.27538	3.27544	13.3664	8.88297	13.1681	12.4182
ALPP	2.22045e-16	0.658978	2.22045e-16	2.22045e-16	1.80292	1.14517	1.68634	0.523104	15.2603
GJB2	21.6489	14.6209	4.65643	5.72529	5.93684	8.58169	5.17461	29.8653	24.9728
COL5A1	23.8095	10.5643	7.83319	9.03369	6.11187	12.4091	11.7955	44.3298	20.9754
GIMAP7	1.67629	5.66221	9.60086	10.5935	6.7038	22.9538	10.0262	12.0604	2.38284
PLN	0.0893725	0.276451	2.11913	8.01361	9.1629	7.59159	7.19143e-13	23.5974	3.82044
CAPN6	2.51708	10.723	11.9122	7.19091	8.46899	8.71893	11.859	2.97523	2.22045e-16
ATF3	11.6688	14.6909	4.95327	8.00204	4.98089	9.67922	9.51109	15.3252	7.91198
LAMC2	17.2729	25.4935	14.889	13.59	7.69517	9.98199	10.0089	26.3778	37.7274
TMED6	1.54105	3.16165	18.986	11.3839	3.10327	1.61707	2.09915	2.22045e-16	0.788964
IGFBP3	23.7776	22.3987	9.18786	12.1224	4.371	12.2587	13.4081	37.5261	28.3544
PALM3	12.0227	8.94672	10.0083	1.13469	4.22342	0.149843	20.2872	2.13185	6.25721
MFAP4	15.5376	10.5772	11.2727	16.0871	12.8951	20.3373	14.7509	33.5629	10.5429
TRIM54	12.1538	13.7938	1.97097	0.276607	0.643362	5.57112e-10	7.74414	1.28325	6.48029
IL1RN	12.5976	23.9611	6.0366	4.53092	0.000807345	6.88371	6.43235	17.3312	17.4083
ADAM12	4.71956	2.22045e-16	9.83491e-09	1.94	0.265482	8.99256	1.7121	27.8055	7.39407
CXCR4	16.3488	14.6565	9.42517	8.23621	6.07504	30.0463	14.0738	24.5692	12.2391
ACHE	11.1693	14.2973	1.9409	3.23305	3.7503	6.40383	13.9793	2.31553	2.57731
OMD	2.22045e-16	1.53141	1.94311	9.59601	0.299821	9.61197	6.80168	21.6568	2.22045e-16
TMEM52	4.70544	2.10093	22.17	2.22045e-16	2.20849	2.22045e-16	2.22045e-16	0.344178	2.01655
CORO1A	12.6509	5.72369	8.65617	6.15921	4.11378	27.1437	5.38392	10.1408	8.44888
KISS1	4.48547	4.84451	1.25007	2.22045e-16	2.10859	0.000855895	2.22045e-16	2.22045e-16	12.974
SCARA5	2.22045e-16	2.22045e-16	1.1364	5.70064	3.10743	17.2592	2.22045e-16	0.857768	2.22045e-16
CAV1	10.2275	6.38066	8.18005	11.496	7.29452	13.7063	6.93357	23.5124	27.6978
GPR183	5.03235	6.27031	5.83273	5.17825	1.14966	20.6495	10.7441	22.0873	4.87816
RGS16	16.6911	8.35721	3.3627	9.9021	3.69852	9.6143	3.67935	27.0792	10.016
DCBLD2	6.97857	2.75774	4.89861	4.26962	0.830169	3.89424	9.46173	19.6919	21.9704
FLNC	6.67636	1.83287	0.0425873	4.33814	11.5855	6.25762	9.81327e-14	19.2083	10.0053
HOXB9	6.64223	9.84537	0.621236	8.54923e-12	10.3168	2.58754e-05	2.79786	6.67218e-07	11.9942
C2CD4B	10.5562	5.16978	19.1963	7.47868	6.70262	5.01637	4.81137	0.00640005	1.75645
EFEMP1	7.42656	5.42056	10.2897	11.0081	5.76108	18.7001	13.6964	31.2955	15.0254
SEMA7A	13.7591	16.9231	5.48678	5.28872	1.8573e-14	11.3587	4.79701	13.2919	20.4839
CDCA7	7.3196	21.6207	1.90755	0.322256	6.75117	7.11281	5.83808	7.64897	3.87445
GALNT5	1.14676e-10	23.7163	3.03922	2.54779	3.44783	1.1051	5.83538	16.2299	15.6304
PIP	3.19282	2.60869	2.22045e-16	2.22045e-16	1.4829	2.22045e-16	5.37985e-11	2.09387	3.7201
ADRA2A	12.85	17.7033	15.5767	5.06542	2.78576	9.78822	16.2431	15.2821	3.38992
CD27	2.78323	2.75224	2.63965	3.4935	1.90532	25.2494	4.57603	4.79995	2.68836
HLA-DPA1	11.0233	14.8372	16.1878	12.6794	4.06173	23.3452	12.1331	29.9243	12.5281
GPA33	2.22045e-16	14.4474	2.22045e-16	0.34995	12.0247	3.78504	1.35215	3.45084	0.181588
PROM1	6.77803	16.1742	10.1628	3.61819	8.6041	1.92702	22.239	16.9136	5.45662
IGFBP2	21.0004	17.5086	21.6187	10.8393	9.10567	7.15079	0.15172	11.1836	13.9398
C15orf48	20.1558	24.0466	13.9506	12.1207	6.83485	10.721	6.09876	13.1826	25.5063
IL2RG	20.1375	23.148	9.68533	6.04079	6.73046	19.2596	6.50248	14.4578	13.855
CTSK	25.5006	10.3979	9.95889	9.94504	7.81334	17.7046	10.8327	44.767	17.3776
C4BPB	11.1815	15.3861	2.82932	2.22045e-16	6.63137	1.11322	9.03944	1.98551	4.32208
SYNPO2	2.22045e-16	1.25614	0.573788	6.06826	10.6696	9.05072	5.5252	17.6613	0.000542954
LAMA3	1.9035	22.2948	10.377	5.60414	3.34217	4.04824	8.704	19.197	26.6909
NR4A3	3.09608	0.00248452	1.33185	2.65983	2.93662	11.0187	3.35982	14.1192	2.22045e-16
SRGN	16.6096	14.1036	16.5779	11.098	5.94172	27.0919	14.3416	34.6979	16.3839
MUC20	16.5939	17.6706	5.07746	5.10475	4.66288	2.23643	15.3761	8.64484	12.2241
H2BC5	11.5639	19.4715	7.94466	3.67341	2.17244	4.95314	8.18092	15.5172	22.5566
EFNA2	8.17778	18.264	2.22045e-16	2.22045e-16	4.27041	2.22045e-16	3.48358	3.22311	4.9116e-09
C16orf54	2.22045e-16	1.04292	3.1704	1.80077	6.35028	15.4162	3.16469	4.48494	9.47172
NME2	36.3981	12.757	12.1072	2.48179	12.3582	7.92018	2.19495	2.38756	17.0358
SLC39A4	20.2438	17.2923	5.31518	4.8761	8.00866	3.03145	0.0206168	3.9185	20.1443
IGFBP6	23.7456	13.1388	13.4737	15.0121	8.0378	11.8536	3.22236	14.5285	24.5799
FIBIN	11.6379	1.16028	1.76236	6.7035	3.02533	8.49669	5.16155	32.4198	7.15607
APOC3	5.33317	2.22045e-16	2.22045e-16	2.22045e-16	12.2067	0.217933	5.36677e-14	2.22045e-16	2.22045e-16
SNAI2	7.15141	3.95738	5.22522	11.9564	1.63035	5.94955	5.88775	24.3339	21.0797
TMEM158	22.1802	0.55617	0.337451	2.89623e-10	3.36634	4.80087	1.86046	24.2723	15.5854
LAMB3	24.5126	31.3806	15.0855	10.5796	9.80556	9.15463	7.51195	23.0137	36.695
COL6A1	30.1777	9.07599	10.6284	10.5682	10.5517	18.3169	11.428	37.572	25.6514
VNN2	3.36325	6.47778	10.6762	0.0256295	1.14696e-13	9.38929	24.0556	5.02423	3.10417
CSTA	9.07799	16.4014	4.73224	6.89701	4.23415	12.3693	0.00233783	5.1358	13.6108
C16orf89	1.38366	0.0436569	6.35059	12.4706	6.04915	13.4053	5.02487	3.5059	2.22045e-16
MISP	21.8165	31.1886	11.3603	10.0533	11.5463	6.86359	6.24974	12.9736	22.4852
AOX1	2.22045e-16	2.22045e-16	17.1476	9.36591	2.76725	10.4384	2.52945	6.10347	1.17934
COX6B2	6.75022	4.16499	2.22045e-16	2.22045e-16	3.77407e-09	2.29428	1.17736	2.46875	17.6072
FPR3	4.83509	2.47041	7.27933	7.2038	0.540262	14.0789	5.27346	26.4778	3.00264
MZT2B	40.2984	12.4935	13.537	2.82152	13.0363	10.6279	2.57403	2.06061	17.4522
KRT19	37.637	38.5175	22.29	12.7941	15.0114	16.6818	14.5041	26.8883	45.6463
VTCN1	9.37152	1.41958	16.2548	0.33583	2.76578	2.89239	17.4689	6.30401	6.13875
TNFSF9	14.8498	8.90546	2.22045e-16	7.87167e-12	2.22045e-16	3.02796	2.47303e-08	9.18502	7.83091
LBP	1.59676	2.22045e-16	0.998615	2.22105	1.30699	14.2452	0.944506	2.22045e-16	0.22507
TNNC2	8.26032	10.2008	2.66436e-11	6.36375e-15	5.68035	5.81677	1.52236	0.332761	11.8089
C1QA	25.7167	15.211	20.9303	13.5578	6.68422	23.1963	9.89921	35.5413	16.0433
PTF1A	7.35208e-11	0.0115444	17.9781	2.22045e-16	2.22045e-16	0.0104498	2.22045e-16	0.0164937	2.22045e-16
SYTL5	2.22045e-16	15.3333	2.79025	4.83457e-13	3.44129	2.22045e-16	6.742	2.91744	2.88221
CYP2W1	8.08453	8.70827	0.0271105	2.22045e-16	5.90945	0.9248	1.09144	2.22045e-16	4.85272
EVPL	17.0849	19.0541	4.28029	0.0106836	4.85861	3.62296	9.15139	5.41032	19.4356
BMP4	7.48196	20.5005	4.6167	1.57169	4.55026	4.44369	9.89044	19.4362	18.0731
HSD17B2	5.51517	20.9572	8.63931	1.53413	1.00277	0.74615	15.8502	8.52753	1.63018
CLDN4	26.8946	29.1763	13.0688	7.33665	12.4728	10.0174	12.1884	16.5742	30.2443
LUM	26.1904	20.2252	16.9194	17.0743	10.1367	21.8605	17.047	52.0454	23.5868
CXCL11	5.15647e-16	6.37827	6.7261	2.69479	1.32518	6.38939	1.81672	9.08734	3.54368
SASH3	6.80973	3.96055	7.04688	4.69576	1.54866	24.9625	7.00257	13.7389	3.27879
LAMP5	12.9683	7.78275	5.09465	17.4258	2.22045e-16	10.9068	4.14422	24.3604	12.0094
MROH6	20.392	14.8124	2.4017	3.37743	4.16212	3.15803	0.482599	4.6353	22.9491
SPRR2A	4.87105	1.42533	1.0264	4.99451	0.00690047	2.22045e-16	2.22045e-16	2.22045e-16	4.11381
ID1	32.8346	24.2873	11.5236	8.12619	12.4716	10.7109	8.50744	11.9312	28.716
BEX2	10.7612	2.79228	11.3594	21.7557	8.04641	8.59161	8.83647	2.22045e-16	9.15342
PLAAT4	15.9289	21.1368	13.5099	6.61062	6.98369	17.5112	11.8964	18.6966	28.1717
DDC	2.22045e-16	14.3046	3.18886	16.6868	6.69731	0.998171	2.22045e-16	2.29444	2.22045e-16
RASSF7	33.6552	21.2039	11.6482	4.27496	11.8993	6.57644	10.0183	3.80348	21.0157
LMOD1	9.33053	4.0885	3.60491	7.76162	11.3499	10.6729	4.66066	26.597	6.18247
SLC14A1	2.22045e-16	7.19651	0.263259	1.50336	2.22045e-16	3.02493	8.04148	2.22045e-16	2.82252
MLPH	15.6072	29.5682	7.47444	5.61831	8.9319	2.73483	11.7922	11.4626	18.4425
GGT6	9.06679	14.6336	16.0058	9.23473e-11	6.58685	1.74937	17.1261	5.22956	4.46639
PTK6	17.2193	26.3307	4.89113	4.47389	8.69236	3.77204	4.94272	6.51206	22.9194
HAS3	0.511383	16.1275	2.49456	2.11152	2.22045e-16	2.22045e-16	3.93583	3.61082	8.45261
LGR6	5.87392	11.5265	0.566653	5.42426	2.76731	4.38522	6.70558e-08	1.82694	12.0913
GPNMB	13.3851	9.65235	10.8772	11.9642	3.19468	15.4435	11.3936	39.3467	10.1827
RBP1	18.1027	3.24049	22.4555	11.2427	3.62047	9.30732	8.00651	11.4856	18.7378
RGS5	7.2603	15.7297	11.4221	14.9283	9.8485	11.6501	13.1185	21.8593	4.81932
CD55	20.6397	26.2278	10.5404	4.72151	12.0341	9.30784	10.6818	26.4757	23.1034
FGL2	2.22045e-16	6.03255	7.45211	10.0705	2.01563	14.5302	10.5076	21.4321	2.21108
SLC13A2	2.22045e-16	5.57942	0.213799	0.440354	6.61051	2.22045e-16	8.08707	2.22045e-16	2.22045e-16
AHNAK2	7.245	14.8474	1.52034	2.9568	0.0851345	0.665252	6.12289	19.0717	22.966
FOS	21.0957	29.9356	12.9845	15.7697	10.6763	16.6229	17.8069	26.8758	19.4429
HLA-DRA	25.8229	27.4092	26.5244	16.5103	9.66171	31.8939	19.2258	44.2711	25.3278
H4C8	2.79662	13.26	2.92443	3.51216	1.17086	3.66861	3.48912	10.4802	11.8179
GJC2	14.6914	7.49593	1.50633	2.66955	2.07786	1.45083	2.22045e-16	5.06374	9.3379
ISM1	10.0971	3.81566	0.235215	4.84219	1.07429	5.8104	4.72823	30.8477	6.99181
C2orf72	3.2827	17.1514	10.0042	7.34242	6.73978	1.47072e-13	17.6283	2.89709	2.22045e-16
CREB3L3	0.645124	11.9494	0.88696	6.41904e-10	6.10366	2.22045e-16	0.38554	2.13475e-05	2.22045e-16
TSPAN7	3.32253	1.94341	7.64214	24.8456	5.74749	13.1768	4.05266	5.70985	0.54622
CD1C	3.01298e-08	5.59548	4.09095	7.30918	1.04645	19.5002	8.91471	6.08549	0.860572
C8G	12.0234	3.46388	1.38771	4.55435	5.99315	0.977548	6.67136e-09	1.13295e-12	3.1191e-08
EPHA2	18.2489	26.5452	10.3174	4.98639	5.66617	6.99093	8.83599	18.7235	29.3397
LOX	7.92377	2.10314	2.61415	7.05322	1.41669	7.66328	8.48023	33.7915	13.8201
DQX1	5.77562	17.0462	2.22045e-16	2.22045e-16	4.76332	0.69683	2.22045e-16	3.33736e-12	2.22045e-16
SCX	23.0759	3.20968	0.515893	2.22045e-16	7.10003	0.948169	2.71224e-08	2.22045e-16	1.66057
SRPX	7.22112	2.39009	8.00737	15.5924	7.13067	15.7775	9.31734	20.3169	5.97519
GAD2	6.41328e-12	0.116001	1.58385	31.594	1.15982	2.22045e-16	0.0317486	2.22045e-16	0.0683724
MTMR11	15.2474	28.235	4.55801	6.50769	6.66733	4.91202	11.5397	13.4627	10.871
APLNR	10.0918	3.99548	9.62103	11.7851	4.02114	18.652	9.7777	14.9306	4.85124
TAGLN	28.9805	12.5193	14.8165	11.7835	14.883	19.2065	7.55781	42.1458	21.663
DUSP5	16.7723	12.5515	8.00924	8.14106	3.94668	13.0065	6.81867	19.3982	19.0155
B3GNT7	10.4999	26.3229	12.5663	3.78202	9.11709	4.19256	7.29219	7.4836	14.1799
RNASE6	8.42612	6.98495	10.4189	11.6619	4.84263	22.253	8.38391	20.9012	6.97269
FCRLA	0.474065	3.51887e-16	2.22045e-16	2.22045e-16	0.189329	17.6278	2.22045e-16	2.22045e-16	0.5629
IFITM1	27.1811	20.9761	14.6967	8.2083	7.60326	20.7293	11.3918	26.2262	23.0813
NPDC1	35.426	20.3818	11.2943	12.8517	14.8287	10.5874	8.3833	8.21439	12.493
EDIL3	7.07786	7.24855	1.27544	12.9624	3.30954	2.77705	6.03334	32.882	11.7946
C11orf96	28.0242	6.36941	9.01284	6.84778	8.97207	17.8795	5.37756	18.8529	10.1972
ITGBL1	2.22045e-16	6.94451	3.01382	10.5615	0.697986	4.315	11.5868	28.1028	4.27312
FGB	6.42047	0.194254	3.62008	2.22045e-16	1.45638	2.02942	12.9976	2.22045e-16	5.13056
GGT1	16.9274	6.96681	12.0854	2.79639	0.669204	5.46164	21.9518	9.83683	2.36243
CFC1	1.74321	2.22045e-16	0.172	30.0491	3.98756e-16	2.22045e-16	2.22045e-16	2.22045e-16	2.22045e-16
ELF3	23.2072	32.626	14.0603	6.49178	11.0667	8.13067	19.3983	14.4767	20.2794
SELP	0.446325	1.9148	6.98578	9.10635	4.57738	17.9154	10.9238	4.93934	2.22045e-16
TGM2	14.7604	16.5361	13.803	14.5042	6.44634	14.1919	17.4681	24.2582	33.9914
SLC7A2	0.00229276	1.39311	12.9993	22.6368	2.50277	6.64978	6.00569	8.2118	6.14081
FFAR1	0.188308	1.37304e-10	0.821244	31.3872	8.81433e-08	0.538626	7.51939e-14	2.22045e-16	1.52208e-13
SEMA3C	2.7598e-16	8.26224	3.99752	11.3552	2.91881	8.01219	13.135	27.1743	20.9793
LY6E	31.1066	29.3513	16.0116	9.02169	7.01181	15.5136	10.9181	24.5412	30.9241
HLA-G	11.1534	7.9677	4.57414	0.854942	3.24495	4.85484	3.82006	10.0266	11.5179
CD69	2.09015e-09	3.31724	1.94327	3.5827	0.256401	21.1582	6.01998	8.94688	1.60547
EFNA3	13.7251	16.5997	0.454925	4.54309	4.94429	1.47821e-13	0.00432586	3.62562	9.95238
CYSTM1	22.8156	37.0049	17.4501	13.0882	10.2588	10.8115	11.365	22.268	14.5573
DEGS2	11.0271	19.5149	4.17196	1.61447	6.6726	2.38921	7.17871	5.86306e-15	0.374782
MMP13	1.42546	2.42073	2.22045e-16	2.22045e-16	2.22045e-16	3.27486e-12	2.22045e-16	9.43561	8.62652
TMEM238	22.1336	12.9081	7.35832	1.41684	8.66866	2.84459	0.00074121	2.22045e-16	11.5908
ITGA3	16.4572	22.5265	11.1831	6.91683	5.64216	7.26084	12.0213	18.2295	34.2389
ESPN	11.2415	9.40707	2.22045e-16	6.17104e-15	5.09579	9.05679e-13	0.551469	0.186632	12.6171
PDZD3	3.57046	16.5824	2.22045e-16	2.96443e-11	3.45067	0.298795	9.4134	2.49949e-15	2.22045e-16
CEACAM1	7.60057	22.6363	5.49685	8.48109	5.86697	3.60966	8.6682	10.4286	18.7397
USH1C	14.4901	25.669	4.68561	8.15858	10.8869	4.00896	13.8888	11.5242	6.10371
ADAMTS1	5.64759	4.7091	8.17199	11.5961	5.37696	16.2785	11.6715	16.8507	5.45512
DCN	15.5746	12.1756	9.92175	14.7602	6.44975	17.87	12.8129	40.3216	12.6783
MFSD4A	1.20183	12.8332	1.53504	2.42019	7.27002	3.11403	10.9734	7.57548	6.36808
PEG10	2.22045e-16	0.231411	5.34236	20.1639	2.81927	5.30857	4.91422	5.09227	13.1762
COL6A2	36.1819	10.9144	12.6391	10.7879	11.493	19.4116	10.6648	40.2289	24.1054
GAST	0.761833	1.66312	2.22045e-16	2.22045e-16	7.41423	2.38484	2.22045e-16	1.1094e-10	0.747977
FCER1A	2.22045e-16	3.78711	3.15576	8.24154	1.05183	12.9862	11.4471	9.96319	0.757847
NECTIN4	20.3135	23.0115	4.18299	5.19988	6.70492	4.44155	7.26802	9.7578	20.4343
GZMA	4.93816	7.15739	7.57216	4.02385	3.37175	22.2468	6.50037	10.4671	5.04615
MGAM2	2.22045e-16	7.52325	5.64809	2.51772	4.58258	0.134056	12.7306	3.30114	2.22045e-16
SULT2B1	9.32699	11.4116	5.97812e-07	2.22045e-16	4.32283	2.58951	5.08196	2.198	13.8842
BLK	0.0727637	0.640296	2.22045e-16	0.433532	0.272743	17.2382	2.22045e-16	2.22045e-16	0.0856903
TGFB3	10.6127	2.40771	8.55741	11.9107	1.62293	15.0258	8.91873	27.3066	8.41138
CITED4	26.4245	9.71514	20.2235	5.40696	6.64695	6.33366	10.9766	4.70039	17.9054
EVI2B	3.02039	6.56971	6.47845	4.24546	1.05709	22.0711	10.2876	20.494	4.38527
TREM2	18.6064	6.29387	13.7194	7.99011	1.14554	11.5139	7.27198	25.3624	6.78846
TMC5	12.1725	28.2063	8.70926	2.15009	7.83431	2.69412	16.8913	19.4014	11.2528
RNF186	1.85043	9.41473	16.6172	0.41928	7.92434	0.201604	1.47787	0.712257	0.789688
COLEC12	4.70971	2.22045e-16	1.41337	2.11139	1.20048	10.8167	1.74479	26.3728	2.49273
LPCAT4	17.4319	31.4638	8.75062	8.08004	6.77113	6.32964	7.33143	11.3199	17.6061
FERMT3	20.0777	19.8436	9.1066	4.1868	5.48526	17.7663	5.00075	13.1943	6.51901
SNAP25	1.78339	7.01236e-10	2.99891	25.8748	5.71852	1.96369	9.56306	2.11153	1.03311
CDC42EP5	27.8671	24.006	11.4107	7.74708	12.6937	9.17624	5.23446	8.91769	15.8791
LRRC66	0.180929	20.5735	1.28978	2.03867	6.07969	2.31996e-13	4.85697	3.10014	2.22045e-16
LOXL4	9.53515	3.52533	7.90103	13.5709	0.126759	3.58186	10.6099	9.76227	19.9374
QPCT	8.97199	12.3969	6.1628	23.9095	3.36714	5.57726	8.7702	15.0875	11.2064
C6orf223	12.5875	16.3829	1.29097	3.40473	2.03653	2.22045e-16	2.74558	3.44984	5.92488
BIK	24.166	22.4723	7.68004	4.38673	8.72039	5.71146	5.24827	5.4817	20.0893
SMOC2	10.5588	9.09227	6.9523	10.2938	8.97232	13.5584	10.7626	28.9615	3.97229
H2BC21	9.54403	17.7448	4.48023	7.57205	4.38258	3.48605	6.9212	12.3703	20.9768
DUSP2	12.1485	5.86222	2.28884	2.84917	0.959785	16.4938	3.66285	8.37044	5.89748
SUCNR1	1.63044	8.12075	2.55888	3.13593	2.22045e-16	2.11565	5.73082	4.03221	2.22045e-16
CBLC	20.5015	27.1905	10.5916	8.43648	9.71311	5.02772	5.9859	5.48338	21.5842
PRELP	11.0006	12.9346	6.92609	13.1127	5.32031	10.8802	13.5658	31.7996	5.68914
SLC4A11	13.6847	14.8493	0.307075	2.37129	5.68316	3.182	0.0640953	2.89029	13.6094
HLA-DOA	4.73148	5.29728	10.337	5.65948	1.28731	19.8276	11.4328	18.3911	6.46779
AEBP1	34.4419	15.3983	11.674	11.3819	9.41108	16.414	10.1394	44.8999	22.7701
RBP2	3.1441e-11	0.408152	4.22078	0.585927	12.1423	0.40583	4.11986	0.15303	0.982361
CYS1	12.7289	1.70329	19.2548	4.37975	1.23225	2.82864	15.3007	15.6299	1.76142
SLIT3	1.12608	0.00218736	2.39443	7.45397	4.42135	14.5595	5.14501	15.4652	6.31407e-16
SLC7A5	11.3218	7.56014	6.87514	9.32284	9.00595	11.266	6.32194	10.1662	25.5378
SPARC	31.8882	21.198	19.0333	18.8153	11.6494	22.5163	15.9558	54.2175	29.0285
AMIGO2	7.11653	12.9408	6.89738	2.13439	4.22223	7.40306	9.35805	17.5088	26.021
CYP24A1	2.22045e-16	2.22045e-16	1.1574	4.10613e-09	0.023226	2.22045e-16	1.593	1.97427	12.2892
H3C10	3.34876	11.6762	2.35852	0.163281	0.6069	0.585147	1.55042e-07	5.23499	12.5038
CCDC85B	34.8556	8.19705	8.35595	3.66711	9.39169	11.2947	1.42395e-05	0.424854	16.3335
POU2AF1	1.53477	4.46584	1.60942	2.88761	3.68481	19.2343	0.809795	2.11027e-11	0.399546
MXRA5	13.3902	14.313	6.2639	9.21534	1.3227	8.23129	9.40195	38.3559	17.6952
GATA4	5.3055	17.4818	12.4099	4.28652	1.59435	0.888603	2.22045e-16	6.43802	4.25435
SLC2A3	9.14591	9.31586	3.49692	2.89662	1.38046	14.2648	7.023	24.8066	13.8886
MLXIPL	8.4467	9.77312	5.25153	19.8961	4.09942	2.15439	8.47989	2.22045e-16	2.22045e-16
SPARCL1	13.374	13.7607	15.7539	19.9478	10.8217	20.9382	16.208	33.7832	14.4492
PRR15L	17.3755	32.5106	14.9268	9.84175	13.0976	8.52214	17.0199	14.0278	13.8352
NPY	3.12064	2.22045e-16	4.80074	14.6343	6.01612	2.15664	2.99182e-07	2.22045e-16	0.536841
EPHX3	2.7696	1.89176	2.22045e-16	2.22045e-16	2.32319	3.58231	6.2269	9.19771	5.34433
ARHGAP4	22.4526	2.35458	5.59785	0.0277243	3.55178	18.2034	8.73219	4.4153	6.43786
INSM1	1.37646e-06	0.771375	0.996713	30.1523	2.70962	1.22263	0.000706128	2.22045e-16	2.22045e-16
SDS	13.8245	0.497915	3.57945	0.191815	1.11062	11.7486	3.29474	13.5828	2.13481
DKK4	2.22045e-16	15.5815	2.79621	1.13208	0.84472	2.22045e-16	0.505442	0.806142	1.67744
SDCBP2	19.892	29.6819	9.27302	8.65076	9.11763	5.07183	8.6065	14.6166	17.4459
CLDN23	14.8732	22.175	5.16087	4.75746	4.28908	5.6574	6.11945	11.9081	7.37754
ACSL5	10.5391	31.4986	9.67485	3.69822	7.46924	10.3601	11.8013	18.9077	18.6978
ALS2CL	16.4479	16.2709	4.24784	2.60277	4.56057	4.1341	10.6854	2.0255	19.4651
MS4A7	4.31191	2.07091	8.20073	7.26033	1.50808	14.6973	8.9577	23.0474	2.22045e-16
AKAP12	2.91883	5.58396	6.96628	8.15836	4.41084	13.0654	9.52935	27.305	11.8
TMEM119	12.3216	9.0443	8.05625	15.4527	3.53152	17.3595	11.5672	25.5325	5.85614
EFNA1	24.4244	28.8212	11.2376	9.1598	10.2613	7.23905	12.2328	12.8023	18.7348
RGS1	13.2856	9.77878	7.11485	8.84054	2.07888	17.792	14.8101	22.9983	8.1843
SLC40A1	12.3937	30.2945	12.4971	7.33942	9.28428	12.4637	21.901	24.1666	9.29791
NEURL1	3.09018	1.35758	8.73005	25.4636	5.96859	0.461688	3.59814	2.22045e-16	0.441493
HLA-DRB1	26.6741	24.9862	25.9825	13.066	8.66041	28.7419	16.5378	39.2428	24.3079
CPS1	2.22045e-16	5.04089	0.453844	5.05583	10.0874	0.554083	2.22045e-16	1.11222	1.70883
BTNL3	0.439917	10.5618	2.22045e-16	0.691402	6.10699	2.22045e-16	0.621745	2.22045e-16	2.22045e-16
SPOCK1	9.74139	8.6371e-11	0.724516	0.988098	1.84252	4.51624	8.4439	32.9223	10.6036
PRRX2	22.4565	3.86065	1.53048	3.94759e-10	1.55457	7.15058	3.44676e-14	17.1921	10.9203
GSDMB	15.3811	24.288	3.50379	0.967421	7.07492	6.36443	6.56612	5.16788	9.7468
MT2A	30.1823	15.5919	23.4226	16.5982	10.9356	23.0102	7.6267	25.6019	30.3262
PRSS33	4.82521	8.69465	1.90786e-10	2.37864	2.73073	2.22045e-16	2.22045e-16	0.323544	2.22045e-16
SOSTDC1	2.22045e-16	2.14387	2.22045e-16	3.99617	6.59362	1.27612	4.96693	2.22045e-16	6.70928
TJP3	18.6987	25.9572	6.84039	2.92455	9.25586	3.71661	11.7436	6.6684	11.8818
BST2	29.2843	25.2621	16.0643	9.70052	6.76461	19.9493	11.4907	28.2405	24.7155
CAPN5	10.9045	30.6468	5.10588	5.51903	9.02881	5.45406	16.1628	15.0956	12.6771
GJB4	3.63122	13.7141	0.119117	2.22045e-16	1.72569	2.912	4.77259	6.21531	16.6133
ARSL	12.8686	14.8328	18.1185	6.37189	5.74047	0.0593035	9.42237	9.65066	2.83812
TPPP3	15.1995	12.3132	6.55946	14.1636	7.7909	10.3268	7.8082	14.85	8.45241
ALOX5AP	17.0783	7.95209	12.1369	5.06135	1.71121	16.4593	9.19999	30.6335	11.1039
CGB8	1.803	1.52664	0.792336	2.33679	2.22045e-16	0.198751	0.148029	2.22045e-16	14.2059
ASB9	1.58705	4.27982	2.23208	30.4642	2.5192	1.76769	1.56878	2.6822	2.63975
GRIN2D	7.07384	8.99389	2.22045e-16	0.0597846	4.04054	5.31549	5.83652	7.30702	7.77985
EGR3	8.03188	7.11984	2.40984	6.31167	0.58942	10.4181	3.66315	13.8707	0.499309
LRG1	13.9138	17.1466	18.5797	4.20795	5.27632	4.05759	16.4737	7.97897	8.91638
AKR1C2	5.59964	2.5135	2.22045e-16	3.03336	1.67811	4.43671	17.4828	2.28785	7.15641
MT1E	22.3086	16.41	22.8395	12.0679	10.5918	12.1631	3.06061	15.4033	23.3178
LPL	3.03054	3.84221	3.96286	9.56032	3.64895	14.5226	3.57243	13.3801	2.22045e-16
F2RL2	1.07805e-14	5.46653	6.34735	15.7612	3.31026	2.18765	14.8057	16.2558	3.66161
PDGFRL	11.0331	2.22045e-16	3.2209	6.45643	3.31971	9.99828	2.56017	25.4451	4.52051
FUT3	18.4076	26.5698	5.6404	4.70769	8.27005	3.45965	10.3844	11.6309	14.6923
C1orf127	1.49054	1.46449e-15	2.45024	29.897	0.466152	0.62226	0.0022948	2.22045e-16	2.22045e-16
COL8A2	13.3189	6.09523	7.94463e-05	3.9308	1.91663	6.49671	6.46809	31.8815	8.86115
ELN	12.7936	8.46446	9.92783	12.8602	8.77955	16.0067	11.7757	27.3345	10.114
SMPD3	2.04345	20.6268	0.303284	3.27162	8.23493	3.88295	9.41827	4.49706	5.93845
PTPRN2	6.85642	18.5455	9.99364	23.3157	9.92781	5.95391	7.4995	8.02815	6.2733
CLMP	4.9227	2.22045e-16	1.2361	0.865329	4.5342	9.19772	4.8936	27.6061	5.94374
KCNK3	0.330579	2.22045e-16	15.2812	20.3285	4.71028	2.32123	2.22045e-16	1.50659e-15	0.532033
H2BC12	16.9029	26.4448	14.5784	9.74833	7.68717	11.1188	6.34457	17.289	25.8761
MYLK	2.22296	2.40335	1.23953	5.52431	8.03797	6.42045	7.45553	27.5554	5.43825
TGFB2	2.22045e-16	1.66956	3.79893	0.774389	0.15867	1.84703	15.7519	15.6248	14.4396
EYA2	3.15632	8.41885	0.530421	0.916292	3.23382	4.65294	7.92892	7.36093	11.0705
CPVL	9.63997	6.53613	8.34445	5.60324	1.40792	15.5592	8.60048	21.0983	4.02156
SERPINE2	3.51793	5.91856	6.51437	10.831	2.80759	15.817	3.18652	13.3683	10.5089
PLEK2	15.3405	30.5683	12.6846	7.75624	7.9637	3.94548	5.35107	15.367	25.2286
CCDC198	6.4208	10.9545	10.0147	4.93321	2.22045e-16	0.0188734	20.0916	7.01739	3.18248e-13
RNF39	8.71226	19.6447	3.40324	2.22045e-16	4.5795	2.26643e-07	5.02348	3.88162	11.4062
SLC6A20	8.77027e-10	21.2755	8.35491	2.70161	3.2669	2.22045e-16	14.7845	10.1119	5.16019
OAS2	9.48194	16.8851	4.28812	3.31961	3.64405	12.9521	6.50729	16.9207	11.4939
ACTA2	27.126	15.6793	14.8087	13.1554	11.6202	18.7957	9.04749	45.8794	21.9337
PCP4	2.9106	1.60366e-12	1.83091	20.7901	10.7885	0.957133	1.75496	6.58687e-14	2.18894
CDX1	2.70824	1.07211	2.22045e-16	0.812703	11.8624	4.40074	2.22045e-16	2.58587	1.96236
ALG1L	6.94462	11.5826	0.925189	0.89182	4.24513	2.06158	2.62246	1.11779	12.1784
PPP1R14C	7.9234	8.51764	0.481778	12.0899	1.86118	3.71584	3.77626	6.54282	17.954
CDKN2B	4.6161	10.3707	6.69059	10.8781	2.9015	6.67909	5.40451	17.4371	11.6621
FOXC2	5.34163	2.83389	1.06884	2.29992	0.626951	2.95796	0.0885385	7.1427	8.21117
DUSP1	23.5074	17.8523	13.9974	15.3837	9.34791	22.2939	16.2938	32.7698	20.1516
CD24	24.3724	30.9648	25.9542	18.1194	9.83199	13.6371	21.108	21.7298	18.8928
MS4A4A	5.71194	2.31212	8.75874	6.22945	0.665601	14.4958	6.52477	24.2345	1.75656
ADAM28	7.43866	22.379	4.31087	0.417436	0.724888	8.72029	15.6071	11.5095	5.49302
CACNG6	0.0933495	7.91491	1.04774	1.68402	2.22045e-16	0.607783	2.22045e-16	2.22045e-16	6.41681
PDZK1IP1	29.3094	28.5144	14.7049	6.41647	9.48748	12.006	17.0515	20.8723	20.573
KIRREL2	5.19318	0.277145	16.4134	11.3665	0.0718173	0.756325	0.488361	2.22045e-16	2.22045e-16
IFIT3	10.2504	14.2257	9.0855	7.25322	2.99169	10.5181	9.38817	18.9044	14.2745
C1QL1	5.40152	2.22045e-16	2.98612	29.8895	3.44727	2.22045e-16	5.98221e-06	2.22045e-16	1.82652
F3	14.2016	21.1501	11.8397	13.1999	11.9044	11.2564	11.5954	21.5856	28.1719
CDH2	4.23387	2.22045e-16	6.91298e-14	7.1123	0.429384	2.54881	4.5542	15.3598	10.3972
FBLN2	17.8539	5.95087	6.7141	9.63836	4.83072	16.353	7.21506	34.0405	11.0664
LRRN1	5.41084e-10	9.17812	3.96472	2.74319	2.22045e-16	3.8402	10.7599	11.0148	18.1257
PLEK	2.39922	4.34064	6.23765	5.73479	0.294172	20.1258	6.82927	17.176	1.48496
H2AC8	7.96287	6.34566	0.578564	0.909829	3.79852	2.9155	0.541527	1.24728	8.38741
CABP7	1.58502	2.22045e-16	1.81492	29.3274	0.556478	0.419026	0.411813	2.22045e-16	0.80758
LGALS7	4.87929	1.70727	2.22045e-16	1.89788	2.22045e-16	2.6101	6.43997e-12	2.22045e-16	0.0282327
PPARG	5.54631	23.7705	5.13682	3.93451	4.11441	4.60816	5.14639	8.51592	18.2167
HES4	33.2914	3.97297	5.41391	1.2331e-09	4.98133	6.83365	2.97005	2.93554	13.7827
GJB3	15.8924	21.8214	5.57201	0.436473	5.19871	7.39407	6.21148	10.6945	26.7255
NT5E	5.09586	11.1939	5.53282	6.13606	5.44466	7.00055	8.12704	16.1334	24.8325
GDA	1.51085	15.2335	1.65944	11.0855	5.4717	0.584705	13.6453	12.8467	4.51538
TCIM	18.6388	19.8214	12.6741	9.15643	8.43485	13.0858	17.4499	20.1208	16.0527
PKP3	24.5828	25.995	11.4145	7.01197	10.0013	4.71466	5.33347	7.48563	26.3565
NR5A2	1.27616e-15	6.69905	17.1521	3.36586	0.205481	2.46667	16.2074	3.86847	2.22045e-16
CCL22	3.30216	4.73073	4.15161	4.48072	1.11998e-07	19.0393	4.54396	7.73089	1.0046
DDIT4	27.5639	25.7417	16.2319	12.265	6.52441	14.3719	17.2795	19.8665	29.8184
SOX21	3.09559	12.8864	4.04979	0.0174543	2.22045e-16	2.22045e-16	2.03881	2.05931	5.22311
SHH	2.60844	21.1971	2.99891	0.00463344	5.37362	2.07437	9.77337	1.64923	5.80404
HK2	9.15835	25.0462	4.07178	6.75488	4.65654	3.63159	8.82233	16.7499	19.6443
SMIM31	0.000327628	13.8551	1.22073	0.0240692	6.72578	9.04558e-16	4.14229	0.763708	0.438753
GAMT	15.0102	5.71363	22.4562	10.2104	2.56877	6.46795	9.34456	3.95853	6.73966
FHL1	3.8605	3.36246	3.63429	10.875	8.28026	14.6283	4.24501	19.7858	4.55407
SEMA3B	22.4789	14.2594	7.33658	1.13284	10.7592	1.98919	10.6772	7.79657	16.3842
FSCN1	24.5379	12.4283	6.36134	5.06559	4.72367	11.8274	7.67155	19.1164	28.2876
LIF	18.6876	14.8063	5.86095	7.59008	2.32743	9.73735	8.6345	15.1591	16.2417
IFI44	16.9258	14.5787	7.03271	5.92853	3.69209	13.0601	12.6782	15.6586	15.9016
PPL	7.88444	16.7246	7.64024	11.3496	4.18649	3.38247	12.1143	15.5406	28.5979
SLC16A3	26.2438	12.7431	6.49253	0.933167	3.94375	5.7227	6.62485	14.7617	24.116
NPR3	4.33339	7.10727	0.00046793	2.00115	2.22045e-16	0.285532	0.651774	21.5898	4.69496
SLC17A9	20.0042	16.7523	1.47367	6.1572e-12	8.6606	4.38861	2.96075	4.52934	8.61158
PRSS22	24.8304	20.5186	7.66634	1.50551	6.67372	6.05276	10.3189	9.15379	20.8437
SIT1	0.951325	2.01122	2.44164	2.09122	0.638974	22.4094	2.82752	3.78746	0.549632
MAB21L4	9.44443	8.71649	2.22045e-16	4.72496	5.18199	6.30104	1.05176e-07	3.44946	14.5688
TWIST1	17.0874	3.63593e-13	2.22045e-16	2.22045e-16	0.887223	4.34713	2.64829e-15	21.1435	6.48975
CCN4	6.82353	0.672533	0.757718	3.69977	1.15564	9.85274	5.21559	31.0785	7.32278
GPT	13.1741	9.77999	5.32734	2.22045e-16	4.30773	1.1919	5.26475	2.22045e-16	0.897051
LGR5	1.03886	13.7481	0.237399	0.303664	2.09341	1.30628	0.986413	6.74382	2.22045e-16
MST1R	12.9696	26.6215	6.07047	4.14506	7.35807	2.50206	10.4104	8.71317	19.5553
CD8A	2.22045e-16	2.49414	5.07432	3.07849	1.02055	19.9652	8.48627	7.61822	0.87446
RAP1GAP	12.932	15.1777	16.7975	11.0088	10.7764	2.24947	17.369	8.88373	7.1597
GALNT14	6.69625	7.0897	3.9776	8.2052	2.22045e-16	0.972034	4.31441	3.24869	11.6604
KRT80	8.88373	12.5168	7.22841	2.7125	2.83065	4.575	13.8688	9.37318	20.5286
ALOX15B	4.82294	1.52008	2.22045e-16	4.17382	3.12594	4.65784	5.03428	12.7085	4.45695
IGSF9	8.60244	19.7601	1.48807	1.17456	3.37579	4.71152e-13	3.53512	2.65246	11.9048
NR4A2	6.07085	4.71324	2.91973	2.07925	3.94217	7.86413	7.69752	12.7952	7.23392
WNT2	10.9839	3.73943	2.22045e-16	1.74231e-08	0.662088	3.28533	2.34499	27.0111	3.47626
HP	6.68255	2.22045e-16	1.4117	2.22045e-16	1.16194	2.93536	1.85375	1.11271	1.1497
ANKRD22	13.2582	24.3152	7.98968	1.37237	6.84867	6.08266	6.98898	12.8241	9.84425
IRX3	10.0799	1.4443	3.23855	1.00052	5.3371	0.150369	4.52575	0.263648	10.2216
GHRL	0.843671	0.189256	7.78442	9.55493	5.00744	6.68537	7.23767	2.22045e-16	2.22045e-16
S100A6	47.8212	45.8983	28.2278	20.0127	20.4807	20.1259	13.65	35.8196	43.4306
PDX1	7.7758	16.6132	13.5126	17.5627	8.37434	1.15335	10.4486	2.67751	6.78927e-07
ZFP57	6.614	0.964157	0.95476	0.711049	0.172741	2.11482	5.67016e-05	1.18219	0.828847
NKG7	6.75014	4.79591	7.97709	3.06873	1.83385	21.2848	6.61227	8.98968	5.12907
WNT7B	9.47095	6.13445	0.987409	2.74155	2.22045e-16	0.0641376	9.88552	7.74752	19.6865
MMRN1	2.22045e-16	2.22045e-16	5.66497	13.2871	4.07654	9.99624	5.31741	4.9843	2.22045e-16
OLFML2B	13.7258	6.30113	7.80984	10.703	6.31777	15.9994	8.8125	32.3499	11.0218
S100B	8.52856	1.79201	6.99512	13.2976	4.40067	14.9307	5.74216	10.3744	3.92599
PLA2G7	9.30442	3.94731	5.10712	3.86384	0.912156	12.9369	3.22205	19.1099	7.93653e-15
FUT2	12.9176	25.0534	6.90185	3.92912	6.56026	3.62302	10.271	13.4823	8.47023
FAM240C	2.11204e-11	2.22045e-16	17.1348	0.0838149	2.22045e-16	0.668054	0.000151422	0.0169563	0.499722
MNDA	3.78286	2.13972	6.81696	6.89589	0.186103	13.2999	6.81156	21.6466	1.25768
MALL	1.27614	13.5848	0.650083	2.46258	0.839516	0.627187	8.80642	7.48123	17.7556
ABHD17C	12.8184	30.0376	8.05542	4.78735	8.64469	4.91669	5.66068	11.7007	18.7147
COLEC11	6.52187	6.46049	8.84258	15.8283	1.88168	6.06944	13.8569	5.13718	2.22045e-16
CA4	1.12221	0.531972	16.8662	1.18299	2.22045e-16	0.345656	6.62028	2.22045e-16	2.22045e-16
DCDC2	2.63504	5.81518	13.5998	9.36695	0.229239	0.171314	14.4924	3.28343	2.22045e-16
SERINC2	27.4146	26.2254	12.8497	3.47782	11.1084	9.07177	14.7308	15.5328	27.334
FOXQ1	12.5886	26.8399	9.03976	4.04241	5.94917	4.34962	10.5271	14.5823	19.8015
SPTSSB	3.28719	10.7544	2.22045e-16	9.75945	2.45209	0.537683	4.23478	4.33211	10.0051
C3AR1	5.69738	3.51775	9.80965	8.41992	0.823051	13.5615	6.76024	24.1893	3.20241
PSAT1	7.48216e-07	8.70151	14.0185	5.05937	5.78213	5.94874	2.22045e-16	4.10879	14.9584
HLA-DOB	7.33446	2.68511	1.19752	0.0879875	0.771004	20.6657	2.16448	2.18454	4.51053
IRF7	28.0746	11.8142	6.88662	2.22045e-16	6.1452	12.1766	6.87842	8.56127	13.0032
XDH	4.87688	15.1857	1.15922	3.18259	1.87335	1.08564e-10	5.41246	6.74075	14.3244
FGF7	1.83228e-15	2.22045e-16	0.761177	0.0715155	3.86441	11.7352	4.445	18.2916	1.67337e-09
HLA-DPB1	21.3091	16.9101	19.3851	12.6118	6.51785	26.3661	14.8899	30.4288	15.0505
HCLS1	9.86558	5.06914	8.8252	7.50919	3.44089	23.2397	8.89379	17.2448	5.65266
CLEC10A	2.22045e-16	2.90433	4.62091	8.62242	1.46789	15.8185	4.67182	5.39065	2.22045e-16
SLC22A3	1.82693	12.9544	1.76454	5.04926	3.3915	8.35013	11.2292	7.12651	18.0586
EHF	2.22045e-16	18.3978	6.53127	4.80343	8.2538	2.69234	21.5593	17.8056	19.1159
VCAM1	5.20203	7.88148	8.11434	1.73866	1.35853	13.2566	16.7509	17.8443	11.9902
PTPRH	11.0028	25.0925	6.78897	7.38429	7.01298	2.40968	13.3606	9.66792	14.3598
SLC28A3	8.68867	10.1364	8.98013	9.74151e-05	0.708871	1.17351	18.7749	7.09575	0.994131
C11orf53	5.23528	14.6134	1.30099	1.81108	3.4481	0.000117583	11.891	0.554762	0.666431
FMO5	2.34575	17.1747	8.18448	3.12659	6.75504	2.02884	11.2723	3.30985	2.22045e-16
SLC16A5	12.766	16.3693	5.49263	2.24803e-07	5.2719	4.66644	9.76241	7.55231	19.7097
ITGB4	21.9163	26.8679	12.5765	6.9757	11.163	10.14	11.5722	18.7529	34.3959
FRZB	5.51441	8.40815	6.0855	19.0109	9.8834	10.6268	9.70494	15.8458	2.22129
PLEKHS1	10.9734	12.5725	9.59916	3.00215	6.30874	5.96851	16.9972	10.3418	1.33529e-05
ACP5	21.9188	11.6368	9.67206	5.10607	3.80572	16.6128	5.11902	26.1728	7.81085
IER3	30.426	26.5104	16.6891	7.72683	11.3644	11.5414	12.3696	20.9877	19.7974
HSD11B1	1.83464	3.86066	7.71146	9.24762	1.64304	12.6447	9.3243	20.5996	4.10246
H2BC4	4.40995	11.4046	2.46293	2.08103	0.632212	1.49143	3.28461	9.02323	15.5636
SLCO2A1	7.98565	12.0199	10.6644	14.6214	5.07133	14.9143	15.4098	12.4857	3.89261
KRT15	12.9425	8.19646	0.876579	1.91544	2.40402	0.682921	3.52666	0.139765	13.1799
ITGB2	12.5464	10.2088	9.95103	5.15607	1.05268	18.3798	9.66812	26.9834	10.5983
BTG2	14.7416	20.493	20.0865	12.3531	11.0139	19.3544	9.22176	19.207	9.48843
ALDH1A1	12.7886	25.5071	17.5398	23.7588	13.945	12.3624	13.2991	21.5349	12.574
HTRA3	31.3932	12.9301	10.9548	8.47826	5.89486	15.1247	9.93037	34.0253	15.3834
GRB7	18.0554	17.9163	9.29213	1.59052	5.59951	3.02509	8.62272	6.91567	19.9858
KCNQ1	17.8262	15.2982	16.1817	2.30498e-16	5.24335	5.59356	14.6202	8.71999	7.00313
ATP2A3	12.2951	20.2222	13.4197	17.7127	11.1791	17.0827	7.2494	5.73274	5.43066
SCT	22.8089	2.33031e-12	1.45403e-14	2.22045e-16	3.10045	3.57915	2.22045e-16	12.4432	8.90381
PTN	8.14654	0.815657	4.6632	13.2323	7.12794	6.16693	5.27813	12.227	1.81739
OAS1	11.5788	20.4505	6.26421	4.6785	6.68114	8.97758	8.38609	13.8637	16.3715
CCN6	2.22045e-16	4.33623	2.22045e-16	0.602503	3.89595	3.19554	2.68341	0.422035	5.3285
C16orf74	4.82318	2.22045e-16	0.486956	2.22045e-16	0.759172	5.56189	2.22045e-16	2.45007	19.6445
NQO1	21.571	33.7432	10.8724	8.50067	11.6177	10.2433	10.1651	20.3334	20.4812
UBE2C	19.027	16.4894	6.78564	4.67046	8.95938	6.30227	0.504038	6.82127	25.6158
LYNX1	12.0691	3.38728	3.27766	8.57637	3.61542	4.86078	1.23592	4.88138	10.1704
FAM83D	5.36912	7.72867	0.907437	1.36189	12.3003	1.56246	0.666962	13.0526	13.8518
ENTPD2	18.2063	17.159	2.45178	6.47334	4.14856	1.36597	8.97315	7.87313	7.04215
COL9A2	21.2251	10.0049	2.17002	2.72964	5.68476	5.73179	9.84586	0.561325	4.14372
FLNB	7.51497	27.4969	13.896	12.0647	6.8058	7.61892	10.0976	20.375	31.3916
TNFAIP2	24.912	16.3433	8.2242	7.31891	3.5718	13.5418	15.184	18.5423	21.0684
ADTRP	3.80862	14.2782	0.929661	5.25908	3.27932e-13	4.28899	7.752e-15	5.94209	2.32412
EMILIN1	28.1429	6.71824	8.94107	6.29601	8.84448	15.8714	9.45771	34.2982	15.5866
CELF3	0.762685	2.22045e-16	0.908977	29.8573	0.723435	0.135502	0.376535	2.22045e-16	0.146792
CST7	9.76137	5.32908	4.94399	3.43308	2.9731	21.899	5.97659	15.2878	4.66822
TSPAN2	2.65628	3.36525e-10	1.56361	10.4303	3.09872	7.6679	9.00769	16.404	12.2448
CD36	2.22045e-16	0.757721	6.89776	6.05461	0.832927	15.8338	5.36334	7.2222	2.22045e-16
FST	5.27115	0.906306	1.8347	1.37425	2.83473	6.30352	2.22045e-16	12.4029	8.36439
APOL1	25.2375	26.049	12.143	13.3502	7.85942	10.7444	12.7263	27.3211	28.0981
HOXB6	17.0422	12.4058	0.547078	1.24226	8.74263	2.8257	5.06112	7.99336	9.55255
FOXA2	9.15667	18.4037	11.9044	12.445	7.912	2.22045e-16	7.4143	5.09717	5.88409
HOXB7	15.5204	15.5002	5.04656	6.72235	8.52974	5.31794	0.326783	11.6869	14.8606
PRRX1	11.5101	1.0058e-06	1.70053	4.12944	0.871923	10.4306	3.8218	30.6229	7.44977
TPM2	33.1574	11.4015	11.4733	6.33411	14.2378	13.5133	6.8112	32.3993	20.0436
DUSP26	3.48917	2.22045e-16	3.32451	28.8318	4.31754	1.6298	0.0408336	3.15955e-15	0.42175
TPSAB1	12.639	5.70979	6.3597	7.40935	4.64576	12.2294	8.86556	19.08	5.81813
C5orf46	14.963	2.22045e-16	0.699701	2.22045e-16	0.103995	0.00140934	2.33158	14.5743	8.79834
ONECUT2	2.35286e-08	13.9993	4.98893	3.94844	0.00633868	2.22045e-16	20.4654	7.38482	1.8417
SLC9A4	2.22045e-16	12.2852	1.15608e-13	1.11858	0.129893	2.22045e-16	2.22045e-16	2.98359	2.22045e-16
CRISPLD2	11.1704	7.69491	8.27788	12.2861	7.79628	15.0944	12.7515	31.6233	9.84001
CSF1R	7.02694	5.11205	10.7907	10.5682	2.21827	15.1605	10.0535	24.5045	6.27086
ADA2	7.86423	5.03864	9.11697	11.6141	2.54543	17.46	10.1322	16.9229	2.8557
HMGA1	25.3853	27.2496	16.9504	9.66934	11.5192	13.3575	6.73854	18.407	36.96
TNFAIP6	10.927	1.46084e-08	1.31836	4.25068	0.544811	9.35361	1.13086	27.8438	9.67973
FCER1G	19.3138	10.1736	14.3414	8.94855	3.06518	17.5334	7.96551	32.777	12.0142
MFAP2	22.1258	3.99751	4.83944	5.0201	3.41319	8.13902	5.07215	31.3581	14.2731
ANGPTL2	15.8999	5.20939	3.92146	4.02539	5.26542	9.81381	7.62459	33.6619	14.9361
METTL7B	14.0949	20.3319	7.23179	5.45668	7.02512	4.23873	11.2035	8.44417	7.96259
BAAT	1.69121	5.98206	3.37112	5.49267	0.272372	0.368528	15.5628	0.733297	2.22045e-16
TYROBP	27.0403	12.3196	17.0675	9.95003	5.23251	20.4051	9.2417	31.5865	12.6295
ANXA1	17.3691	16.7952	10.2073	10.9703	6.75464	14.5668	11.311	28.9711	32.4298
LAPTM5	20.9675	13.5233	15.6082	9.23282	8.04377	26.0384	11.4227	31.4415	17.3162
LCK	4.02014	11.5346	4.26768	0.0076821	6.21969	17.8913	6.77737	8.29484	6.13797
SERPINB7	3.39496	8.14699	2.22045e-16	1.60226	2.22045e-16	2.22045e-16	3.52535	5.8899	4.23484
KLRB1	2.1789e-06	4.71634	3.32643	5.58401	2.89609	18.7935	8.52856	6.15707	2.51101e-15
MYL9	30.0699	14.0572	15.0056	12.5534	14.8279	16.6964	8.69426	40.2886	21.3012
SELENOP	2.22045e-16	11.0021	9.03427	12.0015	8.68966	11.5791	13.2241	17.6483	1.44173
TMEM97	6.06627	19.2326	25.73	7.28051	6.07579	4.62606	5.50093	9.04662	11.4379
DEFA6	2.22045e-16	2.22045e-16	0.618031	2.22045e-16	8.95499	0.120294	2.22045e-16	0.26294	2.22045e-16
COMTD1	27.8465	10.7255	15.5472	6.3975	8.29939	4.72432	3.58421	2.22045e-16	11.4666
BARX1	6.24436	0.700912	2.22045e-16	2.79269	2.22045e-16	0.43551	0.923818	4.12581e-16	5.49326
SMIM22	27.6222	24.2868	12.4229	6.05071	10.7838	4.48257	5.00205	8.85823	19.3372
MOXD1	3.89937	3.38748	5.38839	12.9946	1.95993	10.5633	13.7886	24.7769	4.06299
SERPINF1	23.4637	11.3349	13.7583	14.9364	8.43109	21.8202	12.9761	36.42	15.7513
MT1X	16.1227	12.9361	22.0046	17.8176	8.40781	14.1763	1.47425	13.2404	21.8502
NPNT	4.02107	20.2977	10.3937	10.9225	6.44259	4.38501	18.2288	14.7878	6.02707
ITGAL	1.72288	3.1095	4.64945	3.40874	0.485563	20.7112	6.11954	9.22832	0.650284
B3GNT3	17.9126	29.3327	10.4917	6.27359	9.5894	4.81216	12.3309	15.4565	25.9366
PADI3	1.9359	2.22045e-16	2.22045e-16	2.22045e-16	1.91269	2.22045e-16	0.661631	0.67962	10.1443
AKAP7	1.8341	3.94376	15.3214	4.60271	1.73248	5.6207	16.3767	3.61934	0.471092
HGD	12.8983	10.7014	5.85225	6.18216	7.54373	1.56364	14.8796	5.17194	0.401445
RCSD1	0.00118222	2.69359	3.88983	5.13354	0.865717	19.8536	6.81194	11.057	1.24529
RASGRP2	5.20171	0.760221	1.06637	1.80843	2.21847	19.8884	2.24315	2.38215	1.51962e-06
FPR1	5.98107	0.599023	7.04607	5.41523	0.687306	12.1535	7.1966	22.5123	3.25495
RAB26	11.2261	2.36406	6.58127	21.193	6.63672	2.22045e-16	2.22045e-16	2.22045e-16	2.57949
PIK3C2G	2.22045e-16	10.49	1.54818	0.240058	0.479935	0.270376	6.32274	4.64615	2.56954
SLAMF6	1.00245e-10	8.10909	3.00544	3.37176	0.805072	20.0859	4.18518	6.33223	2.22045e-16
SOD3	19.2821	10.2594	18.3865	11.2188	12.297	13.4597	12.076	11.6266	8.74501
CALD1	13.1259	10.6906	8.82703	11.2159	8.80315	13.9566	11.9417	40.2528	15.206
RHOD	26.0152	17.7894	13.1994	7.84239	4.32851	7.68329	4.47576	10.3297	27.7906
ADORA1	10.0887	3.48721	13.5753	5.43251	2.22045e-16	1.42294	16.215	5.25621	1.35295
MET	5.38384	19.6508	7.39125	5.22411	5.9448	4.43505	12.9965	18.5527	28.2747
BCL2A1	13.0386	3.47802	5.75453	0.338383	0.440195	16.5571	1.53067	18.7033	4.30956
ARL4D	13.2979	2.94385	2.38964	6.66742	3.24821	5.86381	5.55341	11.2391	18.0562
NAPRT	26.4939	19.855	9.84761	7.39017	10.3639	7.94726	2.52811	8.04396	21.2365
LDLR	10.0988	29.1094	10.3553	9.21155	4.3285	6.31508	10.0435	17.0545	16.7449
LY86	10.7139	3.96109	7.53671	7.36579	0.684585	18.3873	5.40917	16.6958	2.39069
EGR2	7.22021	5.76108	3.37221	14.6133	0.34545	8.39478	6.37406	20.0447	4.22479
RBP7	8.47661	3.20525	8.96058	9.49584	2.71548	15.5975	3.21895	8.68198	0.797589
CDH11	8.2508	4.77264	1.22288	4.37751	3.83984	8.16975	8.77071	33.884	9.78926
CSF2RB	6.95048e-09	3.39332	4.34007	4.99371	1.33056	19.0731	7.96562	14.104	1.65903
MAFA	1.16307	2.22045e-16	0.383336	25.7665	2.22045e-16	2.22045e-16	0.0796768	2.22045e-16	2.46613e-13
SLC45A3	13.9281	24.2004	3.2743	8.41281	7.49081	4.85144	4.8545	8.23918	8.60983
SLC29A4	6.2361	2.22045e-16	6.02337	27.3997	3.23853	1.57581	1.6565	0.000303646	2.7231
SPIRE2	10.1703	18.6559	0.617105	2.8422	7.14107	2.22045e-16	4.85956	2.4005e-05	5.30499
F10	5.3101	4.66672	2.90277	28.011	2.22441	5.87238	2.53772	7.03525	1.67469
B3GALT5	2.69147	19.0469	1.60064	3.15619	7.3735	2.98076	13.6878	4.93437	7.66147
EMP1	7.23499	14.1742	9.69046	12.1065	3.92981	17.2736	10.2418	25.4808	24.5939
IRF8	5.01996	13.3912	4.43856	3.37709	2.71291	19.8347	5.33501	12.2421	4.42526
AGRN	27.9982	14.7023	11.6353	3.55355	5.20527	7.97766	14.7147	16.9184	25.5087
GPR35	12.879	22.1077	3.44911	1.94637	6.87559	2.34421	4.69774	5.67535	7.68781
METTL27	13.8348	6.04366	3.29169	2.54138	5.52232	0.211163	2.91886	2.24846	4.75303
REEP6	16.8306	16.6849	12.5734	4.50622	8.13842	1.01401	7.50716	1.489	7.33984
POF1B	0.20185	25.9105	6.89367	5.44765	6.52521	3.26287	14.9295	15.4839	8.65304
ANGPTL7	2.22045e-16	2.22045e-16	0.647687	10.0229	1.3939	9.04578	2.22045e-16	2.73421	2.22045e-16
CRYBG2	8.3469	16.5637	2.22045e-16	0.00216384	2.31234	2.20587	3.06516	5.536	14.2215
H2AC6	12.7555	21.2614	10.4535	8.62844	4.95452	7.24834	10.8572	16.2623	21.7893
CAVIN2	1.37152e-12	4.61626	6.60684	10.2325	5.07942	13.4495	11.5168	14.202	0.530337
PLA2G2D	0.402205	0.315208	0.814003	2.83964	0.106655	19.373	0.316132	2.22045e-16	2.22045e-16
SLC16A4	6.25431	12.0162	1.11725	2.53137	3.53517	5.86335	14.5763	15.8865	7.24072
GMDS	17.017	22.9722	10.2737	5.82843	11.0924	6.46783	6.06611	9.41352	6.51966
CLDN1	15.2464	17.0051	11.303	7.99566	5.33734	10.1128	17.3778	20.7777	24.5595
HEPH	9.67826	14.3705	0.0274685	5.98528	9.86829	5.12551	5.17267	22.2408	5.91962
FBLN5	6.79647	4.87991	10.9583	13.4522	6.28908	15.8436	12.9215	21.3046	4.38669
TCEAL2	0.588412	2.22045e-16	4.09053	23.6692	6.59794	2.74026	2.22045e-16	0.960127	0.342022
LAMA2	2.22045e-16	3.98736	5.0928	11.4848	0.935342	9.1485	11.9752	24.9066	4.05853
SPNS2	16.2583	14.1371	10.8004	6.04625	7.96396	8.06116	12.3159	10.3404	10.9062
HKDC1	11.1079	24.0335	7.52811	5.32126	5.64299	2.30279	10.8893	11.8012	10.1166
SLC22A18	22.2098	17.4504	4.21001	0.160836	8.02185	3.39207	7.76636	2.12888	10.0314
EPHA3	2.22045e-16	3.86589	3.72853	12.4319	0.61419	5.367	13.1002	17.0162	3.6133e-15
IL2RA	2.22045e-16	1.78147	3.59367	0.905983	0.187449	13.6553	2.91921	16.4032	4.56189
SEMA4G	7.85907	23.773	6.152	3.65976	7.15043	3.39934	9.09298	8.18695	5.26208
LRFN4	26.5918	10.8582	4.18981	2.95092	5.97069	3.85172	1.5144	1.20506	15.7193
GEM	9.70157	10.4147	6.08465	9.9895	6.15557	14.3888	14.0425	30.0289	10.6564
RHPN1	24.0039	11.5069	3.31688	2.22093	5.85273	3.63098	4.75373	2.22045e-16	11.0628
ISLR	31.6449	12.8316	11.4272	10.5148	6.88011	16.3484	12.2452	37.9386	19.4227
CTSG	2.22045e-16	2.22045e-16	5.59652	2.39207	1.72941	12.5507	1.07272	4.72347	2.22045e-16
MYO15B	18.5216	13.8746	2.91541	0.0113934	6.68435	9.6279	11.2992	2.80928	6.45328
SPINK5	2.94665	14.9071	1.82916	4.22392	5.75655	1.21638	0.403082	0.161918	2.78717
GPC3	3.12158	5.82236	8.30948	11.1044	4.11329	12.747	12.1211	14.0743	1.32656e-13
ADAMTS12	6.87989	1.45081	0.547072	2.03502	0.432175	3.81584	5.44114	30.4093	8.98588
OLFML3	15.9541	5.07462	8.53618	11.0451	6.35154	14.0629	7.83976	31.955	9.8737
STRA6	10.942	3.8671	0.881672	4.68689	2.22045e-16	4.78301	8.02713	10.3547	13.8933
CLEC3B	9.4785	4.07221	7.36825	9.08255	7.83454	15.5003	6.55838	6.30147	2.22045e-16
HS3ST1	11.1969	17.707	3.06978	4.31179	4.46087	1.28975	7.8099	5.42525	10.9866
WNK2	5.08616	0.485759	11.5435	3.19671	8.09677	2.22045e-16	15.0898	2.22045e-16	1.09317
LIMD2	16.1729	1.18087	5.0105	2.31488	2.49672	21.4145	3.16276	6.28177	5.57905
ADAMDEC1	1.80578e-10	2.66867	0.725996	1.58337	1.53077	15.526	1.65216	6.56043	1.6578
RASSF2	3.06524	2.85583	4.78359	8.7725	2.86538	17.9119	9.3138	19.7708	3.87331
PODXL	5.24977	13.5335	13.0589	11.6469	7.41673	10.3266	8.56502	19.8545	27.5661
PCK1	2.22045e-16	1.43724	2.22045e-16	9.30624e-05	8.71189	1.90555	9.35394	1.43445	0.00703892
GFPT2	9.64589	2.22045e-16	3.85976	6.92566	1.33914	13.6819	6.5865	23.7379	8.96265
RUNX3	3.54786	4.41342	1.45632	0.334098	1.64004	18.5449	8.0094	10.8272	4.85057
C12orf75	14.1321	21.4608	10.7927	10.6574	6.44764	7.24677	11.7612	17.8354	9.7942
SCD	14.9342	25.3228	10.2066	18.7824	7.67607	11.2864	3.64634	18.7035	19.1167
PDE4C	5.30756	17.4113	2.22045e-16	2.03628	1.72309	2.22045e-16	0.886712	1.55941	4.18256
HTRA1	30.3749	12.327	12.2498	10.3422	9.04813	14.629	8.7963	40.191	21.3519
BICDL2	20.8319	17.0147	10.2051	1.41322	7.59075	2.05998	8.11681	0.0448315	13.1007
CES3	3.6162	13.3469	3.31623	2.45205	3.08497	2.22045e-16	0.816633	2.22045e-16	0.43078
RND1	10.8458	11.3176	4.32918	2.52266	5.05093	5.50384	10.9348	3.50757	2.13185
HOXA13	2.22045e-16	10.2546	2.22045e-16	2.22045e-16	2.00948	0.643364	3.99103	0.966829	5.26182
CNTN1	0.971422	2.31847	0.108681	17.0571	0.778747	2.12137	4.90003	21.3877	1.8343
IGFALS	7.19808	2.22045e-16	5.74168	2.27679	5.96224	0.215088	8.81496	2.22045e-16	2.22045e-16
APCDD1L	1.53582	0.585787	2.22045e-16	9.02943	4.44146e-16	2.22045e-16	2.22045e-16	5.46681	9.31828
LYPD1	8.16316	2.22045e-16	10.9047	0.36521	0.0237043	1.10075	16.6023	4.04486	4.36179
ALDH3B2	7.09566	5.29501	0.196121	1.37365	3.84018	0.345705	2.22045e-16	1.13323e-12	9.32571
GABRE	11.1426	8.08028	1.46336	2.22045e-16	3.862	1.88217	12.435	1.80689	8.08665
CHP2	2.22045e-16	4.71001	2.22045e-16	2.22045e-16	8.69416	0.708712	2.22045e-16	2.22045e-16	0.255182
RSAD2	6.3213	6.85392	1.63815	5.7673	3.50728e-14	8.04288	4.27955	16.9646	8.55781
SSTR1	0.140043	12.8812	1.40514	11.8133	7.12173	2.22045e-16	2.33212	2.32362	2.22045e-16
NCMAP	4.42222	6.76237	9.94996	2.76622	1.49916	0.630724	21.5832	8.85179	1.82647
CPA6	1.18442	11.4623	0.787682	1.86301	2.22045e-16	0.0311544	2.22045e-16	1.70597	2.22045e-16
CLDN9	12.0981	3.97188	5.31935	6.89622	0.162428	0.3884	5.00411	0.609805	10.8273
CCL11	5.46787	2.22045e-16	3.80977	2.62535	2.33669	9.45192	3.27338e-07	15.1613	4.65548
HEYL	8.81188	9.39504	14.7935	20.1612	2.55609	11.8311	10.7984	17.757	6.78804
ANGPTL1	2.22045e-16	2.22045e-16	8.31713	9.53891	5.1275	9.27844	4.53177	7.09077	2.22045e-16
CYP4F3	0.000109608	13.4915	2.22045e-16	2.85455	2.12288	1.52564	10.5187	6.2254	7.04175
SLC15A1	10.3794	5.20464	4.04281	3.48036e-11	2.68138	0.79623	17.9445	6.15445	7.93647
RNF128	8.57542	25.3343	8.99637	7.58464	6.63289	3.56144	17.3723	18.6209	9.38394
ZFP36	26.8057	26.3739	13.0636	15.3048	10.5022	20.2928	19.1637	27.0908	21.9709
PRR15	11.7871	27.1777	6.99014	3.53887	9.33243	5.27107	7.85332	8.26267	16.8344
PIP5K1B	2.22045e-16	19.305	3.60238	0.993414	7.50068	3.06083	4.65172	4.47602	2.22045e-16
STX1A	14.9394	18.2993	2.65788	13.8108	6.02705	2.20474	7.37255	2.59265	15.0749
MGAT3	2.31503	16.4453	3.36627	6.59445	4.53681	6.64713	3.49058	10.5699	14.8298
IL24	1.36538	0.400699	2.22081	0.663922	1.53758	18.453	1.59293	1.17848	1.22463
PDPN	15.4641	3.51675	3.32009	2.3353	5.07304	10.6049	6.87841	31.4411	9.47957
MS4A6A	5.04367	4.14484	8.94282	9.01616	1.07727	15.8659	8.38091	20.6568	3.10586
SERPINB4	5.01453	2.60594	2.26995	0.667883	2.22045e-16	2.22045e-16	0.4354	0.000676485	6.13279
TST	25.0909	24.441	14.3695	4.77353	11.7049	8.06511	13.1239	13.2735	11.7502
LFNG	17.3883	26.1782	11.232	5.97937	9.09347	7.48349	3.64416	13.4519	19.6268
COLGALT2	2.06931	13.1291	4.69894	6.00164	3.06123	1.31752	2.22045e-16	1.32517	2.22045e-16
ABCB1	2.22045e-16	0.916241	5.48128	9.3385	4.51623	6.90721	16.0292	6.25434	2.22045e-16
SAA2-SAA4	6.73337	2.22045e-16	2.22045e-16	1.69957	0.0495428	9.74536	1.65614	1.54153	1.59116
ITGA2	1.56896	21.1882	6.76568	6.23775	3.86712	4.22959	13.8134	20.6336	22.8792
S1PR1	4.37564	6.08006	7.5222	10.3287	4.75613	18.3002	13.3415	17.1702	3.60345
MSR1	3.6735	2.78998	6.54964	6.36273	0.158122	8.50752	4.84497	24.6686	2.55138
TMEM37	16.3842	16.8262	11.7134	7.42536	0.566128	7.83035	18.2806	13.9124	6.52577
DPYSL3	16.0645	8.14012	7.22235	10.2949	9.70758	14.7873	8.26513	35.9321	14.216
ITGA5	18.3395	5.15773	5.32244	6.18459	6.46538	11.8106	8.5447	31.105	17.369
PCSK9	10.9392	9.57508	3.49799	3.85558	4.6616	0.688158	7.03515e-07	2.40916	6.17629
KLF5	9.90204	31.3463	10.9376	8.64505	11.923	5.80138	16.3844	17.5463	25.4395
ANG	11.5525	23.4482	8.63594	4.35836	9.4412	3.49882	12.0148	13.7732	6.99618
PIK3AP1	7.22561	12.8701	15.5765	6.74466	2.30404	11.2036	18.4666	13.9798	3.69432
KRT18	33.3854	31.542	23.4248	10.5873	16.3659	14.2428	14.9195	21.3385	34.2517
SGPP2	1.99335	24.4339	5.06629	7.86672	4.08841	4.52608	16.4158	19.7819	14.5451
CYTIP	3.4102	5.34141	3.62511	1.891	2.65276	21.0539	6.65818	13.8452	3.21854
ITIH2	7.05557	6.00098	3.22697	0.746816	0.758186	2.22045e-16	14.0741	2.22045e-16	2.22045e-16
TNNC1	3.11141	11.3978	4.41795	10.6273	3.39313	6.11339	3.37383	3.62072	6.64556
AHCYL2	2.87046	23.9893	6.2821	6.21344	4.68673	6.30874	14.3183	13.6135	5.06497
ABI3BP	2.22045e-16	2.50173	4.7217	8.26752	2.3382	12.4991	11.9419	11.5044	0.265953
EDN2	8.05796	6.50289	1.97627	0.876901	1.14092e-14	2.22045e-16	6.89676	0.536359	3.32537
TCEA3	12.1278	17.4367	18.835	3.59535	10.6502	3.61851	13.4432	7.92455	7.70358
KCNH2	4.14946	3.22735	2.36586	23.2735	8.50788	1.06876	0.00539166	2.22045e-16	5.43442
CD5	2.25965e-06	4.03812	1.75181	6.82633	3.34122	19.2157	4.09504	5.31006	1.00884
TMPRSS3	18.6491	17.9652	6.25057	2.6522	6.33439	5.21531	8.88678	8.93548	5.57344
LRRC31	2.22045e-16	13.8641	0.197349	2.22045e-16	5.34999	0.372448	0.640994	1.79231	0.169105
QPRT	12.3625	1.08541	7.88807	6.98283	2.38903	7.25059	4.32474	7.92335	5.70881
ALDH1A3	0.000190742	4.1847	3.27193	6.29737	2.05163	12.4069	10.9357	19.9618	11.2444
SCGB1A1	2.22045e-16	0.309828	0.879099	4.95385	2.22045e-16	1.05129	0.23029	2.22045e-16	3.48616
CILP2	8.52707	2.22045e-16	2.22045e-16	3.85222	2.31383	7.66814	3.1241	15.4491	3.2876
PXDN	12.39	1.4586	1.03844	3.66676	5.01766	7.91402	7.39879	31.4399	11.3823
CCDC69	4.25506	4.37746	10.6888	3.58437	6.94017	19.2778	5.49593	10.5528	5.0976
FSTL3	21.3905	9.30495	14.3512	12.5763	5.99138	10.7102	10.5569	20.4163	23.4935
MAFB	12.092	5.33835	5.97619	20.0178	2.3571	12.4779	8.70133	25.0921	11.526
BIRC3	9.49377	14.5277	6.19048	4.53548	2.57079	14.6244	16.1474	17.3963	15.7828
SERPINA3	8.95519	2.22045e-16	8.66136	2.22045e-16	0.0486661	0.72759	12.2357	1.3728	0.679894
PAQR8	4.98721	22.4476	4.06043	8.69499	6.79356	6.10401	6.78794	11.4969	2.78488
RGS2	13.4764	11.8717	13.0165	9.55332	11.3221	14.6474	12.1705	25.1368	12.2225
ANO1	6.71364	21.0289	8.61277	10.2154	4.72686	7.55117	8.70597	21.4365	26.169
FYB1	2.22045e-16	2.22807	3.42426	5.39128	2.43525	17.2316	8.48973	11.7935	6.31111
GATA3	1.69839	5.45421	0.404048	0.60246	2.22045e-16	7.91419	10.2376	5.9353	12.6831
ASS1	18.0792	25.6493	13.5948	12.6787	13.0649	9.91794	12.5735	15.1196	24.6658
CARTPT	2.22045e-16	2.22045e-16	8.65743	4.26501	5.45406	2.56332	2.22045e-16	2.22045e-16	0.279254
P3H2	2.92098	15.5722	4.7466	4.27941	5.21108	1.74016	7.79082	9.62532	12.5693
TMC8	10.7635	3.18811	3.82586	1.88742	4.10348	20.8856	4.34398	4.03582	5.02943
FAP	7.98424	0.00381435	1.10046	7.07889	1.21036	6.40623	6.37071	29.3471	9.18266
MRAP2	4.89612	12.8516	4.13156	22.79	6.02483	0.396987	5.75456	3.69556	0.259982
SDC1	28.8097	26.2328	10.5939	9.11019	10.749	10.6797	12.4448	25.7417	29.8438
ORM2	6.44464	1.34348	0.960518	2.22045e-16	3.74396	2.46805	1.22696	2.22045e-16	2.22045e-16
LYPD6B	9.68435	9.06511	3.0047	7.28333	3.80934	3.13581	14.6333	1.83057	5.02815
NR1D1	14.8717	19.4074	7.75057	3.43209	4.87243	5.33665	2.66531	12.6415	21.0263
GOLT1A	12.4496	13.9264	9.3517	11.7836	4.45012	5.06502e-07	0.847843	1.62706	13.7185
PLS1	2.17901	26.9824	6.34023	7.62047	8.34476	2.10996	14.4668	19.7743	13.4582
BLACAT1	14.4054	14.294	2.22045e-16	2.58918e-06	2.65824	0.696727	3.68334	1.76984	10.1661
ADAM19	7.80087	2.0701	1.87587	2.20404	1.52549	12.0795	4.69478	19.7099	15.8814
CCL28	8.39247	10.5604	6.82647	1.26761	1.74722	2.1181	20.2377	8.57855	6.1771
TBC1D10C	7.76843	0.909087	2.48128	0.0048371	1.48753	20.4162	3.41493	0.926692	0.908373
CAPS	17.1802	11.4747	5.83003	1.3	7.39763	6.42954	8.58901	3.65425	19.0698
TMPRSS2	12.6064	24.5743	12.3814	1.99151	8.77963	6.4066	8.82117	8.56731	9.06122
ANKS4B	1.85195e-07	19.0934	0.637432	2.64766	7.31393	0.613384	6.02677	4.48175	2.22045e-16
FCGR2A	7.13956	3.47871	9.14146	6.25744	1.04194	10.0524	5.53899	27.1978	7.29869
CYP4F12	4.51692	16.6307	0.0242631	0.257815	3.22752	1.38655	8.49736	2.95766	5.45934
MAP4K1	3.97465	2.13259	2.38713	1.76395	0.830853	21.1098	4.82417	3.64875	1.13956
COL15A1	13.0766	5.39453	9.92105	13.3432	5.3744	12.235	13.8137	30.9007	9.73886
BATF	15.7618	22.8013	7.53269	2.09914	3.02084	13.7404	4.83186	9.69109	16.4485
SLCO2B1	3.00894	5.88565	7.56051	5.86813	1.53313	14.1459	7.17448	23.6819	2.62548
GPR34	2.22045e-16	0.610084	7.01554	8.77249	0.728013	10.2867	7.4149	16.6705	2.22045e-16
JSRP1	13.7007	0.000347506	2.22045e-16	3.17326	5.59539	5.72696	1.93939	2.54517e-16	1.92178
ERRFI1	16.103	18.8339	13.7933	10.4868	4.81681	9.81121	15.4077	23.7679	26.1206
ADGRF1	2.88073	13.3979	0.619421	1.39401	0.0631911	2.46966e-06	9.77934	5.96577	9.29496
EXOC3L4	13.0209	12.5704	2.22045e-16	2.22045e-16	4.0615	4.6164	6.60379	2.22045e-16	3.07589
CYP4F11	2.14437	11.3254	3.88704	2.51449	5.87318e-14	0.162883	11.0434	2.96104	6.29542
WAS	9.84675	3.17241	6.63821	3.92297	1.50133	21.2073	6.62121	13.7196	3.50363
SELENBP1	16.2198	25.1861	10.3965	9.34745	10.0078	7.84672	10.5539	9.10407	9.16558
SCUBE3	3.21438	3.16415	2.22045e-16	1.27646e-10	2.22045e-16	0.663741	5.18883e-07	16.4609	2.44427
MRGPRF	12.4283	2.22045e-16	1.47411	3.11121	7.94301	10.3967	1.02959	18.4848	4.49676
TYMP	32.4924	10.3135	9.80507	3.52684	5.15216	15.7581	7.88057	16.8129	18.9813
ABCC3	13.8897	26.153	11.7523	3.94206	6.6894	5.4519	20.4687	14.335	14.6257
TUSC3	7.62045	4.58486	11.9584	20.489	6.18752	4.08953	11.3199	11.7795	8.6191
AOC3	8.77571	3.97503	5.00381	10.2157	5.88809	12.409	7.55664	28.2334	8.25215
S1PR4	13.5014	6.02573	3.4289	2.22045e-16	4.7154	18.0492	1.14058	1.57849	2.22045e-16
BAIAP3	9.97343	5.05373	3.06861	23.2454	1.6538	1.32031	1.38107	1.50554	8.68033
TM4SF1	26.7876	30.6208	18.2446	12.2939	9.66655	11.7005	11.4991	25.318	32.101
KRTCAP3	23.1518	22.2345	13.7188	6.62886	9.91849	3.76897	7.37863	8.26716	20.8912
MXD1	7.2264	22.6326	2.79402	4.6192	4.49995	7.14105	6.2829	13.6813	10.3203
MYRF	14.2419	22.6195	8.89111	4.422	4.69136	3.8947	16.5701	12.8371	12.1994
MEOX1	0.376718	2.97994	5.42257	17.1137	1.33246	9.44417	8.58502	4.57447	0.0140007
CD207	4.79046	4.19607	0.567252	2.33534	4.23681e-09	5.48163	8.37582	5.57341	0.876672
LIPH	10.9998	26.3599	7.24018	2.91565	6.88459	4.79234	11.0861	16.5966	17.8033
MAL2	16.0401	29.4414	15.4162	12.1794	10.8608	7.90879	11.8445	20.3861	31.7847
UCHL1	11.8491	1.88065	6.38664	24.5438	5.10337	10.5586	3.87789	16.1546	6.52221
TBX6	8.18104	14.5473	2.50026	2.22045e-16	1.6846	0.158732	1.89139	0.120311	10.1993
MICALL2	25.5164	14.652	3.25894	1.24884	7.48727	5.81323	8.66298	2.30741	12.9425
IGFL3	7.06672	2.22045e-16	2.22045e-16	2.22045e-16	2.22045e-16	2.22045e-16	2.22045e-16	8.13482	2.94901
LEP	2.22045e-16	2.22045e-16	2.22045e-16	1.31404	0.549495	10.0725	2.22045e-16	0.273149	0.0930848
SUGCT	14.2611	2.42767	3.95849e-05	0.000336416	0.568993	3.0494	7.71172e-15	21.5145	6.84706
TMOD1	5.60207e-06	1.09163e-06	6.66208	23.1162	5.4596	4.21288	1.32978	3.58261	3.02802
BEX5	6.01395	6.08622	12.0432	13.6289	2.9139	5.75199	10.8745	2.42644	4.66287
KLK3	2.46237	2.22045e-16	2.22045e-16	2.22045e-16	3.6676	1.72773	2.22045e-16	2.22045e-16	1.96445
GIMAP4	6.48932	6.13096	10.0837	9.62324	3.44741	20.5478	9.82306	18.5164	5.93802
ESM1	6.4275	7.79523	0.353338	4.53935	0.620581	0.446671	2.2212	18.3032	11.6978
PMEPA1	22.521	17.375	17.0902	12.1225	7.93159	11.6682	16.7649	20.2955	32.622
GALNT12	8.11877	20.9294	5.98741	4.6539	10.9816	3.52255	11.8873	9.41933	14.3941
CD248	22.9456	6.95352	9.70699	10.9356	6.29919	15.4353	6.87502	32.0498	15.4857
KRT8	33.9447	34.9912	23.487	12.733	17.0664	15.2069	16.2271	23.7795	33.5956
CPNE7	13.7669	10.2037	2.03865	5.18675	0.926271	2.16969	4.9032	3.78269	7.83149
SI	2.22045e-16	0.321041	5.94968e-10	2.22045e-16	13.9146	0.165469	0.0542013	2.22045e-16	2.22045e-16
LY6K	1.29031	2.07975	2.22045e-16	1.72651e-08	8.97921e-08	1.22038	0.650803	0.0232177	6.33935
FSTL1	15.416	11.0354	9.78086	11.7512	6.76714	16.5801	12.8179	38.7152	19.2381
C5AR1	11.0815	4.00216	6.83486	3.80801	1.19019	12.1347	5.9238	25.7625	5.08985
TAGLN3	0.00414558	2.22045e-16	2.40869	24.6879	1.45043	0.571942	2.33085e-16	0.586541	0.474301
CREB3L1	19.4903	26.7278	14.0285	5.97201	14.4455	6.24036	9.95516	18.8973	12.7652
IER5L	28.4094	5.70079	5.4688	3.18247	5.16763	6.12729	4.92658	5.10653	13.9427
FBP1	18.7734	26.2789	15.2701	6.87045	9.31626	11.5364	13.3817	19.7766	13.0503
GNG4	0.697135	2.22045e-16	1.17857	24.5685	1.81318	3.00756	0.0499584	1.34743	5.86702
WNT4	5.14999	3.31433	2.24974	27.0479	2.71613	1.61176	4.34642	1.61167	3.66517
PLOD2	7.82654	6.4351	4.39359	4.56423	1.9246	5.37949	9.17647	27.7765	16.0042
MMP19	10.1186	0.00527852	1.98838	6.19051	2.38284	13.7709	5.57835	21.1143	4.37868
NEXN	2.50433	0.403575	3.8781	7.74904	4.88654	9.11596	5.68748	24.4397	3.31702
ADAM8	23.838	18.1176	4.47253	2.40145	5.36794	9.93477	5.08287	11.951	17.7009
SMIM6	11.8202	16.6736	7.48689	6.33404	4.63836	3.21305	6.33208	6.85927	6.10944
RPL39L	14.0004	5.40326	3.9722	4.34079	2.10665	6.98192	1.48134	8.42332	18.3396
RNASE1	18.7085	27.3722	27.661	14.8161	12.7799	17.3615	5.0414	32.0596	21.3254
HILPDA	7.63852	13.214	3.17691	7.09406	3.1336	4.74763	4.66194	14.4822	15.7798
SLA	4.15579	1.58489	4.82002	4.4508	0.571566	17.0889	7.31621	16.3495	1.87473
HOXB8	4.71093	2.08035	2.22045e-16	2.22045e-16	5.87404	2.49971e-08	3.09012	2.52831	5.57406
KIF1A	1.03851	2.22045e-16	9.17578	23.9994	0.866338	0.674391	0.389508	1.43995	0.56687
CD4	8.09732	7.97987	8.79167	9.74611	2.42053	17.9999	10.3634	22.4846	7.07868
BHLHE40	20.0439	30.8933	13.2031	13.2696	7.48079	12.7535	15.9906	26.7641	27.1196
CALHM6	4.02446	4.10507	5.17164	8.19492	1.2149	16.191	4.87571	7.71578	3.94926
FLNA	23.1627	14.1751	13.8884	12.551	11.3458	16.472	12.9933	37.0303	26.7379
SPI1	18.6188	5.57161	10.1172	4.98328	2.06979	17.956	7.29707	20.2478	5.94693
SLC17A4	2.22045e-16	0.810421	11.2693	5.6549e-16	4.074	2.22045e-16	15.9861	2.22045e-16	2.22045e-16
HLA-DMB	9.58257	8.47981	9.69735	5.03379	1.10904	19.1056	9.21933	20.5562	5.83878
ASPHD1	20.4305	15.956	4.96319	6.67269	6.30774	3.58834	5.5112	4.93431	15.0098
GZMH	3.03743	2.57521	5.88288	0.0765825	1.00251	15.1309	6.02866	8.02608	2.22045e-16
FCRL1	0.0826372	0.0124836	2.22045e-16	2.22045e-16	0.0181116	12.4942	2.22045e-16	2.22045e-16	0.0594384
OSM	9.69235	0.389239	2.90023	0.0350492	0.0763281	5.78184	4.03294	14.5737	1.29149
ENO2	16.7756	14.077	2.53854	10.2703	6.07514	5.1743	4.98399	15.4178	21.3638
RPS26	24.1337	21.6906	18.9822	13.7115	11.8519	15.3943	5.34851	19.7863	19.365
GZMB	2.21853	2.06127	4.12209	2.22045e-16	0.760131	15.4656	2.35256	6.9298	4.5677
SELPLG	13.3892	21.6761	8.64365	7.07924	0.826401	15.8285	7.18664	21.5611	7.87876
C6orf141	10.3646	10.5171	7.10948	3.02596	1.24334	3.21759e-05	16.3639	1.2959	5.00672
PDLIM4	24.1567	2.2506	4.82563	5.42822	7.45198	8.15857	6.43166	15.8975	16.1932
HSPB7	4.0778	2.01232e-11	1.40085	4.38522	9.46465	6.06939	2.68937	11.8842	2.26355
FOXS1	12.5372	8.94211	6.65224	16.5675	1.00038	8.22497	5.05779	4.93325	8.31756
SYT4	2.22045e-16	2.22045e-16	1.80191	26.6436	1.00276	2.22045e-16	3.92605e-06	0.674281	0.21795
PODN	10.2119	4.58167	7.81268	12.3922	6.45161	13.47	12.0509	26.5133	6.77509
PAH	2.22045e-16	2.22045e-16	8.19646	1.11719	0.532084	0.0896813	12.7136	2.22045e-16	2.22045e-16
MSRB3	6.94459	2.95639	3.46133	7.71324	5.09765	8.42613	7.28987	30.9631	5.71522
DACT2	6.40642	4.31494	5.97791	4.35024	1.54428	1.88428	6.63373	0.0822669	1.08864
RAB31	13.2501	8.51399	6.93618	7.99478	4.22097	12.3085	11.0772	37.1613	15.1346
KCNK5	8.80649	21.1314	14.3328	3.33018	5.36411	5.62351	20.6003	9.70746	10.5113
FERMT1	5.46268	22.5482	8.49461	11.4193	6.18763	2.04076	1.77779	12.4951	19.6719
MEP1A	2.22045e-16	0.764322	0.316955	0.325245	13.5629	0.987553	2.22045e-16	0.324708	2.22045e-16
PCOLCE	26.3929	7.77759	7.05235	9.9332	6.17626	14.363	5.80178	31.2671	13.8477
MYH14	17.3184	27.5975	9.25144	8.72001	11.4928	7.92949	10.0019	13.0279	22.8985
TFCP2L1	6.60394	11.6586	2.27898	9.83965	5.28628	2.46284e-08	9.61422	5.15119	11.9907
DNAJC12	7.72837	6.68244	10.9846	16.6183	6.43317	1.89647	0.830021	8.57897	4.55181
TMPRSS15	2.22045e-16	0.394237	0.875171	2.22045e-16	8.9672	2.22045e-16	2.22045e-16	2.22045e-16	2.22045e-16
SLC11A1	18.5151	1.32691e-09	2.63338	2.22045e-16	1.01305	4.42585	2.68704	15.978	4.925
TSC22D3	18.5984	16.282	11.6927	12.4677	6.17817	20.2923	14.572	24.5106	17.3542
C6orf58	2.22045e-16	2.22045e-16	2.32814	1.76698	6.19824	1.45512	2.22045e-16	1.68038e-12	0.126926
RAMP3	15.9726	8.43579	12.5003	11.7208	7.3223	19.4856	9.56687	12.178	4.59064
CLDN6	4.06904	2.22045e-16	3.77631	1.27113	0.00435234	2.48851	1.59062	2.16065	2.14055
ENPP2	1.75771	7.98207	5.53802	18.4352	2.04994	10.5541	10.0194	16.4845	5.61143
STAP1	1.36989	0.224376	2.22045e-16	3.72336e-06	0.731557	16.5038	2.22045e-16	1.10989	0.973764
RSPO3	2.22045e-16	2.22045e-16	1.06365	2.51887	6.1323	12.122	7.91544e-13	11.3278	1.15218
GAL	1.93959	2.22045e-16	4.88386	9.41307	4.211	3.45715	2.22045e-16	0.12768	7.63395
MFSD2A	9.46109	12.4622	1.0303e-06	2.54517	7.21568	4.52323	3.18044	3.99991	11.1933
CLDN5	17.7849	2.95897	7.81303	7.55465	6.28342	14.0371	9.9431	5.21958	3.65285
MRC2	22.2114	5.16934	6.06	7.81346	5.44641	11.7086	7.53201	32.2501	15.5755
TENT5C	0.635678	6.65984	10.5843	16.2162	5.50573	13.2448	3.71142	8.17192	3.68517
PRSS51	3.92438	12.7894	2.22045e-16	2.22045e-16	3.37022	0.00162729	1.33344	1.32042	3.00077
AGPAT2	32.1417	25.8258	17.8196	10.1081	12.3965	9.8246	7.9377	11.7063	22.5724
LRRC17	5.85512	2.22045e-16	0.0403289	6.31532	1.9678	6.05671	1.46309	20.2617	8.49695
GIMAP6	2.22045e-16	2.50536	6.65421	8.10148	3.01431	16.3896	9.3205	14.0367	1.36092
CEACAM18	2.22045e-16	7.22707	2.22045e-16	2.22045e-16	2.62855	2.22045e-16	2.22045e-16	2.09818	0.954542
COL22A1	5.70236	3.03921	1.21553	2.22045e-16	0.279071	3.54501	6.41832	7.8345	10.4709
ADAMTS2	12.8242	5.42622	5.71461	8.38706	1.9782	8.32092	9.80062	31.9039	12.2632
HCST	19.6965	2.19486	7.88739	3.90292	3.53451	17.9463	3.3479	6.80128	4.02618
COL5A3	16.3838	3.70923e-12	4.33717e-09	3.13159	2.46513	6.40775	1.47318	22.4245	8.73857
CRISP2	2.24968e-11	1.48153	0.907628	2.22045e-16	2.52199	2.22045e-16	15.8691	1.05486	0.0489345
MAPK15	11.9695	6.56956	1.20228	2.22045e-16	4.50977	2.22045e-16	5.05086	0.143182	10.4601
ATP1B1	22.4745	35.192	19.2094	12.901	11.6501	11.3834	21.2805	26.7966	21.4056
IL11	5.0367	2.22045e-16	0.775417	4.5456e-08	0.293124	1.0403	2.10282	6.23235	12.4976
SHC2	24.6701	10.6797	11.8819	7.18761	4.77628	4.56593	10.2525	4.55557	5.75145
SELE	2.22045e-16	2.22045e-16	2.79004	0.908433	1.05967	11.2444	4.69714	4.66717	2.22045e-16
MDK	32.3386	26.993	14.335	12.5985	11.0689	13.8019	8.76019	18.7638	25.3712
KLF4	7.97967	26.0615	6.5839	8.49179	9.06585	10.0326	5.55876	12.6092	15.6231
DSG2	6.10806	22.3684	12.4522	9.90715	7.43017	3.60804	16.6726	23.8335	23.8435
AIF1	15.973	8.10627	12.9853	9.90592	2.98185	18.0142	7.85156	23.9079	8.53822
PPP2R2C	2.41653	3.98745	2.22045e-16	5.63042	2.22045e-16	2.22045e-16	2.22045e-16	4.41986	9.27642
COL9A3	10.4456	2.22045e-16	6.94564	1.6538	2.92499	3.49216	1.49543	2.22045e-16	3.44958
HNF1B	9.76685	13.1243	12.053	4.45006	4.00096	1.23493	20.0704	8.73771	3.27135
RGS4	3.64156	2.22045e-16	1.49437	17.6854	0.386975	5.13477	0.256584	15.7315	6.34999
HK3	11.4017	6.33563e-05	4.72733	0.444879	0.243723	8.50908	0.880682	14.0149	0.838865
SLC9A2	6.0314e-15	15.5697	0.763845	2.4443	2.61805	0.24603	2.22045e-16	5.15386	0.762816
LDOC1	19.3228	5.16627	10.4478	15.0075	4.63141	9.01427	8.145	13.6393	11.4327
METTL7A	6.86293	14.7559	16.6703	14.6097	9.48939	14.7701	18.7282	16.264	6.67456
ANXA4	14.6812	27.5129	20.453	9.34416	9.08144	8.91252	24.7617	19.2477	14.8568
F12	16.0081	12.754	2.17274	2.35779	3.95875	2.22045e-16	4.1543e-07	2.39785e-11	7.60913
LENG8	25.3862	18.2373	8.83287	5.50918	10.6973	13.8876	12.7782	8.45684	17.0503
LTBP1	8.68979	10.6492	5.22988	7.36586	5.56498	8.71643	11.9944	34.7908	12.658
EGFL7	26.7869	2.97157	9.23921	13.1127	7.5683	13.3729	6.98403	6.46172	6.93258
F2R	4.72065	13.1277	9.09302	14.0442	3.73859	11.9234	15.7665	31.1276	14.4782
PDGFRA	3.84642	4.45765	3.43907	7.39175	4.04879	11.0509	11.6602	27.2085	5.13991
GJA1	16.2899	6.42168	10.016	8.26093	6.79511	11.4368	14.715	33.769	15.3382
AIM2	0.969424	0.803532	2.86243	2.22045e-16	0.145124	12.8184	2.22045e-16	1.37373	7.43489
SEPTIN1	7.16171	2.72332	2.82845	1.71254	2.46347	20.1298	2.74973	1.02589	2.22163
DERL3	17.1414	4.67806	8.62009	1.29932	5.08559	13.3656	1.04509e-05	10.4407	6.12996
H2BC8	4.61104	3.91758	2.22045e-16	2.22045e-16	1.98355	2.86221	2.75605	1.422	6.26381
RGL3	14.6286	8.61573	6.59142	6.70723	0.970059	4.17609e-13	12.6713	0.344061	8.79403
CKB	23.5163	15.1247	11.5095	12.7921	12.8744	5.90624	5.61779	12.1263	15.0758
TSPO	38.184	25.7629	16.3522	9.95088	13.6232	13.1141	8.05274	17.3685	27.9219
SLC26A3	2.22045e-16	0.615884	2.22045e-16	2.22045e-16	10.0527	0.107934	2.22045e-16	0.384431	2.22045e-16
MT1F	11.0325	9.89215	21.4462	10.3084	5.33226	6.25632	5.55177	4.34253	11.1811
GCKR	9.75016	10.7777	0.796217	0.308444	7.62367e-16	2.22045e-16	5.80707	2.83886	0.742541
ASPHD2	6.3993	22.1106	3.06115	3.46754	3.49108	3.86448	1.09711	7.51412	7.09852
CD83	7.74199	6.0992	6.72351	4.90902	0.735194	18.2274	3.44814	14.402	4.65545
PDGFD	3.94555	5.8707	16.5498	7.8813	2.74186	6.44275	18.4468	16.0766	3.71549
ODF3B	28.9978	6.36874	6.16747	1.60975e-14	5.21773	9.77584	7.28144	4.32492	11.5946
GALNT6	7.96323	21.1189	5.76048	4.67634	7.86245	3.90744	1.57387	7.88875	5.46835
HAS2	0.00789846	0.898874	2.48754	4.03006	1.91214	10.3595	1.10617e-10	12.6355	9.18441
MXRA8	30.9284	9.1692	8.70489	7.64781	7.04159	12.8013	8.95674	32.503	19.2275
CX3CL1	15.5185	8.52455	6.72856	3.03433	2.52499	9.74424	15.1679	14.9178	13.6412
IFNE	3.68646	3.53327	0.391744	1.10756	0.431635	2.22045e-16	2.83043	2.22045e-16	6.99923
HOXA10	1.92962	8.71892	2.22045e-16	2.22045e-16	2.44647	2.18004	3.21204	0.000258777	7.54799
AQP9	7.27332	2.22045e-16	3.46053	0.043791	0.952899	6.34727	0.194736	17.9197	0.429691
AGMO	2.22045e-16	10.8748	0.893898	1.62076	1.43579	2.5132	0.946733	3.46528	6.84449
PODXL2	13.5278	8.63045	4.42125	15.5516	9.7981	5.9821	5.57926	7.7124	12.6389
SOCS3	18.9633	15.3386	11.5184	9.11044	7.60864	21.0563	13.4676	25.9495	15.6269
SAMHD1	7.96996	9.02247	12.4145	12.1158	5.85827	18.669	10.3968	23.1182	7.91391
HBEGF	9.55943	17.5847	8.12841	6.83097	2.58194	10.8282	6.44804	14.7014	13.948
NDNF	2.22045e-16	7.13736	2.22045e-16	0.530409	4.40228	2.22045e-16	8.32828	16.6303	2.4886
MISP3	17.1687	16.5106	6.46972	3.12415	8.71841	2.06396	6.54067	2.25167	4.37044
HRCT1	7.29837	8.2968	2.65699	4.14677	5.47553	1.3785	0.048871	4.14831	4.83192
CPXM2	5.83658	5.76416	5.07865	11.2709	5.54002	9.69249	8.17362	24.0519	3.65904
LSP1	14.6222	6.57254	8.47314	4.88906	2.18735	20.8512	5.9352	20.4892	8.79958
CTSW	3.49383	2.64097	6.15761	3.4783	1.00019	14.5774	3.76464	5.54365	5.81145
PLAAT3	15.8841	20.5979	10.217	9.00136	5.43429	10.5508	8.68285	17.6793	27.414
ANO9	18.7688	13.2448	2.88604	2.22045e-16	8.35908	7.57291	5.37042	2.22045e-16	9.65143
GMFG	14.9394	6.60859	10.5809	5.45234	3.89172	22.5721	6.10183	16.8314	7.39672
LTK	7.36022	9.26684	7.26451e-15	1.0218	3.29594	1.519	3.79385	2.26442e-16	1.74347e-10
BCAT1	4.85289	2.22045e-16	9.46439	1.02801	0.970924	3.91271	1.70715	18.2593	11.2668
LHFPL6	11.5941	8.33744	7.96439	11.1878	5.15369	17.4813	10.9998	29.6884	9.76402
CLTB	30.3869	28.4558	16.1102	12.3918	11.7621	11.5179	6.49435	18.5059	26.5804
DUOXA1	13.5306	6.22886	2.22045e-16	2.22045e-16	6.00575e-05	0.770738	1.74101	4.35283	2.40607
EFNB1	19.9343	28.1957	8.45029	7.76538	8.00925	8.49864	9.90928	16.4898	21.3451
CALY	2.30202	2.22045e-16	0.917747	24.9492	1.11877	0.56341	2.22045e-16	2.22045e-16	2.40679e-16
KCNK1	8.98576	27.8148	8.07694	8.29581	7.64996	2.87284	7.31005	12.6991	17.0925
PLEC	22.5713	22.5304	10.842	8.33256	9.81183	9.5179	10.1269	17.4988	30.4532
IKZF3	2.16995e-09	2.89975	0.981838	1.77355	1.53652	19.119	2.05013	2.77375	2.45223
A4GALT	18.8197	2.94326	5.20965	1.62651	6.82942	10.1131	6.61352	13.4361	18.1353
SLC9B2	3.71624	18.7525	4.86822	3.57549	2.22045e-16	3.996	8.4145	15.0779	5.34134
RAET1L	5.92436	3.235	0.217915	1.50377	2.22045e-16	3.97008	2.22045e-16	3.04957	8.88981
LGALS1	39.6217	17.9775	17.9962	14.4089	12.1736	18.7643	9.24905	42.6642	30.1709
IQGAP2	1.09419e-13	20.0507	11.3156	3.6144	4.36052	6.60443	14.0517	13.5818	1.21764
CCL15	0.00382598	11.6269	1.94767	4.15243	4.84791	1.81711	3.33343	1.0011e-12	2.22045e-16
LDHB	14.6508	11.8602	17.4612	10.213	11.8586	19.8208	8.40727	24.7888	16.8961
TINAGL1	20.993	22.4449	9.75783	4.76447	9.94342	10.3459	13.8765	12.5389	26.2051
BASP1	17.4928	4.53254	5.05909	3.56831	3.05825	16.5729	8.26868	30.2098	11.061
GZMM	5.0447	1.34071	2.87762	1.63883	1.87343	18.4891	2.75033	0.742226	0.150279
IL1R1	8.55329	6.92099	9.50069	9.01859	4.87393	14.7102	15.7963	30.9627	10.4984
TPSD1	2.91103	0.00431098	0.643868	5.19809	1.704	1.68322	6.54761	7.65886	0.441621
TK1	19.566	14.9422	8.26213	3.09016	9.10133	8.41316	3.11585	9.41526	24.6771
CAVIN3	33.3604	8.47009	8.88731	4.53988	8.21598	10.1168	1.9135	14.7025	16.4933
NPTX1	0.00766153	6.47053	3.18002	4.91673	0.580029	1.80797	5.98101	14.1107	2.66871
OSBPL7	14.3582	19.9028	4.71165	4.08163	7.1102	5.48757	5.81846	3.06831	9.70009
SMAP2	10.1554	11.6857	9.23018	9.09754	5.44327	23.3986	9.90381	17.8447	9.97023
SIGLEC14	4.35932	0.443593	2.30449	5.70701e-10	0.162167	13.5329	4.1813	9.79176	2.22045e-16
COL4A1	16.119	17.0818	13.3178	13.8994	7.0987	15.0939	15.7112	40.0984	20.5484
ALOX5	17.2728	19.9127	9.76388	4.35313	8.03755	13.5042	14.8751	14.0301	13.0655
PPP1R13L	20.0523	15.5114	6.79644	5.15215	5.36142	4.09238	7.35351	6.46615	22.8277
C2CD4A	2.71053	4.7955	1.45917	9.75736	6.40756	0.15523	4.92767	3.287	3.56311
BARX2	8.7687	11.9317	4.45248	1.18473	5.14264	2.22045e-16	11.1053	4.25496	9.6612
P2RX5	1.40873	2.22045e-16	2.22045e-16	7.01452e-16	0.136679	14.4862	2.22045e-16	2.22045e-16	1.28798
C1S	20.3131	12.2645	13.8439	14.1562	8.11538	20.2749	15.9343	37.3491	17.5141
DDR2	1.408	2.15963	1.97144	5.8951	2.24814	8.82463	7.56631	28.5152	5.05766
NOX1	0.00357778	9.38435	0.582111	0.844946	2.72002	3.55675	4.00844	0.413597	1.15479
UNC13D	13.992	12.5571	6.58444	2.79852	3.11049	10.0081	5.91384	7.30429	20.6626
ADGRG6	2.22045e-16	17.2981	3.1588	4.84751	3.25315	3.46998	13.3834	11.5926	10.1149
AOAH	1.17917e-11	1.55454	6.00594	5.80329	1.01582	14.8942	6.9344	10.7612	2.22045e-16
NDUFA4L2	20.0634	5.34007	5.66395	6.53025	3.0823	6.85734	0.479142	14.8523	6.39216
NIBAN3	0.220963	2.22045e-16	2.22045e-16	2.22045e-16	0.221682	12.1853	2.22045e-16	2.22045e-16	0.11727
PCDH7	1.62862	6.12456	0.0154229	4.68701	2.22045e-16	2.77496	5.07897	21.298	12.4075
LYVE1	2.22045e-16	2.22045e-16	2.84309	4.08959	3.74848	10.8422	3.94866	9.2265	2.22045e-16
EDAR	1.66598	10.4805	0.519637	0.686947	0.737151	5.0889	2.90685	4.37989	6.42629
PLLP	11.19	18.6356	6.26456	1.50275	4.19609	2.62541	9.04475	7.43188	5.6332
IFITM10	13.3771	1.95536	1.31259	3.75601	1.50364	2.71123	2.7691	2.87501	14.3645
NKX6-1	1.59362	1.27327	6.67192	21.1756	0.235136	2.22045e-16	6.04904	2.22045e-16	1.72039
ZNF185	4.47329	13.0155	5.64828	4.77402	2.87244	5.12585	8.35869	13.2811	23.0146
KIFC2	19.8829	9.61869	2.0997	1.90259	5.48876	3.69421	5.41965	5.8674e-15	11.4821
NBEAL2	18.5302	20.4186	8.37317	5.22994	7.32475	8.45466	13.3503	7.86758	12.6633
CRYAB	12.8148	2.21939	7.87351	8.14648	6.74173	11.5183	5.5683	18.3206	5.89935
HSPG2	6.85474	14.7278	6.8494	9.15034	5.38144	10.975	18.5899	31.7276	15.6021
MPZL2	9.11009	18.7898	8.50883	6.03575	1.88456	5.17164	16.4958	16.2168	22.1989
SUSD2	9.66543	4.93375	4.57658	7.55906	1.29292	8.00453	7.39112	11.0724	13.6241
ERV3-1	0.537618	11.597	3.09633	2.90527	0.262567	2.66135	11.5452	7.9649	10.431
KCP	11.1651	8.40576	2.22045e-16	2.22045e-16	2.21456	0.258618	3.57246	2.22045e-16	9.43903
ABHD2	4.62837	28.8319	11.9892	11.371	7.00872	8.14052	14.9638	23.6257	18.9346
SEMA4B	16.8661	23.5141	9.47046	6.81064	7.24825	7.01331	9.54115	11.5332	24.3195
CH25H	6.3647	2.939	3.79164	2.81946	2.34913	13.44	5.11384	13.6325	1.92383
OAS3	5.11333	16.8294	4.98745	4.77021	3.98222	9.14682	8.56926	16.3412	13.4927
CD109	3.09606	4.26494	0.961311	3.7035	2.58014	3.28454	4.43612	20.421	13.9569
H2AW	14.4461	15.2977	6.13518	3.39059	6.87873	5.26821	2.34975	6.89943	17.7409
BCL2L15	6.58976	21.0327	4.82691	0.00013643	5.42254	2.48477	14.3106	11.6426	7.42362
RHPN2	7.83074	23.4392	7.42446	2.83951	6.34483	3.90398	12.609	15.7747	14.113
HNF4A	4.10801	24.3117	7.69184	7.72191	8.39377	1.87051	10.5392	9.38773	4.17567
CD14	21.305	9.44139	16.001	10.5614	5.24691	17.0412	8.4203	28.005	14.0039
PDLIM3	11.5836	0.855437	4.63347	2.18174	2.9753	9.47112	6.71622	26.2876	5.30148
IKZF1	2.22045e-16	1.05218	2.50714	2.72078	0.267669	18.1038	4.50695	6.42017	2.22045e-16
SQLE	9.03464	21.7885	8.35755	13.6819	5.17876	5.14624	4.84035	13.6154	16.7461
TACR2	1.93477	0.590953	0.615452	2.17481e-09	10.1923	0.407023	1.04152e-13	1.09323	1.37116
SIGLEC10	3.35684	1.52907	4.6585	3.64602	0.18764	14.5766	4.489	13.5521	2.30688
SH3GL2	3.23028e-06	0.0515632	0.707618	24.5956	0.537715	2.22045e-16	0.113625	0.356244	1.59952e-14
PPP1R16B	5.41964e-12	1.86628	2.01179	3.56942	1.69515	17.9101	7.01902	6.44876	1.68048
PYGB	20.796	25.6416	11.6677	10.444	12.3941	10.5516	10.5591	20.2685	28.2221
CDC20	13.7014	13.5187	5.13361	4.42456	7.54562	6.96796	0.0153123	5.69332	22.4741
IL4I1	15.7528	2.89173	2.89126	1.83491	0.396764	10.8917	2.6344e-05	10.6546	3.49878
PRUNE2	2.22045e-16	0.231494	2.86933e-09	14.9689	10.7255	2.78475	7.52299e-16	5.74796	0.91907
SCN7A	2.22045e-16	2.22045e-16	2.94874	12.8909	2.47884	4.80461	4.87764	4.36455	2.22045e-16
ARL4C	19.0065	10.5471	7.62998	2.68925	1.31829	12.9686	11.4441	30.1719	20.7579
HCK	9.23995	5.78917	8.99218	6.25989	1.66558	15.1269	6.91714	17.8309	3.156
BAIAP2L1	16.1996	25.2267	9.29291	6.00292	8.76772	3.53853	10.7827	12.3276	21.5437
ETV4	15.3882	17.9445	9.93496	1.87994	8.66165	2.27153	5.56808	6.19321	12.3935
HTR1D	2.22045e-16	12.0336	0.69687	2.88445	1.39508	1.81364	6.31916	5.17551	7.00562
FOXA1	0.841452	12.8264	0.41645	2.22045e-16	6.31396	3.75185	10.2982	0.000179301	8.51005
RASAL1	13.1506	18.0075	3.45041	2.38433	6.50289	3.80681	3.7971	4.61448	7.53582
RASEF	2.98747	21.5934	5.89302	3.38255	6.06085	1.39561	16.1351	11.4331	8.1047
PTPRU	13.098	7.96634	5.39907	4.10097	2.21023	4.64622	9.0797	15.6248	22.4486
EDN1	10.0798	10.7441	7.08084	4.51228	3.91007	10.7566	11.7118	16.9907	9.92607
TMEM45A	12.804	1.02857	1.71614	7.92947	4.0383	3.34066	3.50279	19.9655	12.1768
TOX3	1.14292	18.0589	1.81671	5.31485	6.02104	0.19878	13.8652	10.1012	0.442819
BOC	9.3817e-10	0.746594	2.82262	8.44926	3.09358	9.70604	9.15484	19.1438	0.696928
MB	0.208465	1.95953	3.39898e-07	1.21557	3.49267	2.22045e-16	2.8091	0.633408	11.7495
SCAND1	34.1638	13.2246	11.718	5.52921	11.4743	11.1923	3.02047	3.36141	16.4038
HOMER2	1.68217	3.89255	13.8224	5.20957	3.25269e-09	1.02625	15.383	2.48545	2.60535
CRIP2	30.4745	8.57122	9.97237	7.43371	8.07208	11.1672	9.72058	14.8888	21.9679
RHEX	5.66078	1.41631e-05	0.362666	0.996358	0.614863	6.2843	12.4575	4.56346	2.63397
ARHGAP23	7.419	3.52022	3.55817	4.01176	3.04848	8.72961	4.4785	14.5646	20.8203
FUT6	8.60698	17.1284	3.34472	4.93971	6.06419	0.592168	10.0862	5.61312	6.17763
ATP6V1FNB	11.2257	6.09203	2.22045e-16	2.22045e-16	2.34658	0.815045	3.77585	2.22045e-16	8.51714
NKD2	22.2188	2.22045e-16	1.23679e-13	1.61197	2.66892	6.39937	3.02979	13.8888	7.46224
ICAM1	12.4202	8.67865	7.35979	7.88891	1.61248	13.8344	13.4514	23.8987	13.8032
FCGR3B	2.13747	2.22045e-16	1.12505	0.00252687	0.00893101	4.95	2.22045e-16	10.147	2.22045e-16
UCP2	14.8184	17.4369	9.70297	7.79216	7.8413	20.1022	7.22642	13.2502	12.6996
INSC	3.00357	9.91452	2.22045e-16	0.0417205	1.00487	0.673996	2.97301	3.96215	3.47777e-06
HSPB1	39.8969	30.5817	20.6608	15.3943	13.0015	17.0417	13.6714	26.1859	31.8204
APOLD1	4.1595	4.34533	5.61267	12.1094	3.32163	13.5931	8.49272	12.8086	4.12534
ITGB1	9.45146	20.2356	11.877	12.909	8.85963	11.6082	19.8657	37.8603	26.1375
VEGFA	14.0658	16.6523	3.97731	7.2844	4.61584	4.89844	11.6613	13.705	17.9489
HSF4	18.8703	7.63396	1.49092	4.06281	6.80731	2.05191	3.78967	2.22045e-16	5.98014
HES6	14.8707	8.42064	11.491	1.46039	10.9671	3.04106	0.219703	0.577132	5.25656
EVI2A	3.65127	3.07259	4.45521	2.62087	0.615292	16.5613	7.79921	19.2205	2.82023
AKR1C1	7.11108	2.36774	2.8263	3.29467	1.65143	5.38636	13.9767	2.02174	3.62468
DNAJB1	20.0386	24.4851	10.9194	10.802	9.29104	10.8329	10.1506	20.1059	22.041
TNFAIP3	7.57772	8.57479	6.56175	6.07348	2.96882	16.8277	13.9611	20.3697	9.07923
CMPK2	3.0355	10.5313	2.57336	3.58675	0.687783	6.30919	5.54856	11.4642	6.4788
ACY3	11.3399	18.4936	10.6559	0.158648	7.60036	4.68294	10.2072	3.53635	5.1424
ADAM9	5.65898	23.2909	11.2262	10.8982	5.00698	6.61292	14.3165	26.8025	22.5128
GBP4	1.31935e-12	12.6556	4.72974	3.43378	2.34692	12.8889	9.12966	15.3277	11.2094
PABPC1L	20.44	6.65615	3.61749	2.22045e-16	6.19859	6.12208	8.09371	2.22045e-16	8.38983
CALCRL	1.96603e-13	3.19753	5.46387	9.2016	1.95693	11.3921	12.6085	18.0448	1.14331
CRACD	2.22045e-16	13.5903	2.22045e-16	3.07528	3.5682	2.22183	9.94597	13.4902	2.22045e-16
CHAC1	8.76438	7.95332	6.07545	3.87922	5.60107	2.14448	1.53621	0.243318	6.61389
IQANK1	6.12134	16.501	3.65597	4.53834	5.71966	0.942221	4.34039	5.17819	18.1011
VASN	22.2405	4.08722	7.64552	4.49404	4.64513	9.15981	10.4355	15.6512	18.7581
SIK1B	11.1493	2.14091	1.67453	2.05962	1.95906	5.75141	1.74133	8.27041	11.7045
SRPX2	13.8384	3.86387	5.36112	6.91467	1.98236	10.52	6.39908	27.3208	15.0115
CORO2A	5.13523	22.6367	1.31865	7.01106	6.37786	5.10914	13.8159	11.5242	15.4733
MADCAM1	0.805238	1.58529	5.12193	3.18513	1.58174	12.526	6.37343	2.22045e-16	2.22045e-16
PLXDC2	6.35622	3.91161	4.75751	8.64922	4.37693	8.42589	11.4235	29.9499	6.91553
P2RY8	0.46822	2.04401	3.19567	5.69004	0.991341	17.8115	5.08623	5.49288	0.354816
ALDOC	14.0717	13.4658	2.27463	8.4056	2.72199	4.63656	0.197942	11.0686	15.0165
CYBRD1	7.41546	13.1663	8.34335	12.3287	5.80813	14.8305	15.6707	31.614	16.3299
SH3D21	12.318	13.0517	2.22045e-16	2.22045e-16	3.23147	1.46353	3.52958	5.89579	5.46969
ARHGEF16	18.9954	18.3977	5.9332	3.14752	7.97082	2.85711	7.99047	7.00374	13.9763
C1QTNF12	15.4034	8.6593	2.22045e-16	2.22045e-16	2.81419	2.33161	0.449981	1.24618	2.3125
CMBL	6.40465	24.481	8.16564	8.52037	8.33847	3.64521	9.19202	15.3369	12.1809
SIK1	8.57632e-11	1.31142	0.180356	1.63109	2.18253	1.44453	4.38777	3.49689	3.94685
PPDPF	40.0791	30.0316	19.8762	11.5388	16.5309	15.7043	10.8727	18.8476	33.5403
SLC2A2	2.22045e-16	0.014719	5.21647	4.21173	2.16699	2.22045e-16	13.0226	4.16662e-15	2.22045e-16
HID1	14.4701	21.3827	11.1771	8.36006	11.6525	5.36303	9.65874	7.45895	9.87419
SLAMF7	0.000687857	8.08811	3.16416	7.6458	0.369096	13.2312	4.65393	7.13592	4.26801
SIGLEC1	8.14584	2.22045e-16	2.94611	1.67258	0.308841	9.71851	1.1507	14.0834	1.27947
TMC4	20.9743	24.4729	14.2524	9.09708	10.0689	4.90569	14.3438	9.92594	21.3647
INPP5D	8.33392	6.15425	3.79122	3.34805	2.46277	18.2682	6.65077	8.16905	4.20191
PAX5	0.00659549	0.393237	6.95117e-06	2.22045e-16	0.0559992	12.6993	2.22045e-16	2.22045e-16	0.108988
ERO1A	13.0388	22.3518	8.15717	7.26065	4.37338	5.35565	8.201	18.8561	22.8185
TBX15	0.634113	12.9126	2.22045e-16	2.22045e-16	1.19475	0.503536	0.679254	5.06568	5.02945
PRSS41	2.37069	4.3535	2.22045e-16	1.67812e-15	1.93809	0.24063	0.34484	2.22045e-16	2.22045e-16
PMP22	18.3565	9.79031	8.96187	8.64897	6.71939	15.5895	10.7095	34.6463	12.5083
GAP43	1.65506	3.05821e-15	4.2048	14.5276	3.94849	5.35034	2.99009	9.62066	1.12704
CD7	8.29048	2.20928	3.23736	2.22045e-16	2.63734	18.6159	4.32895	3.33553	2.73035
PARM1	4.74057	16.4517	8.69541	19.0596	8.63684	9.62931	8.3624	10.5006	7.02361
NTN1	4.78306	1.52587	2.34587	3.37989	8.9015	2.7284	4.32544	5.32699	6.99454
PKDCC	15.8573	19.5499	8.75036	7.31791	10.9127	10.4843	10.6527	14.093	5.02413
INAVA	8.24275	25.267	7.53801	4.82302	7.11197	3.70683	10.6664	10.2345	16.8949
PLEKHB1	12.3399	9.80446	9.0371	6.54657	8.33603	6.13983	9.60536	5.79363	5.425
NNMT	30.5242	10.8559	15.25	10.9822	7.86223	17.8205	12.0395	28.1792	21.661
PLEKHN1	15.4318	11.5782	1.42528	2.22045e-16	1.62248	1.11669	1.79558	2.15242	12.3544
IYD	2.22045e-16	14.8127	2.22045e-16	1.54845	6.72791	0.831759	5.49419	1.98138	2.22045e-16
ACER2	2.22045e-16	13.4093	1.42293	3.20105	1.73054	0.637635	3.71249	7.25826	2.0473
KITLG	2.22045e-16	14.8788	3.45411	1.64427	2.85437	5.00681	15.9075	19.179	6.89565
B4GALNT3	12.1082	19.8126	5.11076	7.51856	8.9696	3.67739	11.6849	6.15981	15.6697
ARHGAP30	4.98195	6.82387	5.41306	6.00656	1.95067	20.5145	7.54893	12.3784	6.31044
SLAMF8	8.88387	2.95424	6.56239	5.33566	1.07708	12.871	6.40478	19.6209	4.20056
SLC12A2	5.33435	17.4163	6.34329	5.58381	8.50369	4.93123	14.6977	17.3109	6.4963
C1orf162	9.22979	2.99526	8.17783	6.33028	1.52308	16.9603	7.75193	15.3889	3.95945
MATN2	0.216046	14.5914	7.18476	10.5311	7.88053	10.1556	17.4958	8.73838	5.46475
HSPB8	10.2234	0.450421	8.95203	6.36018	6.27115	11.4443	9.96377	15.7591	5.01892
EDNRA	8.10403	5.66287	2.0362	7.07713	1.27379	7.38749	8.92017	30.232	9.79843
PRSS8	25.5059	27.2608	14.1196	5.91067	11.505	8.87933	12.954	13.7169	24.1712
MSX2	8.79007	12.6477	1.29871	0.00417381	0.662396	2.29041	2.82805	8.77134	6.23791
NCKAP1L	1.26968	2.41249	4.48268	4.14558	0.380951	16.9128	6.05576	13.7576	1.18388
SYP	2.26983	0.633984	3.03981	26.0863	3.87258	1.23045	0.7598	0.806186	1.48413
PFKFB3	12.5684	19.4069	7.52588	7.20791	3.74979	11.1179	19.7682	18.074	11.7461
BTBD6	19.8886	2.84991	6.56646	6.57367	9.63701	12.4907	10.5302	15.2252	12.0978
ITIH5	4.23231	2.59628	8.85173	7.22436	1.97618	7.5396	16.9091	6.31308	2.46375
LRRC8A	15.1594	22.197	10.1339	10.1567	7.11282	9.24344	5.94969	18.5137	28.0789
ZAP70	4.08073	0.980943	1.38592	0.232203	1.1515	18.3518	4.21902	0.664021	0.213717
GDPD3	13.329	16.2614	2.46354	2.94161	6.61524	6.36148	2.68721	0.850317	9.98417
GAL3ST1	14.3718	10.4199	1.72291	4.25328	3.41919	0.963814	8.28713	1.30372	2.17775
F11	0.216481	0.102496	14.2719	4.75721	1.49498	2.22045e-16	7.60518	2.22045e-16	2.22045e-16
SLC19A3	2.20241	8.14975	3.64392	5.24109	1.58122	5.694	9.2215	1.18854	2.22045e-16
CCL23	3.19665	1.16623	3.37656	1.8437	2.73201	11.1372	0.464849	4.6069	2.22045e-16
SPON2	26.0462	7.90699	6.30373	7.12158	6.62569	9.4796	7.54651	25.0301	16.2789
CERCAM	21.2749	2.71753	6.87165	8.06468	3.70689	8.73903	4.53847	29.1515	13.47
AXL	10.2532	6.94887	5.63208	8.207	3.35607	10.0069	8.05036	26.6767	20.7062
VWA5B2	0.640915	2.22045e-16	0.848704	23.9581	0.678506	0.336118	5.71777e-15	0.341764	0.461108
GALE	18.9761	22.1844	7.83045	2.8205	9.86941	4.77408	8.181	11.2617	16.7769
NTM	10.6855	3.45328	0.33118	3.99575	0.352417	3.80909	5.37585	28.4173	7.78626
THY1	24.5822	7.20349	10.1665	10.2509	7.27869	15.5943	8.80508	34.028	14.9551
DDIT3	20.0601	18.6021	8.3796	8.26751	6.25846	7.88431	8.73261	12.6089	16.332
SLC43A1	11.0565	10.6934	21.4016	4.87415	5.15161	5.59535	1.59117	8.07858	2.78744
WNT5A	4.98654	5.56048	0.0335722	2.54718	3.69417	2.75808	6.21273	23.9408	8.91718
TMEM47	5.35922	10.1716	4.52521	6.61858	3.07597	6.24328	9.46267	23.5028	11.3713
DDX60	2.15669e-05	18.6886	4.46097	5.10351	2.77093	6.95632	10.0622	15.7829	12.5806
KLF15	5.12584	0.589786	12.7327	4.05692	3.7067	5.31647	8.5683	3.06107	0.12666
PLCXD3	2.22045e-16	2.22045e-16	0.699044	19.5266	0.951185	3.81996	3.0761	1.17527	0.919515
CGN	12.7806	26.5042	9.69683	7.19568	8.41944	3.76067	12.2781	13.9608	17.1347
GRAMD1B	3.7717	11.9408	3.10157	4.15906	3.05172	4.58077	10.4713	8.53459	1.06845
NCF2	11.7914	6.19732	8.84446	6.55195	0.5135	11.5771	7.37314	23.5292	9.6987
CTXN1	23.1169	1.69513	4.0625	1.33016	5.70053	3.27752	4.29808	2.78365	11.2164
IL10RA	3.84652	4.78619	4.89664	5.32442	1.55592	18.3606	6.53593	13.6402	2.2435
HHEX	6.82445	8.44547	13.1611	7.20999	3.48305	11.6191	15.2001	6.20211	3.72699
GLT8D2	10.8804	0.755525	1.63414	8.84933	3.47017	7.87079	5.4352	26.6121	5.3399
BCAM	21.7603	7.05512	12.441	15.7633	6.95099	10.0143	11.3791	8.15073	17.1621
TMEM38A	5.66575	19.4322	4.24536	3.97528	5.37299	0.639559	3.03801	4.65404	7.81421
CD93	5.36355	7.63449	9.03264	11.6276	4.36235	15.0584	14.1032	25.637	8.31479
TIMP3	2.0935	0.872987	0.301591	3.869	0.474199	3.88004	5.48603	22.2064	5.59955
MMP14	28.8374	19.5469	13.8859	11.2962	11.2429	15.1616	11.0159	39.0423	30.468
PRKCB	2.22045e-16	4.84484e-14	1.22723	1.86869	1.74949	16.5182	1.84336	4.14925	7.68416e-14
ATP6V0C	27.9964	14.8704	8.95827	4.10043	9.37004	9.19503	7.76	10.2175	15.2641
JUNB	35.8582	25.8694	16.722	13.849	11.9227	18.2813	12.0637	21.1757	26.5299
CLDN7	23.2581	25.7872	14.5433	9.99914	13.4948	7.02702	11.7619	13.0421	23.4532
SOX8	11.1208	4.54089	2.63936	0.383355	2.01135	6.97074	1.05093	3.25841e-10	2.22045e-16
C20orf85	2.22045e-16	2.22045e-16	2.22045e-16	2.22045e-16	0.669894	2.22045e-16	2.22045e-16	2.78078	3.83331
FGR	9.11243	2.54854	5.9725	4.01045	1.07631	14.3975	7.64869	15.236	1.79387
SLC7A4	5.45258	15.2298	0.369262	5.72706	5.70902	2.22045e-16	0.260324	0.552158	3.46822
LTBP2	8.63961	9.46885	8.04569	11.1069	3.93771	12.3373	13.5031	29.1745	16.4445
FBXO32	11.4144	6.62022	3.41113	5.1949	8.22423	9.81723	8.5467	26.1649	13.8055
EPS8L2	22.611	20.2577	9.95993	6.07628	9.703	5.23408	10.5215	7.44436	22.6516
CELF2	1.34551e-07	0.78368	3.17427	5.63564	1.51911	15.2658	7.98671	13.6654	0.02175
RAMP1	28.7311	11.9222	19.8748	2.11603	11.2657	10.9477	11.772	15.2644	14.5775
RAB34	21.8203	4.32706	5.73645	5.81503	5.22375	11.1088	7.75989	22.876	13.7013
RAB25	24.1293	31.991	14.7739	12.5789	11.7817	7.99916	7.8619	15.9035	24.975
TTC9	7.28718	12.391	3.90712	2.47383	0.00105979	6.64961	7.04451	7.53099	18.3369
NKX6-2	1.46307	4.39063	0.895174	0.652595	1.33553	2.22045e-16	2.22045e-16	2.22045e-16	2.22045e-16
SLITRK6	2.22045e-16	2.22045e-16	0.280358	4.69083	1.15058	2.22045e-16	3.25337	3.89434	8.87952
CSF2	1.06669	6.66598	2.55135	2.0206	2.22045e-16	3.28112	2.23846	5.62252	5.36156
P2RX1	2.97749	0.979434	15.0985	4.72745e-07	3.0906	7.66502	2.22045e-16	1.83092	2.36672e-06
INF2	23.4687	21.2395	7.99673	4.60871	8.87134	7.55375	8.9152	10.7214	21.7152
BANK1	2.22045e-16	7.52601	0.260805	1.2179	0.77164	15.0057	2.91672	3.95003	4.43478
APBB1IP	4.46693	5.64384	5.69515	3.50787	6.10306e-15	16.7584	6.47919	10.9625	1.33028
ZC3H12A	19.1368	15.222	4.31788	2.39878	4.95093	8.3229	13.2664	10.7876	11.2712
KCNE4	5.58115	4.16016	2.97294	10.5186	2.46855	8.83945	9.2066	24.491	5.12601
AKR1C3	14.9466	17.2558	5.99254	5.29143	8.13648	6.90388	16.4009	12.0995	10.4908
CCDC9B	15.5632	8.47093	5.23169	4.99023	4.99933	4.17523	8.90054	7.21673	19.5645
TNFRSF17	0.87791	2.22045e-16	1.68499	2.85307	0.858171	13.3478	1.49695	2.59654	0.208369
PNMA2	4.07697e-05	11.6901	0.100102	17.9456	1.75923	2.26754	6.42325	12.3049	6.42163
CMTM3	22.3968	7.7137	7.23746	5.3128	3.28648	12.5237	8.42492	26.3194	20.3338
ARHGAP40	7.97242	2.22045e-16	2.22045e-16	2.22045e-16	3.8638	0.329379	1.11152	0.268355	2.82165
SLC6A19	1.54689e-11	3.98567	0.577502	4.37657	5.78566	2.22045e-16	2.27605	2.22045e-16	2.22045e-16
LHB	8.15623	1.38617	4.14682	2.22045e-16	8.16589e-05	0.351726	3.55407e-14	2.22045e-16	10.4346
FAM107A	0.586043	1.16899	6.37058	8.38335	3.94336	11.9799	7.28133	4.73563	2.22045e-16
NME3	34.7248	13.3162	11.5488	5.61554	11.2629	11.2898	5.70706	6.65323	17.3594
CSTB	29.2773	28.1545	14.5591	11.9448	9.87025	11.5423	6.78633	20.0347	28.7966
SAMSN1	1.55428	2.53589	3.39003	2.24464	0.403734	14.7222	6.31161	17.1525	3.11742
RAB11FIP1	2.22045e-16	18.5953	8.33553	7.5296	4.84663	4.72657	10.1805	15.0978	12.9513
SKAP1	8.41183	12.9509	4.07115	1.36809	5.04065	11.8058	4.49762	2.11844	8.9883
RASAL3	8.01458	1.7513	2.73099	1.96918	1.56272	19.0486	5.22686	5.04793	1.15686
PGM5	2.22045e-16	2.46093e-16	2.66191	4.94202	8.81036	8.16695	3.27683	5.52841	2.22045e-16
ANLN	1.51656	10.9211	1.66082	4.569	4.12692	0.425143	4.10958	10.3838	20.3522
F2RL1	8.84876	26.9112	13.0196	7.31863	6.58058	5.08143	14.4793	14.8686	18.5568
GPC6	5.93874	9.82247e-10	0.680107	5.77351	2.7206	5.19615	4.66453	22.2939	6.81595
DHRS3	18.6257	25.9149	15.5569	8.0443	7.18523	11.473	14.0534	15.4751	23.0087
ERBB3	12.4877	26.0364	11.8175	3.80869	10.588	5.55708	15.9367	14.5223	15.3615
IL17RE	8.95825	17.7228	6.49038	3.79524	7.11003	1.86838	8.62355	2.6493	12.7994
SLC16A12	2.22045e-16	2.22045e-16	8.61868	15.3276	0.0577367	1.31141	2.22045e-16	2.22045e-16	1.47294
WNT5B	4.43268	1.14792	0.703897	1.11834e-06	3.69437	6.32657	5.21341	3.57232	12.9491
OVOL1	4.0353	14.5784	1.67822	1.68925	3.48892	0.734666	2.6503	0.616681	11.2507
ADRA2C	13.5126	2.14684	8.41452	4.67604	2.16373	4.79247	7.99272	1.02739	0.524771
PIM2	8.4229	10.2688	6.38261	3.98351	4.20146	21.3326	6.37194	11.9255	9.07106
AATK	13.5242	8.70447	5.18476	2.06457	3.68777	2.93097	2.60536	3.48559	1.77176
FABP2	2.22045e-16	0.626362	0.000390406	2.81988e-07	12.3904	0.17435	8.93099e-14	2.22045e-16	0.0625705
LST1	12.4062	3.39031	7.10181	5.49488	0.663767	15.101	5.30955	15.8518	2.78573
SCARA3	6.84662	4.49601	4.38501	7.24392	3.50126	13.2352	11.0943	19.2711	9.20962
NRCAM	2.22045e-16	1.01963	7.70007	14.8432	0.983887	3.10198	7.428	3.81517	1.41424
MAL	2.15849	0.149603	0.534249	1.37569	1.6677	14.5454	1.73847	0.75934	2.66134
ADAMTS8	1.68595	2.22045e-16	4.85489	7.55381	4.51652	6.58795	3.00335	2.66902	0.029582
RNASET2	24.5584	13.7065	5.97533	5.07622	6.81515	8.41168	5.82667	11.0932	11.6612
TSPAN33	6.35654	5.94689	9.98016	11.5423	2.98407	15.9015	5.40998	5.57257	3.25259
GATA5	4.1792	1.71636	0.326142	2.22045e-16	2.67044	2.22045e-16	2.22045e-16	9.30649e-08	2.22045e-16
IMPA2	8.73018	19.2429	20.3554	5.36069	8.72535	3.94212	7.32983	7.82426	9.23657
TREM1	9.4942	2.12444e-12	1.95114	2.22045e-16	0.104378	2.96373	9.25708e-05	18.6263	4.94752
PHYHD1	9.69509	5.22464	11.9028	3.80046	1.68649	5.70485	7.72896	6.80513	8.71714
LRRC75B	19.199	6.4565	7.29771	1.36309	4.44161	2.39198	17.094	4.53485	3.59459
CCNL2	26.3964	11.8301	7.10698	3.98465	8.90544	11.7586	11.7642	7.32062	14.8687
RBP5	6.78685	6.56009	5.67117	4.47648	3.52276	19.1999	8.35322	2.29328	5.11542
PBLD	4.87157	15.9894	10.7095	5.4925	7.45234	2.83954	8.62189	6.63403	1.29602
TLDC2	6.40552	14.2726	0.503636	3.32045	4.26931	4.15739	6.71288	3.72291	2.9395e-07
CDCP1	8.27437	20.8395	7.16397	8.30766	5.31221	3.48296	9.39127	15.5099	24.9273
ALDH3B1	12.0277	19.6902	5.96523	4.86673	4.545	5.13041	8.63218	11.4554	19.9574
ITGA7	7.78719	3.3042	3.00562	8.99917	9.32702	11.899	5.49449	6.14759	1.87212
SCARF2	22.5658	1.25713	2.43566	2.15605	4.48809	7.2096	3.79976	20.2526	8.3104
DPP4	4.5629	6.50026	1.68049	6.34913	3.06008	4.71055	6.78338	17.1421	4.59561
CACNA2D2	1.31951	1.18971	1.40351	23.9067	4.53961	2.67905	1.46754	2.91371e-06	1.45999
FAM83H	17.2982	22.0131	9.97502	8.49281	8.07263	4.29803	6.18162	8.53069	25.3577
PHGDH	8.3046	6.24902	16.1256	5.22076	6.40694	4.30185	4.51295	4.47719	14.8419
TMEM92	13.1838	18.7954	3.89849	1.80302	5.19241	1.21802	7.19672	8.92392	12.453
MAP1B	0.537069	3.87786	4.3562	16.736	1.89423	8.54435	9.19442	17.7087	5.51798
SECTM1	13.6103	6.80316	5.04271	2.42522	7.02429	8.68564	4.98348	10.8709	9.08985
LSR	27.174	30.7522	16.99	10.6441	11.7178	11.5123	9.161	19.6824	28.8991
H4C9	8.50098	15.5251	6.87856	4.5564	3.52518	4.84395	1.33172	6.83097	15.0407
PLCD3	13.2867	19.7866	6.61911	5.62005	4.77314	3.6935	3.5697	9.81385	17.3823
MAOA	1.34336	19.5521	12.3338	7.20555	8.49154	6.56857	11.9887	11.3531	11.2283
ACAP1	6.12933	1.69354	1.5806	1.04293	1.90083	18.8299	4.33197	1.77167	2.5916
GCNT1	2.42568e-05	18.6873	1.941	10.6004	3.4789	3.7905	2.55046	9.79435	7.07449
SLC6A17	0.107595	2.22045e-16	0.514583	24.1949	0.107429	0.651909	1.07624	1.51723	1.90303e-09
H2BC11	4.67375	8.01893	1.75973	0.0606427	0.636475	1.94442	0.0774279	4.57072	11.0301
FGF2	2.22045e-16	2.36789	0.473092	1.02509	1.0334	5.22385	6.44763	12.1622	5.81363
CD200	4.80931	2.26571	2.56421	12.9257	2.91086	13.1722	6.74553	16.8536	3.47714
PFN2	10.2528	5.28088	7.26744	19.0573	6.61386	7.73598	6.96328	19.4396	16.4122
CYP3A4	0.211281	2.4147	0.491288	2.22045e-16	10.3382	2.22045e-16	0.993845	0.287677	1.07363e-11
GBP5	2.22045e-16	1.31254	2.95022	0.057747	7.52755e-15	12.061	2.33638	9.88979	2.18739
MAOB	12.6427	16.4634	11.2236	9.33213	5.03324	7.34004	15.1467	17.8147	10.8255
CRH	2.22045e-16	2.22045e-16	2.22045e-16	19.7471	2.22045e-16	0.00399889	2.22045e-16	2.22045e-16	0.0689139
GPR153	12.1905	6.91629	4.23594	8.1166	7.46359	6.04599	6.00936	9.96731	16.4062
ADAMTS4	10.0611	2.35703	2.70642	5.29172	2.25998	10.7429	5.94871	18.1859	5.98979
NCF4	15.275	4.7693	5.67422	4.16706	2.25836	18.3276	6.26727	12.9722	3.96084
BMP7	5.63144	5.72868	0.000205191	0.884514	4.93901	2.24422	1.0565	8.13729	0.559585
BLNK	7.33931	17.8638	7.22016	1.24925	4.67154	10.3488	10.492	3.63991	0.933296
TXNIP	20.2252	33.4395	19.3334	14.1435	13.8759	24.0435	16.9391	31.4689	29.1818
ADGRG7	2.22045e-16	5.66049	0.977261	0.86661	4.62214	0.685165	3.06711	2.75345e-16	2.22045e-16
FLRT3	2.22045e-16	6.06064	3.72518	2.25679	3.66398	1.73671e-12	12.1592	7.31715	12.9573
AK4	2.0847	14.9323	0.174373	2.80434	2.87307	0.894335	7.36923	13.3129	10.65
CCL4L2	11.3075	2.22045e-16	2.74507	0.447515	0.285243	10.2433	0.52084	10.2849	2.95323e-16
INA	2.22045e-16	2.22045e-16	1.38325	24.3052	1.41779	0.286373	0.00860568	1.46872	0.419391
RTN1	1.12073e-15	1.96051	3.9652	21.0899	0.749397	5.56634	2.74608	3.89731	1.77897e-14
NRN1	3.35841	0.165516	3.2773	7.22103	7.7456	11.1444	3.02243	5.9886	1.61356
CARD11	11.5969	24.1543	5.99965	7.26965	5.26774	11.3714	7.97126	7.5678	19.2209
GADD45G	20.3638	8.28675	12.7629	13.183	8.53167	5.98294	6.03376	1.94334	6.36502
ZCCHC24	7.2318	5.16654	5.54071	12.7673	4.31143	11.1607	12.4445	25.3781	7.24733
RIPOR2	5.76782e-09	0.433838	0.502993	0.739464	1.10007	16.5174	2.42113	4.49256	0.577516
GIPR	10.8331	9.81999	1.67775	11.1554	1.39034	1.17628	6.21248	2.22045e-16	4.81731
CADM3	2.22045e-16	2.22045e-16	1.96289	6.04186	3.14185	14.4227	1.06775	1.07426	1.00306
EDNRB	2.22045e-16	2.0924	4.13474	8.3409	2.47655	11.8365	8.92173	12.6764	0.667406
CD300LF	8.40671	2.66978	4.5895	3.0403	2.22045e-16	9.32553	5.34648	14.7808	5.25581e-16
PLCB2	11.5365	5.61402	3.67648	2.03973	0.74321	13.2371	5.38282	9.28133	2.30243
TMEM139	9.87873	12.4267	6.88538	1.09735	2.17874	4.03793	8.12018	6.6477	15.134
TNFSF11	5.77125	9.20682	2.84526e-09	0.0164893	3.01097	4.0514	4.16309	9.0838	5.93063
OSCAR	16.2417	2.65422	4.96394	0.00264663	0.399673	8.1299	4.30206	15.7518	3.002
CDX2	2.02809	7.75559	6.80495	0.942723	9.88817	0.308886	8.86559	2.22045e-16	0.526872
NID1	8.98571	9.36434	5.7632	10.6468	5.77738	11.6103	12.8374	32.0169	12.9024
SYNE4	10.9487	5.07781	4.23768	4.72719	4.97766	1.54826	7.86188	0.000134757	8.37606
KCNJ11	3.43657	4.1698	4.93262	22.7467	2.05332	0.364351	2.44848	2.22045e-16	2.22045e-16
EBI3	3.32326	2.39799	3.29656	7.02889	0.231845	16.1364	3.94225	2.69952	1.08214
MFSD10	29.8947	18.3449	11.0962	5.11555	9.68585	10.2805	7.22985	9.15039	23.8133
CYBA	32.329	19.8733	14.6776	5.63004	5.30379	16.5874	8.67498	17.7794	21.051
CLTRN	0.927394	0.407199	6.00412	10.6408	1.44971	1.64967	12.3294	3.0899	1.07999
CAPN12	12.0457	6.92545	2.22045e-16	2.22045e-16	3.0904	1.7599	11.4103	1.18231	2.77184
RCN3	29.3822	6.80948	7.08522	6.65512	9.201	12.5149	5.99559	29.0972	15.2588
CLDN15	13.0679	7.44937	1.95729	3.02526	9.209	11.5442	7.44284	3.74043	3.14825
GOLGA8A	15.1863	7.13133	2.2144	2.81648	4.71645	7.8658	5.67491	0.182962	5.57008
IQGAP3	10.0311	14.7064	1.32166	3.5004	5.68242	0.0496428	1.97339	4.76313	12.8758
PPP1R16A	23.4301	11.0103	5.81329	2.5959	7.90932	1.91258	3.52739	7.82922e-09	10.0149
HAND2	7.3956	3.29889	2.99819	10.4166	5.8414	2.13501	9.90542	19.0889	2.80647
MAN1A1	4.73666	8.68422	11.5295	16.4174	7.75884	11.8075	14.8331	25.9364	9.18806
F2RL3	8.69595	4.22072	7.19155	9.28666	3.39204	9.98061	10.7791	9.58914	2.95001
IBSP	2.13491	1.75491	0.117135	2.22045e-16	2.22045e-16	3.60291e-05	0.138263	10.4393	5.50959
ECHDC3	4.46679	2.22045e-16	12.5342	8.63163	3.77729	6.36186	5.90988	5.76932	1.17436
MYBL2	13.7504	12.0353	6.83304	2.87503	6.19857	9.63266	2.0441e-05	4.55743	20.2912
CLIC4	10.9157	12.5495	10.2279	9.82614	7.49111	13.3188	12.726	36.7822	17.7404
IGSF6	4.96692	3.6984	6.47486	6.38856	0.470597	11.3864	6.34862	16.3752	7.88338e-11
ANKRD65	13.1695	1.14694	9.05	12.2077	1.9818	6.05425	9.25251	6.73464	6.02453
PYGL	10.0142	2.36255	4.69434	6.66737	6.65887	6.72791	4.06478	17.5903	18.9528
NID2	0.00163859	2.02431	1.08809	3.67834	0.764412	6.3488	7.16516	25.5708	6.23504
BICC1	7.50948	3.20478	9.16855	7.45834	0.601079	5.60656	16.403	22.4353	8.75507
INMT	7.75159	5.74949	7.28905	13.3728	4.02764	12.6799	8.33197	14.2212	2.83313
CCL25	2.22045e-16	0.000416259	1.67141e-09	2.22045e-16	6.96601	1.31412	2.22045e-16	0.173391	0.412313
PROX1	0.12117	2.34834	10.1735	8.82398	2.32141	1.37374	10.6656	1.8057	0.386081
ST6GAL1	6.9928	9.15273	6.96376	3.6977	1.73151	15.4588	11.9117	12.7364	9.11589
CCND1	14.7748	21.4439	14.7396	11.6292	7.7024	8.402	8.25781	19.2767	29.3778
MME	1.41603	0.264653	6.479e-08	0.301473	2.51432	2.20289	1.89104	11.1833	7.17415
SRMS	4.06899	11.1372	2.22045e-16	2.22045e-16	4.09137	1.40174	2.17232	2.22045e-16	6.77012
RNF208	22.8601	7.47582	6.1368	3.24857	5.61445	2.1105	5.2267	6.08819e-15	10.1943
TSPAN15	22.3882	27.6561	12.5382	6.33364	11.047	7.99239	12.2976	16.9565	18.057
GPR171	2.22045e-16	1.10748	1.41281	1.23469	0.540116	15.897	4.44078	4.55036	2.22045e-16
HS3ST2	7.1474	2.22045e-16	1.28752	2.51625	1.06595	6.09965	2.13611	11.1026	2.22045e-16
ADORA2B	5.65858	10.0569	2.72614	0.202205	2.49273	1.12974	4.18428	4.12079	14.3882
SYT11	2.26616	6.85318	5.05381	17.1777	3.07003	8.9553	4.7562	17.9866	6.21643
TAGAP	2.22045e-16	2.91466	1.87009	3.05442	0.217954	16.9746	5.45321	8.85254	1.71882
PDLIM7	30.5402	13.3808	8.99131	6.97804	7.83883	10.2325	6.85638	19.8206	21.6592
XRCC4	3.79215	16.4236	3.40113	7.26631	2.873	4.92814	4.89986	8.76213	6.71971
SUSD4	6.06053	6.98557	2.60508	16.6142	0.835917	2.70001	8.80987	2.81855e-05	5.94318
LAMP3	2.06239	7.9628	5.67823	1.60519	2.22045e-16	14.2728	5.34012	7.28758	5.74665
MBOAT2	4.36769	16.1569	2.50303	7.29023	5.61103	2.64645	5.26279	11.9793	22.2827
MOGAT1	1.36855	2.46898	2.22045e-16	2.14118	0.369122	2.22045e-16	13.3449	0.0317482	2.22045e-16
SORBS1	1.73253	3.49378	3.17269	6.57651	9.47966	7.87954	7.19647	17.7667	4.13989
IVL	0.286978	2.22045e-16	2.22045e-16	2.22045e-16	0.51025	0.576544	2.22045e-16	2.22045e-16	8.95674
SYTL1	19.8364	12.1487	6.83906	2.38822e-09	8.74792	8.86895	3.85125	0.00110078	16.2505
CES2	5.62305	23.9923	7.51966	8.49225	8.11254	8.53082	6.1312	14.2285	11.9965
TUBA1A	23.4124	8.3561	13.3867	12.9706	7.76565	15.2811	8.44401	31.3934	15.9048
CLEC11A	27.8864	5.34273	7.16746	7.84621	5.01537	11.559	5.8604	24.6274	11.3572
RHOB	27.0945	25.4754	15.5947	12.9563	12.463	17.4158	15.8896	24.1626	21.109
CD70	7.41291	0.0530924	2.22045e-16	2.22045e-16	0.307802	3.34936	2.22045e-16	5.36168	5.99616
UNC93B1	21.8633	20.269	9.55541	4.3732	7.15093	10.9041	8.83451	10.5533	22.2271
EVA1B	32.8874	6.43582	6.51459	2.72969	7.07552	9.92486	3.34525	10.1714	12.0589
CCR4	2.22045e-16	0.620747	1.57102	1.10375	0.249156	16.1659	2.54362	4.14696	2.22045e-16
ACKR3	13.091	8.24399	6.98201	3.25296	4.10733	11.8806	5.49051	24.1201	14.4857
ISL1	0.0637633	4.51006	1.31268	21.7723	3.70005	1.865	2.99555	4.16129	4.25065
ARHGAP9	7.82869	0.904682	3.50866	1.20669	1.59143	18.3233	4.70687	6.00608	1.604
ASRGL1	2.22041	8.31065	6.58408	6.38677	6.26924	5.01911	15.82	3.00181	3.68613e-16
CCL4	4.70837	1.34195	4.15894	3.40593	0.345465	15.9978	3.65678	10.6539	0.686218
SERPING1	27.0787	15.8286	24.4261	13.0552	8.13969	17.6856	23.3337	33.5683	19.6821
CAMK2N1	18.3046	24.893	9.67328	11.9395	10.0534	8.01555	12.335	21.4245	27.2658
PLTP	19.8538	12.8336	17.8072	9.52541	7.05025	16.7355	5.53594	26.8461	17.6978
ARHGAP45	17.1487	7.07559	5.48947	3.219	4.1022	18.6895	5.24578	5.62662	12.6676
ERBB2	17.3466	22.6609	9.30553	4.77369	7.4146	6.82456	10.2598	15.1219	18.7605
GUCY2C	2.22045e-16	5.47481	0.820478	2.2965	10.4542	0.87661	1.84423	1.21498	0.93308
TMEM171	10.1584	15.0474	2.88007	5.67803	5.92112	1.93595	4.46156	3.09549	5.85338
CYP27A1	17.0148	12.7133	9.10021	9.11469	7.65802	13.8555	10.5785	18.0148	7.2379
EPHB3	15.1391	13.0796	7.56621	2.8869	7.53169	4.92268	2.12954	11.3359	8.2065
GUCA2A	2.22045e-16	0.597742	3.62171	1.32532	4.64202	1.27313	7.48403	2.22045e-16	2.22045e-16
MOGAT2	1.0282	8.57912	2.22045e-16	0.701899	6.64532	1.76572e-13	7.74385e-08	2.22045e-16	0.496236
CCR5	2.22045e-16	0.949048	4.25127	4.04823	0.538722	14.318	6.94329	9.98155	2.22045e-16
TMEM176A	21.5549	20.8947	9.89657	11.003	10.9511	12.1868	10.4496	16.8983	13.4272
DMKN	14.6263	9.54424	8.59509	5.43632	0.576644	0.897605	5.03106	3.67632	17.4546
CD72	8.62766	0.938453	2.04702	2.29374	1.55523	16.1811	1.44686	5.48493	4.31569
RAMP2	17.3935	6.20094	10.7784	12.2689	7.21416	16.7861	8.18718	14.562	5.95662
PLEKHG6	7.56399	16.3389	4.78843	3.70988	7.72695	3.27094	4.05127	4.3493	15.4773
H3C4	8.24134	5.05573	1.54982	2.22045e-16	0.808529	1.69507	0.63875	0.905944	7.14057
TPX2	8.22095	15.2291	4.50099	5.89659	7.06963	5.33287	0.859721	8.02855	22.9142
VWA2	0.493744	13.8141	4.29897	1.49986e-06	1.87592	1.05334	14.0169	8.23707	9.44834
HPDL	3.31593	13.6909	0.00509071	2.22045e-16	4.89451	1.73987	2.22045e-16	1.25325	6.61626
NTN4	2.41249	14.4449	12.0007	4.80507	7.95624	4.48714	20.6823	13.6332	14.7089
ANTKMT	27.3336	8.18973	6.41666	1.98055	7.75455	5.09419	0.000917666	2.08387e-11	8.91655
SOD2	13.7718	8.35444	14.7853	7.48049	4.01134	12.1042	16.4993	22.7431	11.5827
USP9Y	0.711252	2.68151	3.07873e-12	0.0757326	2.45419	1.54573	9.39559	1.21859	0.964961
SOX15	8.33071	0.944872	2.22045e-16	3.20161	2.60496	0.60636	2.57363	1.27613	3.42119
BMX	2.22045e-16	5.68838	4.86494	4.12734	1.40151	5.44921	11.2683	1.17296	2.22045e-16
DIO2	5.80035	1.79315	0.0412151	0.955816	1.89141	5.13116	4.41913	23.748	5.19647
FABP3	12.3838	6.99443	6.09458	3.47827	2.61347	8.75124	5.73657	17.7705	7.79456
BBC3	20.9299	12.1367	4.09446	1.08328e-07	5.26119	3.7684	2.8607	1.69807	11.0579
A2M	19.4382	17.624	19.0402	19.5172	9.12176	19.6307	15.3522	34.5965	15.8081
GPBAR1	5.78377	6.35991	4.54102	11.3503	4.10372	3.76905	11.34	5.11897	2.22045e-16
PLIN2	10.4142	7.23836	6.37035	5.49039	4.77348	13.6072	9.09995	20.3274	10.7229
ATP2C2	5.17908	14.3901	1.44842	0.898589	7.18918	1.74147	5.54352	3.58785	6.25119
LOXL1	23.3639	5.89911	3.57133	6.31485	3.48442	10.3229	5.36178	24.3352	12.814
EMP3	24.0681	10.8577	10.855	6.31616	6.33315	14.2769	3.36706	23.3327	21.6068
CRLF1	6.66256	2.22045e-16	4.50033	4.7948	2.04217	5.31694	2.22045e-16	4.19455	9.9789
WFDC3	5.56205	9.20517	0.276678	2.22045e-16	2.9622	2.22045e-16	0.0797347	0.31992	9.31454
SCAMP5	8.19899	9.33789	10.015	20.7349	3.19149	6.30539	3.91099	3.93806	3.9179
BGN	37.6845	22.2925	19.1075	17.7043	10.7461	21.7193	16.0115	44.8391	28.0503
RHCG	0.922636	0.344754	0.5363	0.397888	1.84476	0.510695	0.787822	0.378956	8.83136
SMIM32	1.54777	8.77895	0.287278	11.4629	3.95433	0.465152	3.41622	2.22045e-16	2.22045e-16
ARRDC1	24.6977	20.617	8.8902	4.12467	9.15257	8.07103	8.33573	6.99703	18.184
NR1H4	1.27856	0.00017693	6.61126	2.22045e-16	1.08868	2.22045e-16	19.4566	0.583079	0.263388
CYP4X1	2.99794	2.58415	2.88274	2.34926	1.03827	3.46939	12.1288	3.64065	6.64055
CLIC2	1.30221	4.98761	5.35869	9.49727	1.51175	13.723	9.21622	15.3307	2.89603
LAMA5	20.3045	10.1077	6.52848	4.51808	5.82002	7.57624	11.072	8.53096	19.4313
TNS1	6.88599	7.98475	9.45832	10.7925	5.2087	10.0695	15.3535	27.8402	9.95045
AMTN	2.22045e-16	2.22045e-16	0.877112	3.62886	2.22045e-16	1.21379	5.10414	0.641253	2.72329
PTHLH	7.39848	2.22045e-16	0.752024	0.686148	0.699425	1.62302	0.151732	11.5493	12.1365
CPM	1.95279	10.459	6.87104	6.05781	1.54638	6.68567	14.2525	14.564	4.67616
PPP1R15A	20.325	21.6978	8.76212	8.95209	7.19471	12.392	8.72272	18.6357	22.1661
CENPM	16.163	8.04035	3.2071	1.15453e-05	4.84599	6.11349	2.22045e-16	2.66134	10.074
ADGRA2	6.05036	5.40768	5.06387	10.7413	3.08527	11.0745	11.9694	24.9959	6.7943
THEMIS2	11.853	4.04504	5.79423	3.67619	4.65725	15.9392	6.27558	18.0505	7.35346
VAV1	5.77798	8.62653	3.52021	4.13529	0.270691	14.7753	5.63388	7.08795	9.09897
CCL26	5.14853	5.68692	5.2966	0.992572	1.97738	3.37401	2.22045e-16	4.18367	4.90164
PALLD	10.081	10.8944	7.15342	12.7	8.14607	11.2435	11.1914	33.7674	16.7081
CCR1	1.66376	1.26606	4.5359	5.96652	0.273468	11.1481	5.84554	18.0682	3.04407
PTPRR	0.0040534	11.8481	2.22045e-16	0.000999933	1.99211	2.22045e-16	3.0674	8.52497	6.1888
ETS1	5.22346	12.5095	7.47772	8.49902	5.61844	19.9567	10.9444	22.8931	17.1012
ZBTB16	2.22045e-16	2.22045e-16	5.48396	5.48312	1.35514	5.81183	7.07029	4.73943	2.22045e-16
PNMA8A	3.59404	1.37841e-15	4.51563	18.5939	0.863907	3.00734	6.30367	13.3544	4.13971
SCD5	6.98408	5.64149	12.9307	17.7229	2.59323	5.20415	12.2182	10.3507	6.75695
STMN3	21.0937	4.13618	6.83263	9.53069	4.00372	13.9622	6.97377	17.5496	15.8982
SH2D3A	14.1717	18.1998	6.58848	1.26148	4.88644	2.90438	6.6327	2.60065	17.0192
P2RY10	2.22045e-16	0.626845	0.397073	1.51899e-06	0.730542	16.4915	1.79629	3.63339	2.22045e-16
STC1	8.3083	7.23389	6.03822	6.75991	4.56413	8.03473	13.9513	21.3897	12.0716
AC011479.1	7.83894	5.22339	3.41924	2.22045e-16	0.292048	2.41201	1.8051	4.12798e-08	5.18628
TUNAR	2.22045e-16	0.252572	0.640167	22.1819	1.75693e-06	0.587919	1.07734	2.22045e-16	2.22045e-16
CARNS1	7.85422	5.01673	0.0042323	2.22045e-16	2.22349	2.23283	1.10315	1.37863	3.26272
STARD10	21.761	24.4976	14.1393	7.26191	10.8567	7.80842	7.69834	9.29718	15.3419
SLIT2	2.22045e-16	0.643683	2.9412	7.84335	0.564751	8.25903	6.74806	18.1552	1.216
CAPRIN2	6.45708	11.9307	3.80337	3.11932	2.87797	4.94213	4.90517	4.00377	14.4978
GOLM1	17.3204	29.7565	17.1845	10.8939	8.3587	9.41209	18.1541	26.3213	18.3987
MYOM1	2.3225	10.1074	4.96424	4.60401	6.82876	1.89835	13.6375	5.07409	1.80671
DIRAS3	3.39881	2.01625	10.0945	13.2756	2.53212	5.10189	8.67098	6.96293	1.02932
CYP2B6	2.22045e-16	7.46681	0.647199	0.904562	2.84622	0.406084	3.6175	2.22045e-16	2.22045e-16
CKS2	16.6519	20.3254	8.89142	8.5521	9.67552	9.35813	2.83168	13.2718	25.2305
SVEP1	2.22045e-16	1.12966	2.30527	8.65668	1.51518	8.47281	7.078	16.6509	2.22045e-16
NES	14.2837	4.27141	8.53284	14.5709	4.85221	11.3126	7.37254	17.4346	8.50141
PDZK1	0.220645	3.75061	5.0345	11.1593	2.01883	1.31561	11.3497	2.50206	3.336e-11
SAMD9	1.02998	18.8067	4.45554	5.63322	2.85514	8.46418	7.69562	13.7326	17.008
PLAUR	22.262	17.4495	8.88037	5.9718	5.33037	9.62675	3.72474	21.7731	20.2875
SPHK1	24.5462	1.03454	7.67001	2.83235	4.94296	9.64123	2.43539	15.7318	13.3977
CD74	32.935	29.7474	26.6278	14.7602	14.1468	30.6767	19.2452	38.5691	27.9569
KCTD12	5.14883	10.1946	8.8813	15.354	8.43072	13.6964	14.2736	25.239	8.5209
ULBP2	5.98923	3.80375	1.43841	2.51801	0.672889	3.41948	9.311e-15	4.408	14.2346
HSPA2	6.4037	3.34919	1.82737	4.29755	11.7779	3.44658	5.47767	10.8969	7.89238
COL11A2	7.55181	0.717928	2.28066	7.42911e-15	0.811291	1.4027	2.22045e-16	0.130229	2.22045e-16
CNTFR	1.19832	2.22045e-16	2.22045e-16	3.52108	2.42791	9.66291	1.31109	8.11068e-16	2.22045e-16
NRP2	4.78809	7.01588	2.57432	4.79951	2.14577	5.85512	6.99887	21.081	18.3134
TIMP2	22.513	15.6167	13.3296	13.8221	9.10949	15.402	12.6098	40.594	24.2786
LY96	13.7279	4.66601	8.55396	8.60173	2.47323	15.7988	6.28579	22.1593	6.69572
C1orf116	11.1912	24.9755	10.0444	8.7785	6.81726	4.26453	9.66144	12.5062	19.0842
SNAI1	11.7651	2.42098	5.5023	7.9685	2.87786	12.0082	7.05725	17.6268	6.20029
ELMO3	20.177	23.5221	11.1369	6.45137	9.10136	5.61678	7.24984	7.01281	20.042
CEBPA	6.53517	12.708	7.03742	6.70802	5.38237	9.32034	3.81112	6.60984	2.22045e-16
SSC5D	11.8096	1.20138e-07	0.513212	6.58007	4.18138	4.24192	6.16927	22.4759	5.64419
ISG20	16.0078	12.673	3.57064	0.209924	4.86307	12.415	0.972758	4.25691	8.34335
RARRES2	32.5305	9.93944	21.5325	7.66291	8.14769	16.107	4.99858	29.2067	17.2225
P4HA1	13.5132	17.6924	7.83099	7.98439	4.30694	6.21702	7.52498	24.2678	22.4974
ANXA9	13.139	9.78452	14.3694	9.56747	3.84697	3.91017	15.0879	8.50433	10.2428
TSTA3	24.247	26.4992	13.9765	12.8854	11.3754	8.79392	3.24368	13.5127	21.5577
CFH	8.55513	7.81375	7.50346	10.8451	3.09748	12.2523	16.8684	22.5981	10.628
[truncated: 3,002 more rows]
