# Supplementary material for: Identification and Validation of Immune Molecular Subtypes in Pancreatic Ductal Adenocarcinoma: Implications for Prognosis and Immunotherapy
Source: Front Immunol. 2021 Jul 15;12:690056. doi: 10.3389/fimmu.2021.690056 (PMC8320597; doi:10.3389/fimmu.2021.690056)
Supplement: Supplementary file 12 [file Table_3.xlsx]

## Sheet: ExemplarGene
Supplementary Table 3: Details of exemplar genes
HGNC symbol	Start Position	End Position	Chromosome Name	Band	Description
CCL19	34689570	34691276	9	p13.3	C-C motif chemokine ligand 19 [Source:HGNC Symbol;Acc:HGNC:10617]
CXCL13	77511753	77611834	4	q21.1	C-X-C motif chemokine ligand 13 [Source:HGNC Symbol;Acc:HGNC:10639]
FDCSP	70226124	70235252	4	q13.3	follicular dendritic cell secreted protein [Source:HGNC Symbol;Acc:HGNC:19215]
CCL21	34709005	34710136	9	p13.3	C-C motif chemokine ligand 21 [Source:HGNC Symbol;Acc:HGNC:10620]
CD79A	41877279	41881372	19	q13.2	CD79a molecule [Source:HGNC Symbol;Acc:HGNC:1698]
PLA2G2A	19975431	19980416	1	p36.13	phospholipase A2 group IIA [Source:HGNC Symbol;Acc:HGNC:9031]
CR2	207454230	207489895	1	q32.2	complement C3d receptor 2 [Source:HGNC Symbol;Acc:HGNC:2336]
ACKR1	159203307	159206500	1	q23.2	atypical chemokine receptor 1 (Duffy blood group) [Source:HGNC Symbol;Acc:HGNC:4035]
CD52	26317958	26320523	1	p36.11	CD52 molecule [Source:HGNC Symbol;Acc:HGNC:1804]
FTL	48965309	48966879	19	q13.33	ferritin light chain [Source:HGNC Symbol;Acc:HGNC:3999]
HLA-DRA	32478466	32483677	6	p21.32	major histocompatibility complex, class II, DR alpha [Source:HGNC Symbol;Acc:HGNC:4947]
CD74	150400041	150412929	5	q33.1	CD74 molecule [Source:HGNC Symbol;Acc:HGNC:1697]
CD79B	63928740	63932336	17	q23.3	CD79b molecule [Source:HGNC Symbol;Acc:HGNC:1699]
JCHAIN	70655541	70681817	4	q13.3	joining chain of multimeric IgA and IgM [Source:HGNC Symbol;Acc:HGNC:5713]
FABP4	81478419	81483236	8	q21.13	fatty acid binding protein 4 [Source:HGNC Symbol;Acc:HGNC:3559]
LTB	31647541	31649508	6	p21.33	lymphotoxin beta [Source:HGNC Symbol;Acc:HGNC:6711]
VPREB3	23752743	23754425	22	q11.23	V-set pre-B cell surrogate light chain 3 [Source:HGNC Symbol;Acc:HGNC:12710]
CXCR4	136114349	136118149	2	q22.1	C-X-C motif chemokine receptor 4 [Source:HGNC Symbol;Acc:HGNC:2561]
TMSB10	84905656	84906671	2	p11.2	thymosin beta 10 [Source:HGNC Symbol;Acc:HGNC:11879]
FCMR	206903317	206923247	1	q32.1	Fc fragment of IgM receptor [Source:HGNC Symbol;Acc:HGNC:14315]
MS4A1	60455846	60470752	11	q12.2	membrane spanning 4-domains A1 [Source:HGNC Symbol;Acc:HGNC:7315]
IGLL5	22887780	22896111	22	q11.22	immunoglobulin lambda like polypeptide 5 [Source:HGNC Symbol;Acc:HGNC:38476]
RPS12	132814569	132817564	6	q23.2	ribosomal protein S12 [Source:HGNC Symbol;Acc:HGNC:10385]
HLA-DRB1	32723350	32757450	6	p21.32	major histocompatibility complex, class II, DR beta 1 [Source:HGNC Symbol;Acc:HGNC:4948]
CCR7	40553769	40565472	17	q21.2	C-C motif chemokine receptor 7 [Source:HGNC Symbol;Acc:HGNC:1608]
HLA-B	31262912	31350932	6	p21.33	major histocompatibility complex, class I, B [Source:HGNC Symbol;Acc:HGNC:4932]
RPS27	153990762	153992155	1	q21.3	ribosomal protein S27 [Source:HGNC Symbol;Acc:HGNC:10416]
C7	40909497	40984643	5	p13.1	complement C7 [Source:HGNC Symbol;Acc:HGNC:1346]
IGFBP4	40443450	40457725	17	q21.2	insulin like growth factor binding protein 4 [Source:HGNC Symbol;Acc:HGNC:5473]
PTGDS	136975092	136981742	9	q34.3	prostaglandin D2 synthase [Source:HGNC Symbol;Acc:HGNC:9592]
CORO1A	30182827	30189076	16	p11.2	coronin 1A [Source:HGNC Symbol;Acc:HGNC:2252]
SELL	169690665	169711702	1	q24.2	selectin L [Source:HGNC Symbol;Acc:HGNC:10720]
SRGN	69088103	69104805	10	q22.1	serglycin [Source:HGNC Symbol;Acc:HGNC:9361]
B2M	44711489	44718888	15	q21.1	beta-2-microglobulin [Source:HGNC Symbol;Acc:HGNC:914]
HLA-DPB1	33114995	33126260	6	p21.32	major histocompatibility complex, class II, DP beta 1 [Source:HGNC Symbol;Acc:HGNC:4940]
CD37	49335171	49343335	19	q13.33	CD37 molecule [Source:HGNC Symbol;Acc:HGNC:1666]
LAPTM5	30732469	30757774	1	p35.2	lysosomal protein transmembrane 5 [Source:HGNC Symbol;Acc:HGNC:29612]
MGP	14880864	14885857	12	p12.3	matrix Gla protein [Source:HGNC Symbol;Acc:HGNC:7060]
CD3D	118339075	118342705	11	q23.3	CD3d molecule [Source:HGNC Symbol;Acc:HGNC:1673]
CCL5	35871491	35880793	17	q12	C-C motif chemokine ligand 5 [Source:HGNC Symbol;Acc:HGNC:10632]
APOE	44905791	44909393	19	q13.32	apolipoprotein E [Source:HGNC Symbol;Acc:HGNC:613]
CD53	110871188	110899922	1	p13.3	CD53 molecule [Source:HGNC Symbol;Acc:HGNC:1686]
HLA-A	29930538	29999232	6	p22.1	major histocompatibility complex, class I, A [Source:HGNC Symbol;Acc:HGNC:4931]
RPLP2	809965	812880	11	p15.5	ribosomal protein lateral stalk subunit P2 [Source:HGNC Symbol;Acc:HGNC:10377]
TIMP1	47582408	47586789	X	p11.3	TIMP metallopeptidase inhibitor 1 [Source:HGNC Symbol;Acc:HGNC:11820]
CD3E	118304730	118316175	11	q23.3	CD3e molecule [Source:HGNC Symbol;Acc:HGNC:1674]
CD48	160678746	160711831	1	q23.3	CD48 molecule [Source:HGNC Symbol;Acc:HGNC:1683]
HLA-DRB5	32517353	32530287	6	p21.32	major histocompatibility complex, class II, DR beta 5 [Source:HGNC Symbol;Acc:HGNC:4953]
CFD	859680	863666	19	p13.3	complement factor D [Source:HGNC Symbol;Acc:HGNC:2771]
LCP1	46125920	46211871	13	q14.13	lymphocyte cytosolic protein 1 [Source:HGNC Symbol;Acc:HGNC:6528]
HLA-C	31262172	31265564	6	p21.33	major histocompatibility complex, class I, C [Source:HGNC Symbol;Acc:HGNC:4933]
RPLP1	69452814	69456205	15	q23	ribosomal protein lateral stalk subunit P1 [Source:HGNC Symbol;Acc:HGNC:10372]
MT2A	56608584	56609497	16	q13	metallothionein 2A [Source:HGNC Symbol;Acc:HGNC:7406]
ARHGDIB	14942031	14961728	12	p12.3	Rho GDP dissociation inhibitor beta [Source:HGNC Symbol;Acc:HGNC:679]
IGFBP7	57030773	57110385	4	q12	insulin like growth factor binding protein 7 [Source:HGNC Symbol;Acc:HGNC:5476]
COL1A1	50184101	50201632	17	q21.33	collagen type I alpha 1 chain [Source:HGNC Symbol;Acc:HGNC:2197]
CD27	6444955	6451718	12	p13.31	CD27 molecule [Source:HGNC Symbol;Acc:HGNC:11922]
SAA1	18266260	18269977	11	p15.1	serum amyloid A1 [Source:HGNC Symbol;Acc:HGNC:10513]
ADH1B	99304971	99352760	4	q23	alcohol dehydrogenase 1B (class I), beta polypeptide [Source:HGNC Symbol;Acc:HGNC:250]
RPL8	144789765	144792587	8	q24.3	ribosomal protein L8 [Source:HGNC Symbol;Acc:HGNC:10368]
RPS21	62387103	62388520	20	q13.33	ribosomal protein S21 [Source:HGNC Symbol;Acc:HGNC:10409]
SASH3	129779949	129795201	X	q26.1	SAM and SH3 domain containing 3 [Source:HGNC Symbol;Acc:HGNC:15975]
CD2	116754430	116769229	1	p13.1	CD2 molecule [Source:HGNC Symbol;Acc:HGNC:1639]
COL3A1	188974373	189012746	2	q32.2	collagen type III alpha 1 chain [Source:HGNC Symbol;Acc:HGNC:2201]
C1QA	22636628	22639678	1	p36.12	complement C1q A chain [Source:HGNC Symbol;Acc:HGNC:1241]
MZB1	139387467	139390081	5	q31.2	marginal zone B and B1 cell specific protein [Source:HGNC Symbol;Acc:HGNC:30125]
NGFR	49495293	49515008	17	q21.33	nerve growth factor receptor [Source:HGNC Symbol;Acc:HGNC:7809]
TXNIP	145992435	145996579	1	q21.1	thioredoxin interacting protein [Source:HGNC Symbol;Acc:HGNC:16952]
SPARC	151661096	151686975	5	q33.1	secreted protein acidic and cysteine rich [Source:HGNC Symbol;Acc:HGNC:11219]
SPOCK2	72059034	72089032	10	q22.1	SPARC (osteonectin), cwcv and kazal like domains proteoglycan 2 [Source:HGNC Symbol;Acc:HGNC:13564]
CCN2	131948176	131951372	6	q23.2	cellular communication network factor 2 [Source:HGNC Symbol;Acc:HGNC:2500]
CHRDL1	110673856	110795819	X	q23	chordin like 1 [Source:HGNC Symbol;Acc:HGNC:29861]
CLU	27596917	27614700	8	p21.1	clusterin [Source:HGNC Symbol;Acc:HGNC:2095]
VIM	17228241	17237593	10	p13	vimentin [Source:HGNC Symbol;Acc:HGNC:12692]
IFITM3	319676	327537	11	p15.5	interferon induced transmembrane protein 3 [Source:HGNC Symbol;Acc:HGNC:5414]
SFRP2	153780591	153789083	4	q31.3	secreted frizzled related protein 2 [Source:HGNC Symbol;Acc:HGNC:10777]
BGN	153494980	153509546	X	q28	biglycan [Source:HGNC Symbol;Acc:HGNC:1044]
C3	6677704	6730562	19	p13.3	complement C3 [Source:HGNC Symbol;Acc:HGNC:1318]
DUSP1	172768096	172771195	5	q35.1	dual specificity phosphatase 1 [Source:HGNC Symbol;Acc:HGNC:3064]
SMAP2	40344850	40423326	1	p34.2	small ArfGAP2 [Source:HGNC Symbol;Acc:HGNC:25082]
GZMK	55024256	55034570	5	q11.2	granzyme K [Source:HGNC Symbol;Acc:HGNC:4711]
HCLS1	121631399	121660927	3	q13.33	hematopoietic cell-specific Lyn substrate 1 [Source:HGNC Symbol;Acc:HGNC:4844]
SERPINF1	1760880	1765915	17	p13.3	serpin family F member 1 [Source:HGNC Symbol;Acc:HGNC:8824]
PTPRC	198650158	198733963	1	q31.3-q32.1	protein tyrosine phosphatase receptor type C [Source:HGNC Symbol;Acc:HGNC:9666]
GMFG	39328353	39342372	19	q13.2	glia maturation factor gamma [Source:HGNC Symbol;Acc:HGNC:4374]
GIMAP7	150514872	150521073	7	q36.1	GTPase, IMAP family member 7 [Source:HGNC Symbol;Acc:HGNC:22404]
LUM	91102629	91111494	12	q21.33	lumican [Source:HGNC Symbol;Acc:HGNC:6724]
HLA-DPA1	33103656	33119850	6	p21.3	major histocompatibility complex, class II, DP alpha 1 [Source:HGNC Symbol;Acc:HGNC:4938]
CCN1	85580761	85584589	1	p22.3	cellular communication network factor 1 [Source:HGNC Symbol;Acc:HGNC:2654]
IL7R	35852695	35879603	5	p13.2	interleukin 7 receptor [Source:HGNC Symbol;Acc:HGNC:6024]
S100A6	153534599	153536244	1	q21.3	S100 calcium binding protein A6 [Source:HGNC Symbol;Acc:HGNC:10496]
DES	219418377	219426734	2	q35	desmin [Source:HGNC Symbol;Acc:HGNC:2770]
COL6A2	46098112	46132848	21	q22.3	collagen type VI alpha 2 chain [Source:HGNC Symbol;Acc:HGNC:2212]
CD22	35319261	35347361	19	q13.12	CD22 molecule [Source:HGNC Symbol;Acc:HGNC:1643]
RPS19	41860255	41872925	19	q13.2	ribosomal protein S19 [Source:HGNC Symbol;Acc:HGNC:10402]
TAGLN	117199370	117207464	11	q23.3	transgelin [Source:HGNC Symbol;Acc:HGNC:11553]
TCL1A	95709947	95714196	14	q32.13	TCL1 family AKT coactivator A [Source:HGNC Symbol;Acc:HGNC:11648]
GPX3	151020438	151028992	5	q33.1	glutathione peroxidase 3 [Source:HGNC Symbol;Acc:HGNC:4555]
MFAP4	19383442	19387190	17	p11.2	microfibril associated protein 4 [Source:HGNC Symbol;Acc:HGNC:7035]
LIMD2	63695888	63701172	17	q23.3	LIM domain containing 2 [Source:HGNC Symbol;Acc:HGNC:28142]
