# Supplementary material for: Identification and Validation of Immune Molecular Subtypes in Pancreatic Ductal Adenocarcinoma: Implications for Prognosis and Immunotherapy
Source: Front Immunol. 2021 Jul 15;12:690056. doi: 10.3389/fimmu.2021.690056 (PMC8320597; doi:10.3389/fimmu.2021.690056)
Supplement: Supplementary file 13 [file Table_5.xlsx]

## Sheet: GO
Supplementary Table 5: Results of GO enrichment
	GO ONTOLOGY	ID	Description	GeneRatio	BgRatio	pvalue	p.adjust	qvalue	Count
GO:0034341	BP	GO:0034341	response to interferon-gamma	15/97	199/18670	1.10093e-13	2.42865e-10	1.74411e-10	15
GO:0071346	BP	GO:0071346	cellular response to interferon-gamma	14/97	180/18670	5.01794e-13	5.53479e-10	3.97474e-10	14
GO:0045785	BP	GO:0045785	positive regulation of cell adhesion	18/97	403/18670	2.50575e-12	1.62453e-09	1.16663e-09	18
GO:0070661	BP	GO:0070661	leukocyte proliferation	16/97	298/18670	2.94565e-12	1.62453e-09	1.16663e-09	16
GO:0002460	BP	GO:0002460	adaptive immune response based on somatic recombination of immune receptors built from immunoglobulin superfamily domains	17/97	361/18670	4.70117e-12	2.07416e-09	1.48953e-09	17
GO:0046651	BP	GO:0046651	lymphocyte proliferation	15/97	272/18670	1.0229e-11	3.57863e-09	2.56994e-09	15
GO:0032943	BP	GO:0032943	mononuclear cell proliferation	15/97	274/18670	1.13556e-11	3.57863e-09	2.56994e-09	15
GO:0002449	BP	GO:0002449	lymphocyte mediated immunity	16/97	352/18670	3.60603e-11	8.93379e-09	6.41569e-09	16
GO:0050870	BP	GO:0050870	positive regulation of T cell activation	13/97	202/18670	3.97134e-11	8.93379e-09	6.41569e-09	13
GO:0060333	BP	GO:0060333	interferon-gamma-mediated signaling pathway	10/97	91/18670	4.04977e-11	8.93379e-09	6.41569e-09	10
GO:0022409	BP	GO:0022409	positive regulation of cell-cell adhesion	14/97	255/18670	5.6152e-11	1.1261e-08	8.08697e-09	14
GO:1903039	BP	GO:1903039	positive regulation of leukocyte cell-cell adhesion	13/97	218/18670	1.03004e-10	1.78741e-08	1.28361e-08	13
GO:2000107	BP	GO:2000107	negative regulation of leukocyte apoptotic process	8/97	47/18670	1.05332e-10	1.78741e-08	1.28361e-08	8
GO:0019882	BP	GO:0019882	antigen processing and presentation	13/97	226/18670	1.61216e-10	2.54031e-08	1.82429e-08	13
GO:0050867	BP	GO:0050867	positive regulation of cell activation	16/97	394/18670	1.90932e-10	2.80798e-08	2.01652e-08	16
GO:0002697	BP	GO:0002697	regulation of immune effector process	17/97	462/18670	2.23669e-10	3.08383e-08	2.21461e-08	17
GO:0042110	BP	GO:0042110	T cell activation	17/97	464/18670	2.39044e-10	3.10194e-08	2.22762e-08	17
GO:0030098	BP	GO:0030098	lymphocyte differentiation	15/97	353/18670	3.98978e-10	4.8897e-08	3.51148e-08	15
GO:0051249	BP	GO:0051249	regulation of lymphocyte activation	17/97	485/18670	4.71277e-10	5.47177e-08	3.92948e-08	17
GO:0050900	BP	GO:0050900	leukocyte migration	17/97	499/18670	7.27372e-10	8.02291e-08	5.76155e-08	17
GO:0050863	BP	GO:0050863	regulation of T cell activation	14/97	314/18670	8.65788e-10	9.09489e-08	6.53138e-08	14
GO:0050851	BP	GO:0050851	antigen receptor-mediated signaling pathway	14/97	316/18670	9.40132e-10	9.42696e-08	6.76985e-08	14
GO:0002696	BP	GO:0002696	positive regulation of leukocyte activation	15/97	380/18670	1.10035e-09	1.05538e-07	7.57905e-08	15
GO:0042100	BP	GO:0042100	B cell proliferation	9/97	95/18670	1.53648e-09	1.41228e-07	1.01421e-07	9
GO:0051251	BP	GO:0051251	positive regulation of lymphocyte activation	14/97	334/18670	1.92362e-09	1.69741e-07	1.21897e-07	14
GO:0007159	BP	GO:0007159	leukocyte cell-cell adhesion	14/97	337/18670	2.15823e-09	1.83117e-07	1.31503e-07	14
GO:0006959	BP	GO:0006959	humoral immune response	14/97	356/18670	4.3584e-09	3.56098e-07	2.55727e-07	14
GO:1903037	BP	GO:1903037	regulation of leukocyte cell-cell adhesion	13/97	304/18670	6.0009e-09	4.72785e-07	3.39525e-07	13
GO:0002819	BP	GO:0002819	regulation of adaptive immune response	10/97	160/18670	1.06849e-08	7.86057e-07	5.64497e-07	10
GO:0050670	BP	GO:0050670	regulation of lymphocyte proliferation	11/97	208/18670	1.08483e-08	7.86057e-07	5.64497e-07	11
GO:2000106	BP	GO:2000106	regulation of leukocyte apoptotic process	8/97	83/18670	1.13391e-08	7.86057e-07	5.64497e-07	8
GO:0032944	BP	GO:0032944	regulation of mononuclear cell proliferation	11/97	209/18670	1.14025e-08	7.86057e-07	5.64497e-07	11
GO:0001819	BP	GO:0001819	positive regulation of cytokine production	15/97	464/18670	1.62982e-08	1.07911e-06	7.74946e-07	15
GO:0001914	BP	GO:0001914	regulation of T cell mediated cytotoxicity	6/97	33/18670	1.66317e-08	1.07911e-06	7.74946e-07	6
GO:0002699	BP	GO:0002699	positive regulation of immune effector process	11/97	219/18670	1.85019e-08	1.16615e-06	8.37456e-07	11
GO:0022407	BP	GO:0022407	regulation of cell-cell adhesion	14/97	402/18670	2.0285e-08	1.20432e-06	8.64866e-07	14
GO:0002429	BP	GO:0002429	immune response-activating cell surface receptor signaling pathway	15/97	473/18670	2.1029e-08	1.20432e-06	8.64866e-07	15
GO:0002757	BP	GO:0002757	immune response-activating signal transduction	15/97	473/18670	2.1029e-08	1.20432e-06	8.64866e-07	15
GO:0070663	BP	GO:0070663	regulation of leukocyte proliferation	11/97	222/18670	2.12912e-08	1.20432e-06	8.64866e-07	11
GO:0030595	BP	GO:0030595	leukocyte chemotaxis	11/97	224/18670	2.33532e-08	1.28793e-06	9.2491e-07	11
GO:0050671	BP	GO:0050671	positive regulation of lymphocyte proliferation	9/97	130/18670	2.48067e-08	1.32272e-06	9.49897e-07	9
GO:0002478	BP	GO:0002478	antigen processing and presentation of exogenous peptide antigen	10/97	175/18670	2.51833e-08	1.32272e-06	9.49897e-07	10
GO:0032946	BP	GO:0032946	positive regulation of mononuclear cell proliferation	9/97	131/18670	2.65236e-08	1.36072e-06	9.77185e-07	9
GO:0042102	BP	GO:0042102	positive regulation of T cell proliferation	8/97	95/18670	3.32076e-08	1.66491e-06	1.19563e-06	8
GO:0019884	BP	GO:0019884	antigen processing and presentation of exogenous antigen	10/97	182/18670	3.65564e-08	1.79207e-06	1.28696e-06	10
GO:1990868	BP	GO:1990868	response to chemokine	8/97	97/18670	3.91489e-08	1.8375e-06	1.31958e-06	8
GO:1990869	BP	GO:1990869	cellular response to chemokine	8/97	97/18670	3.91489e-08	1.8375e-06	1.31958e-06	8
GO:0070665	BP	GO:0070665	positive regulation of leukocyte proliferation	9/97	139/18670	4.44337e-08	2.0421e-06	1.46651e-06	9
GO:0030217	BP	GO:0030217	T cell differentiation	11/97	240/18670	4.73958e-08	2.13378e-06	1.53234e-06	11
GO:0033630	BP	GO:0033630	positive regulation of cell adhesion mediated by integrin	5/97	20/18670	4.97202e-08	2.15285e-06	1.54604e-06	5
GO:0002824	BP	GO:0002824	positive regulation of adaptive immune response based on somatic recombination of immune receptors built from immunoglobulin superfamily domains	8/97	100/18670	4.97712e-08	2.15285e-06	1.54604e-06	8
GO:0048002	BP	GO:0048002	antigen processing and presentation of peptide antigen	10/97	189/18670	5.22453e-08	2.21641e-06	1.59168e-06	10
GO:0030198	BP	GO:0030198	extracellular matrix organization	13/97	368/18670	5.7454e-08	2.39139e-06	1.71734e-06	13
GO:0043062	BP	GO:0043062	extracellular structure organization	13/97	369/18670	5.93007e-08	2.42255e-06	1.73972e-06	13
GO:0002822	BP	GO:0002822	regulation of adaptive immune response based on somatic recombination of immune receptors built from immunoglobulin superfamily domains	9/97	145/18670	6.40696e-08	2.56014e-06	1.83853e-06	9
GO:0045061	BP	GO:0045061	thymic T cell selection	5/97	21/18670	6.499e-08	2.56014e-06	1.83853e-06	5
GO:0071887	BP	GO:0071887	leukocyte apoptotic process	8/97	104/18670	6.77313e-08	2.62132e-06	1.88247e-06	8
GO:0042113	BP	GO:0042113	B cell activation	12/97	310/18670	7.18227e-08	2.7232e-06	1.95563e-06	12
GO:0002821	BP	GO:0002821	positive regulation of adaptive immune response	8/97	105/18670	7.30068e-08	2.7232e-06	1.95563e-06	8
GO:0002709	BP	GO:0002709	regulation of T cell mediated immunity	7/97	70/18670	7.53015e-08	2.7232e-06	1.95563e-06	7
GO:0033077	BP	GO:0033077	T cell differentiation in thymus	7/97	70/18670	7.53015e-08	2.7232e-06	1.95563e-06	7
GO:0019883	BP	GO:0019883	antigen processing and presentation of endogenous antigen	5/97	22/18670	8.37596e-08	2.98022e-06	2.14021e-06	5
GO:0002407	BP	GO:0002407	dendritic cell chemotaxis	5/97	24/18670	1.34084e-07	4.69507e-06	3.3717e-06	5
GO:0002711	BP	GO:0002711	positive regulation of T cell mediated immunity	6/97	48/18670	1.7307e-07	5.96552e-06	4.28406e-06	6
GO:0001913	BP	GO:0001913	T cell mediated cytotoxicity	6/97	49/18670	1.96397e-07	6.66541e-06	4.78668e-06	6
GO:0001916	BP	GO:0001916	positive regulation of T cell mediated cytotoxicity	5/97	26/18670	2.05812e-07	6.87912e-06	4.94015e-06	5
GO:0002604	BP	GO:0002604	regulation of dendritic cell antigen processing and presentation	4/97	11/18670	2.19702e-07	7.12739e-06	5.11844e-06	4
GO:0045060	BP	GO:0045060	negative thymic T cell selection	4/97	11/18670	2.19702e-07	7.12739e-06	5.11844e-06	4
GO:0001906	BP	GO:0001906	cell killing	9/97	168/18670	2.26435e-07	7.23934e-06	5.19884e-06	9
GO:0036336	BP	GO:0036336	dendritic cell migration	5/97	27/18670	2.51552e-07	7.92748e-06	5.69302e-06	5
GO:0002468	BP	GO:0002468	dendritic cell antigen processing and presentation	4/97	12/18670	3.2824e-07	1.00569e-05	7.22225e-06	4
GO:0043383	BP	GO:0043383	negative T cell selection	4/97	12/18670	3.2824e-07	1.00569e-05	7.22225e-06	4
GO:0019083	BP	GO:0019083	viral transcription	9/97	177/18670	3.52517e-07	1.06528e-05	7.65016e-06	9
GO:0070098	BP	GO:0070098	chemokine-mediated signaling pathway	7/97	88/18670	3.69592e-07	1.10178e-05	7.91231e-06	7
GO:0070372	BP	GO:0070372	regulation of ERK1 and ERK2 cascade	11/97	300/18670	4.48107e-07	1.31803e-05	9.46529e-06	11
GO:0045059	BP	GO:0045059	positive thymic T cell selection	4/97	13/18670	4.72237e-07	1.37073e-05	9.84372e-06	4
GO:0002920	BP	GO:0002920	regulation of humoral immune response	8/97	134/18670	4.82404e-07	1.38206e-05	9.92505e-06	8
GO:0060326	BP	GO:0060326	cell chemotaxis	11/97	304/18670	5.10904e-07	1.44494e-05	1.03767e-05	11
GO:0019080	BP	GO:0019080	viral gene expression	9/97	191/18670	6.69163e-07	1.86857e-05	1.34189e-05	9
GO:0070371	BP	GO:0070371	ERK1 and ERK2 cascade	11/97	317/18670	7.7207e-07	2.12898e-05	1.5289e-05	11
GO:0002483	BP	GO:0002483	antigen processing and presentation of endogenous peptide antigen	4/97	15/18670	8.94379e-07	2.4061e-05	1.72791e-05	4
GO:0019885	BP	GO:0019885	antigen processing and presentation of endogenous peptide antigen via MHC class I	4/97	15/18670	8.94379e-07	2.4061e-05	1.72791e-05	4
GO:0050852	BP	GO:0050852	T cell receptor signaling pathway	9/97	202/18670	1.06821e-06	2.83913e-05	2.03888e-05	9
GO:0002706	BP	GO:0002706	regulation of lymphocyte mediated immunity	8/97	149/18670	1.08116e-06	2.83934e-05	2.03904e-05	8
GO:0030593	BP	GO:0030593	neutrophil chemotaxis	7/97	104/18670	1.15601e-06	3.00018e-05	2.15454e-05	7
GO:0002475	BP	GO:0002475	antigen processing and presentation via MHC class Ib	4/97	16/18670	1.18776e-06	3.04674e-05	2.18798e-05	4
GO:0002708	BP	GO:0002708	positive regulation of lymphocyte mediated immunity	7/97	105/18670	1.23337e-06	3.09182e-05	2.22035e-05	7
GO:0006614	BP	GO:0006614	SRP-dependent cotranslational protein targeting to membrane	7/97	105/18670	1.23337e-06	3.09182e-05	2.22035e-05	7
GO:0002456	BP	GO:0002456	T cell mediated immunity	7/97	106/18670	1.31501e-06	3.25946e-05	2.34074e-05	7
GO:0001909	BP	GO:0001909	leukocyte mediated cytotoxicity	7/97	107/18670	1.40114e-06	3.43435e-05	2.46633e-05	7
GO:0097529	BP	GO:0097529	myeloid leukocyte migration	9/97	210/18670	1.47475e-06	3.57505e-05	2.56737e-05	9
GO:0042129	BP	GO:0042129	regulation of T cell proliferation	8/97	156/18670	1.52857e-06	3.66525e-05	2.63215e-05	8
GO:0006613	BP	GO:0006613	cotranslational protein targeting to membrane	7/97	109/18670	1.58762e-06	3.75599e-05	2.69732e-05	7
GO:0072503	BP	GO:0072503	cellular divalent inorganic cation homeostasis	13/97	493/18670	1.60047e-06	3.75599e-05	2.69732e-05	13
GO:0070374	BP	GO:0070374	positive regulation of ERK1 and ERK2 cascade	9/97	215/18670	1.79155e-06	4.16018e-05	2.98758e-05	9
GO:0016064	BP	GO:0016064	immunoglobulin mediated immune response	9/97	218/18670	2.00852e-06	4.61541e-05	3.3145e-05	9
GO:0051651	BP	GO:0051651	maintenance of location in cell	9/97	219/18670	2.08571e-06	4.74337e-05	3.40639e-05	9
GO:0002688	BP	GO:0002688	regulation of leukocyte chemotaxis	7/97	114/18670	2.14661e-06	4.83206e-05	3.47008e-05	7
GO:0019724	BP	GO:0019724	B cell mediated immunity	9/97	221/18670	2.24778e-06	5.00869e-05	3.59693e-05	9
GO:0043254	BP	GO:0043254	regulation of protein-containing complex assembly	12/97	429/18670	2.27065e-06	5.00905e-05	3.59718e-05	12
GO:0045047	BP	GO:0045047	protein targeting to ER	7/97	118/18670	2.70448e-06	5.8491e-05	4.20046e-05	7
GO:1990266	BP	GO:1990266	neutrophil migration	7/97	118/18670	2.70448e-06	5.8491e-05	4.20046e-05	7
GO:0000184	BP	GO:0000184	nuclear-transcribed mRNA catabolic process, nonsense-mediated decay	7/97	120/18670	3.02588e-06	6.48068e-05	4.65402e-05	7
GO:0002577	BP	GO:0002577	regulation of antigen processing and presentation	4/97	20/18670	3.11189e-06	6.6008e-05	4.74028e-05	4
GO:0071622	BP	GO:0071622	regulation of granulocyte chemotaxis	5/97	44/18670	3.15577e-06	6.63011e-05	4.76133e-05	5
GO:0001910	BP	GO:0001910	regulation of leukocyte mediated cytotoxicity	6/97	78/18670	3.19577e-06	6.65083e-05	4.7762e-05	6
GO:0072599	BP	GO:0072599	establishment of protein localization to endoplasmic reticulum	7/97	122/18670	3.37856e-06	6.96552e-05	5.0022e-05	7
GO:0071621	BP	GO:0071621	granulocyte chemotaxis	7/97	123/18670	3.56736e-06	7.28667e-05	5.23283e-05	7
GO:0033628	BP	GO:0033628	regulation of cell adhesion mediated by integrin	5/97	46/18670	3.95063e-06	7.9955e-05	5.74187e-05	5
GO:0045058	BP	GO:0045058	T cell selection	5/97	47/18670	4.40284e-06	8.8297e-05	6.34094e-05	5
GO:0006874	BP	GO:0006874	cellular calcium ion homeostasis	12/97	458/18670	4.44427e-06	8.83249e-05	6.34294e-05	12
GO:0045582	BP	GO:0045582	positive regulation of T cell differentiation	6/97	83/18670	4.59923e-06	9.05885e-05	6.50549e-05	6
GO:0031334	BP	GO:0031334	positive regulation of protein-containing complex assembly	9/97	244/18670	5.04742e-06	9.85364e-05	7.07626e-05	9
GO:0042098	BP	GO:0042098	T cell proliferation	8/97	184/18670	5.22964e-06	0.000101198	7.26742e-05	8
GO:0051235	BP	GO:0051235	maintenance of location	10/97	315/18670	5.57235e-06	0.000106892	7.67632e-05	10
GO:0055074	BP	GO:0055074	calcium ion homeostasis	12/97	471/18670	5.90756e-06	0.000112345	8.06794e-05	12
GO:0002690	BP	GO:0002690	positive regulation of leukocyte chemotaxis	6/97	87/18670	6.05138e-06	0.000114097	8.19373e-05	6
GO:0007204	BP	GO:0007204	positive regulation of cytosolic calcium ion concentration	10/97	319/18670	6.22635e-06	0.000116401	8.35919e-05	10
GO:0050921	BP	GO:0050921	positive regulation of chemotaxis	7/97	135/18670	6.60991e-06	0.000121932	8.75637e-05	7
GO:0048260	BP	GO:0048260	positive regulation of receptor-mediated endocytosis	5/97	51/18670	6.63273e-06	0.000121932	8.75637e-05	5
GO:0090023	BP	GO:0090023	positive regulation of neutrophil chemotaxis	4/97	24/18670	6.71703e-06	0.000122461	8.79437e-05	4
GO:0002705	BP	GO:0002705	positive regulation of leukocyte mediated immunity	7/97	136/18670	6.93927e-06	0.000125476	9.01088e-05	7
GO:0006413	BP	GO:0006413	translational initiation	8/97	193/18670	7.42981e-06	0.000133253	9.56941e-05	8
GO:0045580	BP	GO:0045580	regulation of T cell differentiation	7/97	139/18670	8.01028e-06	0.000142505	0.000102338	7
GO:0097530	BP	GO:0097530	granulocyte migration	7/97	141/18670	8.79786e-06	0.000155265	0.000111501	7
GO:0030336	BP	GO:0030336	negative regulation of cell migration	10/97	334/18670	9.30781e-06	0.000162851	0.000116949	10
GO:0071624	BP	GO:0071624	positive regulation of granulocyte chemotaxis	4/97	26/18670	9.37537e-06	0.000162851	0.000116949	4
GO:0045621	BP	GO:0045621	positive regulation of lymphocyte differentiation	6/97	94/18670	9.47622e-06	0.000163317	0.000117284	6
GO:1902107	BP	GO:1902107	positive regulation of leukocyte differentiation	7/97	144/18670	1.0099e-05	0.000172701	0.000124023	7
GO:0001912	BP	GO:0001912	positive regulation of leukocyte mediated cytotoxicity	5/97	56/18670	1.05666e-05	0.000179307	0.000128767	5
GO:0002703	BP	GO:0002703	regulation of leukocyte mediated immunity	8/97	205/18670	1.15408e-05	0.000193124	0.00013869	8
GO:0070972	BP	GO:0070972	protein localization to endoplasmic reticulum	7/97	147/18670	1.15559e-05	0.000193124	0.00013869	7
GO:0001101	BP	GO:0001101	response to acid chemical	10/97	343/18670	1.17284e-05	0.000194532	0.000139701	10
GO:0019886	BP	GO:0019886	antigen processing and presentation of exogenous peptide antigen via MHC class II	6/97	98/18670	1.20481e-05	0.000195428	0.000140344	6
GO:0031341	BP	GO:0031341	regulation of cell killing	6/97	98/18670	1.20481e-05	0.000195428	0.000140344	6
GO:0045807	BP	GO:0045807	positive regulation of endocytosis	6/97	98/18670	1.20481e-05	0.000195428	0.000140344	6
GO:0002455	BP	GO:0002455	humoral immune response mediated by circulating immunoglobulin	7/97	150/18670	1.31829e-05	0.000212273	0.000152441	7
GO:0051216	BP	GO:0051216	cartilage development	8/97	209/18670	1.32792e-05	0.000212275	0.000152442	8
GO:2000146	BP	GO:2000146	negative regulation of cell motility	10/97	349/18670	1.36285e-05	0.000216291	0.000155327	10
GO:0002495	BP	GO:0002495	antigen processing and presentation of peptide antigen via MHC class II	6/97	101/18670	1.43255e-05	0.000224127	0.000160954	6
GO:0032649	BP	GO:0032649	regulation of interferon-gamma production	6/97	101/18670	1.43255e-05	0.000224127	0.000160954	6
GO:0070229	BP	GO:0070229	negative regulation of lymphocyte apoptotic process	4/97	29/18670	1.47177e-05	0.000227044	0.000163049	4
GO:1902624	BP	GO:1902624	positive regulation of neutrophil migration	4/97	29/18670	1.47177e-05	0.000227044	0.000163049	4
GO:0002504	BP	GO:0002504	antigen processing and presentation of peptide or polysaccharide antigen via MHC class II	6/97	102/18670	1.51575e-05	0.000232204	0.000166754	6
GO:0001768	BP	GO:0001768	establishment of T cell polarity	3/97	10/18670	1.58887e-05	0.000238439	0.000171232	3
GO:0097048	BP	GO:0097048	dendritic cell apoptotic process	3/97	10/18670	1.58887e-05	0.000238439	0.000171232	3
GO:2000668	BP	GO:2000668	regulation of dendritic cell apoptotic process	3/97	10/18670	1.58887e-05	0.000238439	0.000171232	3
GO:0030888	BP	GO:0030888	regulation of B cell proliferation	5/97	61/18670	1.6123e-05	0.00024032	0.000172582	5
GO:0051480	BP	GO:0051480	regulation of cytosolic calcium ion concentration	10/97	357/18670	1.65711e-05	0.000245342	0.000176189	10
GO:0090022	BP	GO:0090022	regulation of neutrophil chemotaxis	4/97	30/18670	1.69145e-05	0.000248756	0.000178641	4
GO:0050920	BP	GO:0050920	regulation of chemotaxis	8/97	217/18670	1.7424e-05	0.000254551	0.000182803	8
GO:0048247	BP	GO:0048247	lymphocyte chemotaxis	5/97	64/18670	2.04109e-05	0.000296227	0.000212732	5
GO:0001767	BP	GO:0001767	establishment of lymphocyte polarity	3/97	11/18670	2.17646e-05	0.000311406	0.000223632	3
GO:0033632	BP	GO:0033632	regulation of cell-cell adhesion mediated by integrin	3/97	11/18670	2.17646e-05	0.000311406	0.000223632	3
GO:0002548	BP	GO:0002548	monocyte chemotaxis	5/97	65/18670	2.20214e-05	0.000311406	0.000223632	5
GO:0032729	BP	GO:0032729	positive regulation of interferon-gamma production	5/97	65/18670	2.20214e-05	0.000311406	0.000223632	5
GO:0072676	BP	GO:0072676	lymphocyte migration	6/97	111/18670	2.45489e-05	0.000344678	0.000247526	6
GO:0050727	BP	GO:0050727	regulation of inflammatory response	10/97	374/18670	2.46868e-05	0.000344678	0.000247526	10
GO:0032609	BP	GO:0032609	interferon-gamma production	6/97	113/18670	2.71655e-05	0.000376143	0.000270122	6
GO:0031343	BP	GO:0031343	positive regulation of cell killing	5/97	68/18670	2.7452e-05	0.000376143	0.000270122	5
GO:0033627	BP	GO:0033627	cell adhesion mediated by integrin	5/97	68/18670	2.7452e-05	0.000376143	0.000270122	5
GO:0043368	BP	GO:0043368	positive T cell selection	4/97	34/18670	2.81714e-05	0.000383618	0.000275491	4
GO:0045619	BP	GO:0045619	regulation of lymphocyte differentiation	7/97	169/18670	2.85e-05	0.000385712	0.000276994	7
GO:0040013	BP	GO:0040013	negative regulation of locomotion	10/97	381/18670	2.89083e-05	0.000388852	0.000279249	10
GO:0051271	BP	GO:0051271	negative regulation of cellular component movement	10/97	384/18670	3.08988e-05	0.000413108	0.000296668	10
GO:0051262	BP	GO:0051262	protein tetramerization	7/97	172/18670	3.19019e-05	0.000423949	0.000304453	7
GO:1902622	BP	GO:1902622	regulation of neutrophil migration	4/97	36/18670	3.54987e-05	0.00046787	0.000335995	4
GO:0006956	BP	GO:0006956	complement activation	7/97	175/18670	3.56311e-05	0.00046787	0.000335995	7
GO:0060401	BP	GO:0060401	cytosolic calcium ion transport	7/97	176/18670	3.6951e-05	0.000482331	0.00034638	7
GO:0006898	BP	GO:0006898	receptor-mediated endocytosis	9/97	314/18670	3.75141e-05	0.0004868	0.000349589	9
GO:0048872	BP	GO:0048872	homeostasis of number of cells	8/97	246/18670	4.26898e-05	0.000550724	0.000395495	8
GO:0001771	BP	GO:0001771	immunological synapse formation	3/97	14/18670	4.74731e-05	0.00060887	0.000437252	3
GO:0050864	BP	GO:0050864	regulation of B cell activation	7/97	184/18670	4.9028e-05	0.000625178	0.000448964	7
GO:1903708	BP	GO:1903708	positive regulation of hemopoiesis	7/97	185/18670	5.0742e-05	0.000643316	0.000461989	7
GO:0002687	BP	GO:0002687	positive regulation of leukocyte migration	6/97	128/18670	5.47819e-05	0.000690565	0.000495921	6
GO:0050853	BP	GO:0050853	B cell receptor signaling pathway	6/97	129/18670	5.72155e-05	0.000717144	0.000515007	6
GO:0030183	BP	GO:0030183	B cell differentiation	6/97	131/18670	6.23418e-05	0.000776983	0.000557981	6
GO:1901654	BP	GO:1901654	response to ketone	7/97	193/18670	6.63034e-05	0.000821715	0.000590104	7
GO:0032459	BP	GO:0032459	regulation of protein oligomerization	4/97	43/18670	7.23306e-05	0.000873796	0.000627505	4
GO:0006957	BP	GO:0006957	complement activation, alternative pathway	3/97	16/18670	7.24862e-05	0.000873796	0.000627505	3
GO:0010820	BP	GO:0010820	positive regulation of T cell chemotaxis	3/97	16/18670	7.24862e-05	0.000873796	0.000627505	3
GO:0033631	BP	GO:0033631	cell-cell adhesion mediated by integrin	3/97	16/18670	7.24862e-05	0.000873796	0.000627505	3
GO:1990000	BP	GO:1990000	amyloid fibril formation	3/97	16/18670	7.24862e-05	0.000873796	0.000627505	3
GO:0002685	BP	GO:0002685	regulation of leukocyte migration	7/97	196/18670	7.30607e-05	0.000875935	0.000629041	7
GO:0006958	BP	GO:0006958	complement activation, classical pathway	6/97	137/18670	7.99588e-05	0.000953454	0.000684711	6
GO:0032760	BP	GO:0032760	positive regulation of tumor necrosis factor production	5/97	86/18670	8.52003e-05	0.00101049	0.000725673	5
GO:1902105	BP	GO:1902105	regulation of leukocyte differentiation	8/97	272/18670	8.63733e-05	0.00101664	0.000730086	8
GO:0002700	BP	GO:0002700	regulation of production of molecular mediator of immune response	6/97	139/18670	8.66401e-05	0.00101664	0.000730086	6
GO:0010819	BP	GO:0010819	regulation of T cell chemotaxis	3/97	17/18670	8.76875e-05	0.00101803	0.000731086	3
GO:0006612	BP	GO:0006612	protein targeting to membrane	7/97	202/18670	8.82674e-05	0.00101803	0.000731086	7
GO:0051260	BP	GO:0051260	protein homooligomerization	9/97	351/18670	8.84298e-05	0.00101803	0.000731086	9
GO:0061448	BP	GO:0061448	connective tissue development	8/97	273/18670	8.86047e-05	0.00101803	0.000731086	8
GO:1902903	BP	GO:1902903	regulation of supramolecular fiber organization	9/97	353/18670	9.23359e-05	0.0010554	0.000757925	9
GO:1902905	BP	GO:1902905	positive regulation of supramolecular fiber organization	7/97	204/18670	9.38751e-05	0.00106728	0.000766455	7
GO:0031589	BP	GO:0031589	cell-substrate adhesion	9/97	354/18670	9.43427e-05	0.00106728	0.000766455	9
GO:1903557	BP	GO:1903557	positive regulation of tumor necrosis factor superfamily cytokine production	5/97	88/18670	9.50602e-05	0.00106991	0.000768344	5
GO:0030100	BP	GO:0030100	regulation of endocytosis	7/97	205/18670	9.67859e-05	0.00108381	0.000778321	7
GO:0000956	BP	GO:0000956	nuclear-transcribed mRNA catabolic process	7/97	207/18670	0.000102828	0.00114565	0.000822736	7
GO:0070233	BP	GO:0070233	negative regulation of T cell apoptotic process	3/97	18/18670	0.000104829	0.00116207	0.000834527	3
GO:0071674	BP	GO:0071674	mononuclear cell migration	5/97	90/18670	0.000105774	0.00116669	0.000837845	5
GO:0045834	BP	GO:0045834	positive regulation of lipid metabolic process	6/97	146/18670	0.000113607	0.00124685	0.000895406	6
GO:0002440	BP	GO:0002440	production of molecular mediator of immune response	8/97	286/18670	0.000122247	0.00133503	0.000958736	8
GO:0002922	BP	GO:0002922	positive regulation of humoral immune response	3/97	19/18670	0.000124015	0.00134768	0.000967816	3
GO:0002702	BP	GO:0002702	positive regulation of production of molecular mediator of immune response	5/97	95/18670	0.000136626	0.00147744	0.001061	5
GO:0071356	BP	GO:0071356	cellular response to tumor necrosis factor	8/97	291/18670	0.000137722	0.00148202	0.0010643	8
GO:0010560	BP	GO:0010560	positive regulation of glycoprotein biosynthetic process	3/97	20/18670	0.000145351	0.00155653	0.0011178	3
GO:0070228	BP	GO:0070228	regulation of lymphocyte apoptotic process	4/97	53/18670	0.000164942	0.00175778	0.00126233	4
GO:0140131	BP	GO:0140131	positive regulation of lymphocyte chemotaxis	3/97	21/18670	0.000168939	0.00179172	0.0012867	3
GO:0060402	BP	GO:0060402	calcium ion transport into cytosol	6/97	158/18670	0.000174995	0.00184708	0.00132645	6
GO:0030199	BP	GO:0030199	collagen fibril organization	4/97	54/18670	0.000177431	0.00185504	0.00133217	4
GO:0070206	BP	GO:0070206	protein trimerization	4/97	54/18670	0.000177431	0.00185504	0.00133217	4
GO:0048259	BP	GO:0048259	regulation of receptor-mediated endocytosis	5/97	101/18670	0.000182254	0.00189647	0.00136193	5
GO:0030833	BP	GO:0030833	regulation of actin filament polymerization	6/97	162/18670	0.000200444	0.00206626	0.00148386	6
GO:0031960	BP	GO:0031960	response to corticosteroid	6/97	162/18670	0.000200444	0.00206626	0.00148386	6
GO:0031295	BP	GO:0031295	T cell costimulation	4/97	56/18670	0.000204437	0.00209762	0.00150638	4
GO:0031294	BP	GO:0031294	lymphocyte costimulation	4/97	57/18670	0.000218996	0.0022366	0.00160618	4
GO:0050680	BP	GO:0050680	negative regulation of epithelial cell proliferation	6/97	165/18670	0.00022138	0.00224131	0.00160957	6
GO:0034612	BP	GO:0034612	response to tumor necrosis factor	8/97	312/18670	0.000221489	0.00224131	0.00160957	8
GO:0034695	BP	GO:0034695	response to prostaglandin E	3/97	23/18670	0.000223266	0.00224897	0.00161507	3
GO:0032872	BP	GO:0032872	regulation of stress-activated MAPK cascade	7/97	237/18670	0.000236849	0.00237495	0.00170554	7
GO:0070302	BP	GO:0070302	regulation of stress-activated protein kinase signaling cascade	7/97	239/18670	0.000249286	0.00248752	0.00178638	7
GO:2000242	BP	GO:2000242	negative regulation of reproductive process	4/97	59/18670	0.000250331	0.00248752	0.00178638	4
GO:1903020	BP	GO:1903020	positive regulation of glycoprotein metabolic process	3/97	24/18670	0.000254201	0.00251465	0.00180587	3
GO:0032461	BP	GO:0032461	positive regulation of protein oligomerization	3/97	25/18670	0.000287779	0.00283411	0.00203528	3
GO:0046635	BP	GO:0046635	positive regulation of alpha-beta T cell activation	4/97	62/18670	0.000303201	0.00297271	0.00213482	4
GO:0002637	BP	GO:0002637	regulation of immunoglobulin production	4/97	63/18670	0.000322476	0.0031477	0.00226048	4
GO:0010951	BP	GO:0010951	negative regulation of endopeptidase activity	7/97	250/18670	0.000327441	0.00318209	0.00228518	7
GO:0030449	BP	GO:0030449	regulation of complement activation	5/97	115/18670	0.000333519	0.00322694	0.00231739	5
GO:0008064	BP	GO:0008064	regulation of actin polymerization or depolymerization	6/97	179/18670	0.000342964	0.00330384	0.00237261	6
GO:0030832	BP	GO:0030832	regulation of actin filament length	6/97	180/18670	0.00035332	0.0033888	0.00243363	6
GO:1901623	BP	GO:1901623	regulation of lymphocyte chemotaxis	3/97	27/18670	0.000363234	0.0034688	0.00249108	3
GO:0052548	BP	GO:0052548	regulation of endopeptidase activity	9/97	425/18670	0.000367797	0.00349725	0.0025115	9
GO:0043405	BP	GO:0043405	regulation of MAP kinase activity	8/97	337/18670	0.00037167	0.00351891	0.00252706	8
GO:0030041	BP	GO:0030041	actin filament polymerization	6/97	182/18670	0.000374767	0.00353306	0.00253722	6
GO:0010818	BP	GO:0010818	T cell chemotaxis	3/97	28/18670	0.000405293	0.00380458	0.00273221	3
GO:0042108	BP	GO:0042108	positive regulation of cytokine biosynthetic process	4/97	67/18670	0.000408424	0.00380543	0.00273282	4
GO:0046328	BP	GO:0046328	regulation of JNK cascade	6/97	185/18670	0.000408833	0.00380543	0.00273282	6
GO:0032956	BP	GO:0032956	regulation of actin cytoskeleton organization	8/97	343/18670	0.000417919	0.00387365	0.00278181	8
GO:0010811	BP	GO:0010811	positive regulation of cell-substrate adhesion	5/97	121/18670	0.000421551	0.00389097	0.00279425	5
GO:0110053	BP	GO:0110053	regulation of actin filament organization	7/97	261/18670	0.00042417	0.00389883	0.0027999	7
GO:0006816	BP	GO:0006816	calcium ion transport	9/97	434/18670	0.000428236	0.00391987	0.002815	9
GO:0010466	BP	GO:0010466	negative regulation of peptidase activity	7/97	262/18670	0.000433988	0.00395611	0.00284103	7
GO:0019730	BP	GO:0019730	antimicrobial humoral response	5/97	122/18670	0.000437777	0.00397422	0.00285404	5
GO:0070227	BP	GO:0070227	lymphocyte apoptotic process	4/97	69/18670	0.00045702	0.00413191	0.00296728	4
GO:0051209	BP	GO:0051209	release of sequestered calcium ion into cytosol	5/97	124/18670	0.000471638	0.00424667	0.00304969	5
GO:0032743	BP	GO:0032743	positive regulation of interleukin-2 production	3/97	30/18670	0.00049852	0.00447047	0.00321041	3
GO:0051283	BP	GO:0051283	negative regulation of sequestering of calcium ion	5/97	126/18670	0.000507437	0.004532	0.0032546	5
GO:0002377	BP	GO:0002377	immunoglobulin production	6/97	193/18670	0.000511597	0.00455073	0.00326805	6
GO:0002576	BP	GO:0002576	platelet degranulation	5/97	128/18670	0.000545243	0.00479443	0.00344306	5
GO:0051282	BP	GO:0051282	regulation of sequestering of calcium ion	5/97	128/18670	0.000545243	0.00479443	0.00344306	5
GO:0034694	BP	GO:0034694	response to prostaglandin	3/97	31/18670	0.00054986	0.00479443	0.00344306	3
GO:1902230	BP	GO:1902230	negative regulation of intrinsic apoptotic signaling pathway in response to DNA damage	3/97	31/18670	0.00054986	0.00479443	0.00344306	3
GO:2000406	BP	GO:2000406	positive regulation of T cell migration	3/97	31/18670	0.00054986	0.00479443	0.00344306	3
GO:0052547	BP	GO:0052547	regulation of peptidase activity	9/97	452/18670	0.000573811	0.00498357	0.00357889	9
GO:0010038	BP	GO:0010038	response to metal ion	8/97	362/18670	0.000596222	0.0051579	0.00370408	8
GO:0043552	BP	GO:0043552	positive regulation of phosphatidylinositol 3-kinase activity	3/97	32/18670	0.000604465	0.00520062	0.00373476	3
GO:0051208	BP	GO:0051208	sequestering of calcium ion	5/97	131/18670	0.000605874	0.00520062	0.00373476	5
GO:0006402	BP	GO:0006402	mRNA catabolic process	8/97	364/18670	0.00061811	0.00528508	0.00379542	8
GO:0002479	BP	GO:0002479	antigen processing and presentation of exogenous peptide antigen via MHC class I, TAP-dependent	4/97	75/18670	0.000627466	0.00534436	0.00383798	4
GO:0070232	BP	GO:0070232	regulation of T cell apoptotic process	3/97	33/18670	0.000662416	0.00562034	0.00403618	3
GO:0032535	BP	GO:0032535	regulation of cellular component size	8/97	370/18670	0.000687709	0.00581259	0.00417424	8
GO:0051403	BP	GO:0051403	stress-activated MAPK cascade	7/97	286/18670	0.00072973	0.00614422	0.00441239	7
GO:0042590	BP	GO:0042590	antigen processing and presentation of exogenous peptide antigen via MHC class I	4/97	79/18670	0.000763474	0.0064039	0.00459888	4
GO:0008154	BP	GO:0008154	actin polymerization or depolymerization	6/97	209/18670	0.000776736	0.00649045	0.00466103	6
GO:0032735	BP	GO:0032735	positive regulation of interleukin-12 production	3/97	35/18670	0.00078868	0.00656539	0.00471485	3
GO:1903706	BP	GO:1903706	regulation of hemopoiesis	9/97	475/18670	0.000816663	0.00673592	0.00483731	9
GO:0046330	BP	GO:0046330	positive regulation of JNK cascade	5/97	140/18670	0.000818325	0.00673592	0.00483731	5
GO:0097553	BP	GO:0097553	calcium ion transmembrane import into cytosol	5/97	140/18670	0.000818325	0.00673592	0.00483731	5
GO:0090218	BP	GO:0090218	positive regulation of lipid kinase activity	3/97	36/18670	0.000857151	0.00700324	0.00502929	3
GO:0097242	BP	GO:0097242	amyloid-beta clearance	3/97	36/18670	0.000857151	0.00700324	0.00502929	3
GO:0070838	BP	GO:0070838	divalent metal ion transport	9/97	479/18670	0.000866408	0.00704824	0.0050616	9
GO:0050871	BP	GO:0050871	positive regulation of B cell activation	5/97	142/18670	0.000872244	0.00704824	0.0050616	5
GO:1902904	BP	GO:1902904	negative regulation of supramolecular fiber organization	5/97	142/18670	0.000872244	0.00704824	0.0050616	5
GO:0007254	BP	GO:0007254	JNK cascade	6/97	214/18670	0.000878251	0.00707088	0.00507786	6
GO:0010810	BP	GO:0010810	regulation of cell-substrate adhesion	6/97	215/18670	0.000899727	0.00721745	0.00518312	6
GO:0045730	BP	GO:0045730	respiratory burst	3/97	37/18670	0.000929284	0.0073741	0.00529561	3
GO:2000249	BP	GO:2000249	regulation of actin cytoskeleton reorganization	3/97	37/18670	0.000929284	0.0073741	0.00529561	3
GO:2000403	BP	GO:2000403	positive regulation of lymphocyte migration	3/97	37/18670	0.000929284	0.0073741	0.00529561	3
GO:0032970	BP	GO:0032970	regulation of actin filament-based process	8/97	388/18670	0.00093532	0.0073954	0.00531091	8
GO:0072511	BP	GO:0072511	divalent inorganic cation transport	9/97	486/18670	0.000959398	0.00755869	0.00542817	9
GO:0032271	BP	GO:0032271	regulation of protein polymerization	6/97	218/18670	0.000966595	0.00758828	0.00544943	6
GO:0070542	BP	GO:0070542	response to fatty acid	4/97	86/18670	0.0010496	0.00821071	0.00589642	4
GO:0006401	BP	GO:0006401	RNA catabolic process	8/97	397/18670	0.00108353	0.00842657	0.00605143	8
GO:1902229	BP	GO:1902229	regulation of intrinsic apoptotic signaling pathway in response to DNA damage	3/97	39/18670	0.00108483	0.00842657	0.00605143	3
GO:0001503	BP	GO:0001503	ossification	8/97	398/18670	0.0011011	0.00852288	0.0061206	8
GO:0007015	BP	GO:0007015	actin filament organization	8/97	400/18670	0.00113691	0.00874425	0.00627957	8
GO:0042119	BP	GO:0042119	neutrophil activation	9/97	498/18670	0.00113762	0.00874425	0.00627957	9
GO:0051495	BP	GO:0051495	positive regulation of cytoskeleton organization	6/97	226/18670	0.0011637	0.00890034	0.00639166	6
GO:0002791	BP	GO:0002791	regulation of peptide secretion	9/97	500/18670	0.00116978	0.00890034	0.00639166	9
GO:0072610	BP	GO:0072610	interleukin-12 secretion	2/97	10/18670	0.00117004	0.00890034	0.00639166	2
GO:0000187	BP	GO:0000187	activation of MAPK activity	5/97	152/18670	0.00118249	0.00896417	0.00643751	5
GO:0050729	BP	GO:0050729	positive regulation of inflammatory response	5/97	153/18670	0.00121748	0.0091978	0.00660528	5
GO:0030890	BP	GO:0030890	positive regulation of B cell proliferation	3/97	41/18670	0.00125592	0.00945582	0.00679058	3
GO:0031098	BP	GO:0031098	stress-activated protein kinase signaling cascade	7/97	315/18670	0.00127926	0.00959883	0.00689328	7
GO:0019216	BP	GO:0019216	regulation of lipid metabolic process	8/97	410/18670	0.00133025	0.00991743	0.00712208	8
GO:0000302	BP	GO:0000302	response to reactive oxygen species	6/97	232/18670	0.00133072	0.00991743	0.00712208	6
GO:0002639	BP	GO:0002639	positive regulation of immunoglobulin production	3/97	42/18670	0.00134746	0.00997483	0.00716329	3
GO:0010559	BP	GO:0010559	regulation of glycoprotein biosynthetic process	3/97	42/18670	0.00134746	0.00997483	0.00716329	3
GO:0097305	BP	GO:0097305	response to alcohol	6/97	233/18670	0.00136025	0.0100358	0.00720708	6
GO:0046634	BP	GO:0046634	regulation of alpha-beta T cell activation	4/97	93/18670	0.00140377	0.0103224	0.00741291	4
GO:0006469	BP	GO:0006469	negative regulation of protein kinase activity	6/97	235/18670	0.00142081	0.0104106	0.00747625	6
GO:0098883	BP	GO:0098883	synapse pruning	2/97	11/18670	0.00142521	0.0104106	0.00747625	2
GO:0032680	BP	GO:0032680	regulation of tumor necrosis factor production	5/97	160/18670	0.00148427	0.0108062	0.00776036	5
GO:0042116	BP	GO:0042116	macrophage activation	4/97	95/18670	0.00151857	0.0109476	0.0078619	4
GO:0060337	BP	GO:0060337	type I interferon signaling pathway	4/97	95/18670	0.00151857	0.0109476	0.0078619	4
GO:0071357	BP	GO:0071357	cellular response to type I interferon	4/97	95/18670	0.00151857	0.0109476	0.0078619	4
GO:2000404	BP	GO:2000404	regulation of T cell migration	3/97	44/18670	0.00154289	0.0110867	0.00796176	3
GO:0002474	BP	GO:0002474	antigen processing and presentation of peptide antigen via MHC class I	4/97	96/18670	0.00157836	0.0113047	0.00811835	4
GO:0032640	BP	GO:0032640	tumor necrosis factor production	5/97	163/18670	0.00161089	0.0114633	0.0082322	5
GO:1903555	BP	GO:1903555	regulation of tumor necrosis factor superfamily cytokine production	5/97	163/18670	0.00161089	0.0114633	0.0082322	5
GO:0002863	BP	GO:0002863	positive regulation of inflammatory response to antigenic stimulus	2/97	12/18670	0.00170447	0.0120129	0.00862694	2
GO:0061450	BP	GO:0061450	trophoblast cell migration	2/97	12/18670	0.00170447	0.0120129	0.00862694	2
GO:1901163	BP	GO:1901163	regulation of trophoblast cell migration	2/97	12/18670	0.00170447	0.0120129	0.00862694	2
GO:0090150	BP	GO:0090150	establishment of protein localization to membrane	7/97	332/18670	0.00172718	0.0121343	0.00871407	7
GO:0032147	BP	GO:0032147	activation of protein kinase activity	7/97	333/18670	0.0017569	0.0123001	0.00883319	7
GO:0030838	BP	GO:0030838	positive regulation of actin filament polymerization	4/97	99/18670	0.00176752	0.0123001	0.00883319	4
GO:0034340	BP	GO:0034340	response to type I interferon	4/97	99/18670	0.00176752	0.0123001	0.00883319	4
GO:0071706	BP	GO:0071706	tumor necrosis factor superfamily cytokine production	5/97	168/18670	0.00183933	0.0127597	0.00916319	5
GO:0070231	BP	GO:0070231	T cell apoptotic process	3/97	47/18670	0.00186787	0.012917	0.00927619	3
GO:0050728	BP	GO:0050728	negative regulation of inflammatory response	5/97	169/18670	0.00188773	0.0130135	0.00934551	5
GO:0050673	BP	GO:0050673	epithelial cell proliferation	8/97	434/18670	0.00190218	0.0130723	0.00938769	8
GO:0002683	BP	GO:0002683	negative regulation of immune system process	8/97	435/18670	0.00192966	0.013179	0.00946435	8
GO:0006605	BP	GO:0006605	protein targeting	8/97	435/18670	0.00192966	0.013179	0.00946435	8
GO:0001774	BP	GO:0001774	microglial cell activation	3/97	48/18670	0.00198494	0.0132993	0.00955075	3
GO:0002269	BP	GO:0002269	leukocyte activation involved in inflammatory response	3/97	48/18670	0.00198494	0.0132993	0.00955075	3
GO:1903727	BP	GO:1903727	positive regulation of phospholipid metabolic process	3/97	48/18670	0.00198494	0.0132993	0.00955075	3
GO:0002864	BP	GO:0002864	regulation of acute inflammatory response to antigenic stimulus	2/97	13/18670	0.00200756	0.0132993	0.00955075	2
GO:0016322	BP	GO:0016322	neuron remodeling	2/97	13/18670	0.00200756	0.0132993	0.00955075	2
GO:0031274	BP	GO:0031274	positive regulation of pseudopodium assembly	2/97	13/18670	0.00200756	0.0132993	0.00955075	2
GO:0034374	BP	GO:0034374	low-density lipoprotein particle remodeling	2/97	13/18670	0.00200756	0.0132993	0.00955075	2
GO:0045086	BP	GO:0045086	positive regulation of interleukin-2 biosynthetic process	2/97	13/18670	0.00200756	0.0132993	0.00955075	2
GO:0070208	BP	GO:0070208	protein heterotrimerization	2/97	13/18670	0.00200756	0.0132993	0.00955075	2
GO:1902430	BP	GO:1902430	negative regulation of amyloid-beta formation	2/97	13/18670	0.00200756	0.0132993	0.00955075	2
GO:0032874	BP	GO:0032874	positive regulation of stress-activated MAPK cascade	5/97	172/18670	0.00203852	0.013464	0.00966901	5
GO:0070304	BP	GO:0070304	positive regulation of stress-activated protein kinase signaling cascade	5/97	173/18670	0.00209069	0.0137673	0.00988684	5
GO:0010712	BP	GO:0010712	regulation of collagen metabolic process	3/97	49/18670	0.00210649	0.0137891	0.00990244	3
GO:1903018	BP	GO:1903018	regulation of glycoprotein metabolic process	3/97	49/18670	0.00210649	0.0137891	0.00990244	3
GO:0050730	BP	GO:0050730	regulation of peptidyl-tyrosine phosphorylation	6/97	256/18670	0.00218854	0.0142838	0.0102577	6
GO:0033673	BP	GO:0033673	negative regulation of kinase activity	6/97	257/18670	0.00223161	0.0145219	0.0104287	6
GO:0070997	BP	GO:0070997	neuron death	7/97	348/18670	0.00225231	0.0146135	0.0104945	7
GO:0031272	BP	GO:0031272	regulation of pseudopodium assembly	2/97	14/18670	0.00233424	0.0151007	0.0108444	2
GO:0001954	BP	GO:0001954	positive regulation of cell-matrix adhesion	3/97	51/18670	0.00236323	0.0151991	0.010915	3
GO:0007566	BP	GO:0007566	embryo implantation	3/97	51/18670	0.00236323	0.0151991	0.010915	3
GO:0032526	BP	GO:0032526	response to retinoic acid	4/97	108/18670	0.00242859	0.0155741	0.0111843	4
GO:0045861	BP	GO:0045861	negative regulation of proteolysis	7/97	358/18670	0.00263835	0.0167743	0.0120462	7
GO:0032964	BP	GO:0032964	collagen biosynthetic process	3/97	53/18670	0.00263857	0.0167743	0.0120462	3
GO:0050704	BP	GO:0050704	regulation of interleukin-1 secretion	3/97	53/18670	0.00263857	0.0167743	0.0120462	3
GO:0150146	BP	GO:0150146	cell junction disassembly	2/97	15/18670	0.00268426	0.0170157	0.0122196	2
GO:0043687	BP	GO:0043687	post-translational protein modification	7/97	361/18670	0.00276355	0.0174433	0.0125267	7
GO:0002720	BP	GO:0002720	positive regulation of cytokine production involved in immune response	3/97	54/18670	0.00278334	0.0174433	0.0125267	3
GO:0032655	BP	GO:0032655	regulation of interleukin-12 production	3/97	54/18670	0.00278334	0.0174433	0.0125267	3
GO:0032663	BP	GO:0032663	regulation of interleukin-2 production	3/97	54/18670	0.00278334	0.0174433	0.0125267	3
GO:0043551	BP	GO:0043551	regulation of phosphatidylinositol 3-kinase activity	3/97	55/18670	0.00293292	0.0183287	0.0131625	3
GO:0042035	BP	GO:0042035	regulation of cytokine biosynthetic process	4/97	114/18670	0.00295336	0.0184042	0.0132168	4
GO:0031345	BP	GO:0031345	negative regulation of cell projection organization	5/97	188/18670	0.00299545	0.018614	0.0133674	5
GO:0032963	BP	GO:0032963	collagen metabolic process	4/97	115/18670	0.00304776	0.0187871	0.0134917	4
GO:0031269	BP	GO:0031269	pseudopodium assembly	2/97	16/18670	0.00305737	0.0187871	0.0134917	2
GO:0043217	BP	GO:0043217	myelin maintenance	2/97	16/18670	0.00305737	0.0187871	0.0134917	2
GO:1902992	BP	GO:1902992	negative regulation of amyloid precursor protein catabolic process	2/97	16/18670	0.00305737	0.0187871	0.0134917	2
GO:0032615	BP	GO:0032615	interleukin-12 production	3/97	56/18670	0.00308736	0.0189187	0.0135862	3
GO:0050708	BP	GO:0050708	regulation of protein secretion	8/97	472/18670	0.00318835	0.0194834	0.0139918	8
GO:0050731	BP	GO:0050731	positive regulation of peptidyl-tyrosine phosphorylation	5/97	192/18670	0.00327815	0.0199768	0.0143461	5
GO:0061900	BP	GO:0061900	glial cell activation	3/97	58/18670	0.00341103	0.0207293	0.0148865	3
GO:0031268	BP	GO:0031268	pseudopodium organization	2/97	17/18670	0.00345333	0.0208143	0.0149475	2
GO:0048535	BP	GO:0048535	lymph node development	2/97	17/18670	0.00345333	0.0208143	0.0149475	2
GO:0060263	BP	GO:0060263	regulation of respiratory burst	2/97	17/18670	0.00345333	0.0208143	0.0149475	2
GO:0002698	BP	GO:0002698	negative regulation of immune effector process	4/97	120/18670	0.00355088	0.021344	0.0153279	4
GO:0050678	BP	GO:0050678	regulation of epithelial cell proliferation	7/97	378/18670	0.00356169	0.0213508	0.0153328	7
GO:0033619	BP	GO:0033619	membrane protein proteolysis	3/97	59/18670	0.00358035	0.0214045	0.0153714	3
GO:0051258	BP	GO:0051258	protein polymerization	6/97	283/18670	0.00359311	0.0214227	0.0153844	6
GO:0046718	BP	GO:0046718	viral entry into host cell	4/97	121/18670	0.00365786	0.02175	0.0156195	4
GO:0051348	BP	GO:0051348	negative regulation of transferase activity	6/97	285/18670	0.00371878	0.0220528	0.0158369	6
GO:0046890	BP	GO:0046890	regulation of lipid biosynthetic process	5/97	198/18670	0.00373759	0.022103	0.015873	5
GO:0018149	BP	GO:0018149	peptide cross-linking	3/97	60/18670	0.00375473	0.022103	0.015873	3
GO:0043312	BP	GO:0043312	neutrophil degranulation	8/97	485/18670	0.00375731	0.022103	0.015873	8
GO:0031346	BP	GO:0031346	positive regulation of cell projection organization	7/97	383/18670	0.00382696	0.022334	0.0160389	7
GO:0045765	BP	GO:0045765	regulation of angiogenesis	7/97	383/18670	0.00382696	0.022334	0.0160389	7
GO:0048545	BP	GO:0048545	response to steroid hormone	7/97	383/18670	0.00382696	0.022334	0.0160389	7
GO:0001911	BP	GO:0001911	negative regulation of leukocyte mediated cytotoxicity	2/97	18/18670	0.00387189	0.0224558	0.0161264	2
GO:1900221	BP	GO:1900221	regulation of amyloid-beta clearance	2/97	18/18670	0.00387189	0.0224558	0.0161264	2
GO:0042089	BP	GO:0042089	cytokine biosynthetic process	4/97	123/18670	0.00387836	0.0224558	0.0161264	4
GO:0002283	BP	GO:0002283	neutrophil activation involved in immune response	8/97	488/18670	0.00389914	0.022517	0.0161703	8
GO:0050701	BP	GO:0050701	interleukin-1 secretion	3/97	61/18670	0.00393421	0.0226602	0.0162732	3
GO:0007162	BP	GO:0007162	negative regulation of cell adhesion	6/97	289/18670	0.00397992	0.0228638	0.0164193	6
GO:0042107	BP	GO:0042107	cytokine metabolic process	4/97	124/18670	0.00399192	0.0228732	0.0164261	4
GO:0032623	BP	GO:0032623	interleukin-2 production	3/97	62/18670	0.00411884	0.0235393	0.0169044	3
GO:0046686	BP	GO:0046686	response to cadmium ion	3/97	63/18670	0.00430866	0.0240863	0.0172973	3
GO:2000401	BP	GO:2000401	regulation of lymphocyte migration	3/97	63/18670	0.00430866	0.0240863	0.0172973	3
GO:0000028	BP	GO:0000028	ribosomal small subunit assembly	2/97	19/18670	0.00431282	0.0240863	0.0172973	2
GO:0002544	BP	GO:0002544	chronic inflammatory response	2/97	19/18670	0.00431282	0.0240863	0.0172973	2
GO:0002710	BP	GO:0002710	negative regulation of T cell mediated immunity	2/97	19/18670	0.00431282	0.0240863	0.0172973	2
GO:0002726	BP	GO:0002726	positive regulation of T cell cytokine production	2/97	19/18670	0.00431282	0.0240863	0.0172973	2
GO:0045076	BP	GO:0045076	regulation of interleukin-2 biosynthetic process	2/97	19/18670	0.00431282	0.0240863	0.0172973	2
GO:0046641	BP	GO:0046641	positive regulation of alpha-beta T cell proliferation	2/97	19/18670	0.00431282	0.0240863	0.0172973	2
GO:0071731	BP	GO:0071731	response to nitric oxide	2/97	19/18670	0.00431282	0.0240863	0.0172973	2
GO:0002446	BP	GO:0002446	neutrophil mediated immunity	8/97	499/18670	0.00445506	0.0248178	0.0178226	8
GO:0043550	BP	GO:0043550	regulation of lipid kinase activity	3/97	64/18670	0.00450371	0.0250028	0.0179554	3
GO:0034284	BP	GO:0034284	response to monosaccharide	5/97	207/18670	0.00451093	0.0250028	0.0179554	5
GO:0050792	BP	GO:0050792	regulation of viral process	5/97	208/18670	0.00460337	0.0254512	0.0182775	5
GO:0050854	BP	GO:0050854	regulation of antigen receptor-mediated signaling pathway	3/97	65/18670	0.00470404	0.0258781	0.018584	3
GO:0072678	BP	GO:0072678	T cell migration	3/97	65/18670	0.00470404	0.0258781	0.018584	3
GO:0001502	BP	GO:0001502	cartilage condensation	2/97	20/18670	0.00477587	0.0260781	0.0187277	2
GO:0032462	BP	GO:0032462	regulation of protein homooligomerization	2/97	20/18670	0.00477587	0.0260781	0.0187277	2
GO:0043691	BP	GO:0043691	reverse cholesterol transport	2/97	20/18670	0.00477587	0.0260781	0.0187277	2
GO:0050707	BP	GO:0050707	regulation of cytokine secretion	5/97	210/18670	0.00479231	0.0261033	0.0187457	5
GO:0032102	BP	GO:0032102	negative regulation of response to external stimulus	7/97	400/18670	0.00484267	0.0263126	0.0188961	7
GO:0042274	BP	GO:0042274	ribosomal small subunit biogenesis	3/97	67/18670	0.00512067	0.0277548	0.0199318	3
GO:0043547	BP	GO:0043547	positive regulation of GTPase activity	7/97	405/18670	0.00517695	0.0279911	0.0201014	7
GO:0032273	BP	GO:0032273	positive regulation of protein polymerization	4/97	134/18670	0.00525358	0.0281683	0.0202287	4
GO:0032355	BP	GO:0032355	response to estradiol	4/97	134/18670	0.00525358	0.0281683	0.0202287	4
GO:0044409	BP	GO:0044409	entry into host	4/97	134/18670	0.00525358	0.0281683	0.0202287	4
GO:0002438	BP	GO:0002438	acute inflammatory response to antigenic stimulus	2/97	21/18670	0.00526081	0.0281683	0.0202287	2
GO:0008037	BP	GO:0008037	cell recognition	5/97	215/18670	0.0052887	0.0281808	0.0202377	5
GO:0043281	BP	GO:0043281	regulation of cysteine-type endopeptidase activity involved in apoptotic process	5/97	215/18670	0.0052887	0.0281808	0.0202377	5
GO:0050918	BP	GO:0050918	positive chemotaxis	3/97	68/18670	0.00533706	0.02837	0.0203736	3
GO:0060348	BP	GO:0060348	bone development	5/97	217/18670	0.00549709	0.0291505	0.020934	5
GO:0015909	BP	GO:0015909	long-chain fatty acid transport	3/97	69/18670	0.00555888	0.0294074	0.0211186	3
GO:0019722	BP	GO:0019722	calcium-mediated signaling	5/97	218/18670	0.00560344	0.0295722	0.0212369	5
GO:0031342	BP	GO:0031342	negative regulation of cell killing	2/97	22/18670	0.00576741	0.0302207	0.0217026	2
GO:0033622	BP	GO:0033622	integrin activation	2/97	22/18670	0.00576741	0.0302207	0.0217026	2
GO:0042094	BP	GO:0042094	interleukin-2 biosynthetic process	2/97	22/18670	0.00576741	0.0302207	0.0217026	2
GO:0046631	BP	GO:0046631	alpha-beta T cell activation	4/97	138/18670	0.0058252	0.0304512	0.0218681	4
GO:1901214	BP	GO:1901214	regulation of neuron death	6/97	313/18670	0.00584188	0.0304662	0.0218789	6
GO:0043903	BP	GO:0043903	regulation of interspecies interactions between organisms	5/97	222/18670	0.00604342	0.0314429	0.0225803	5
GO:0032753	BP	GO:0032753	positive regulation of interleukin-4 production	2/97	23/18670	0.00629542	0.0324479	0.023302	2
GO:0045109	BP	GO:0045109	intermediate filament organization	2/97	23/18670	0.00629542	0.0324479	0.023302	2
GO:0051043	BP	GO:0051043	regulation of membrane protein ectodomain proteolysis	2/97	23/18670	0.00629542	0.0324479	0.023302	2
GO:0098743	BP	GO:0098743	cell aggregation	2/97	23/18670	0.00629542	0.0324479	0.023302	2
GO:0007160	BP	GO:0007160	cell-matrix adhesion	5/97	225/18670	0.006389	0.0328535	0.0235933	5
GO:1901342	BP	GO:1901342	regulation of vasculature development	7/97	422/18670	0.00644475	0.0330631	0.0237438	7
GO:0009988	BP	GO:0009988	cell-cell recognition	3/97	73/18670	0.00650118	0.0332752	0.0238962	3
GO:0044344	BP	GO:0044344	cellular response to fibroblast growth factor stimulus	4/97	143/18670	0.00659624	0.0336836	0.0241894	4
GO:0032677	BP	GO:0032677	regulation of interleukin-8 production	3/97	74/18670	0.00675068	0.0343926	0.0246986	3
GO:0009615	BP	GO:0009615	response to virus	6/97	323/18670	0.00678078	0.0344663	0.0247516	6
GO:0002861	BP	GO:0002861	regulation of inflammatory response to antigenic stimulus	2/97	24/18670	0.00684462	0.034552	0.0248131	2
GO:0031579	BP	GO:0031579	membrane raft organization	2/97	24/18670	0.00684462	0.034552	0.0248131	2
GO:0050857	BP	GO:0050857	positive regulation of antigen receptor-mediated signaling pathway	2/97	24/18670	0.00684462	0.034552	0.0248131	2
GO:0001894	BP	GO:0001894	tissue homeostasis	5/97	229/18670	0.0068711	0.0346065	0.0248522	5
GO:0009743	BP	GO:0009743	response to carbohydrate	5/97	230/18670	0.0069955	0.0351246	0.0252243	5
GO:0150076	BP	GO:0150076	neuroinflammatory response	3/97	75/18670	0.00700582	0.0351246	0.0252243	3
GO:0051384	BP	GO:0051384	response to glucocorticoid	4/97	146/18670	0.00708989	0.0353853	0.0254115	4
GO:1904892	BP	GO:1904892	regulation of receptor signaling pathway via STAT	4/97	146/18670	0.00708989	0.0353853	0.0254115	4
GO:0046677	BP	GO:0046677	response to antibiotic	6/97	327/18670	0.00718546	0.0357813	0.0256959	6
GO:0001937	BP	GO:0001937	negative regulation of endothelial cell proliferation	3/97	76/18670	0.00726662	0.0360228	0.0258693	3
GO:0030500	BP	GO:0030500	regulation of bone mineralization	3/97	76/18670	0.00726662	0.0360228	0.0258693	3
GO:0019058	BP	GO:0019058	viral life cycle	6/97	328/18670	0.00728931	0.0360543	0.0258919	6
GO:0050901	BP	GO:0050901	leukocyte tethering or rolling	2/97	25/18670	0.00741478	0.0365112	0.02622	2
GO:0090025	BP	GO:0090025	regulation of monocyte chemotaxis	2/97	25/18670	0.00741478	0.0365112	0.02622	2
GO:0002792	BP	GO:0002792	negative regulation of peptide secretion	4/97	148/18670	0.00743221	0.0365155	0.0262231	4
GO:0050777	BP	GO:0050777	negative regulation of immune response	4/97	150/18670	0.00778526	0.0380805	0.027347	4
GO:0071774	BP	GO:0071774	response to fibroblast growth factor	4/97	150/18670	0.00778526	0.0380805	0.027347	4
GO:0043407	BP	GO:0043407	negative regulation of MAP kinase activity	3/97	78/18670	0.00780533	0.0380941	0.0273568	3
GO:0019932	BP	GO:0019932	second-messenger-mediated signaling	7/97	439/18670	0.00793152	0.0385583	0.0276902	7
GO:0071902	BP	GO:0071902	positive regulation of protein serine/threonine kinase activity	6/97	334/18670	0.00793539	0.0385583	0.0276902	6
GO:0032897	BP	GO:0032897	negative regulation of viral transcription	2/97	26/18670	0.00800567	0.0385601	0.0276914	2
GO:0032967	BP	GO:0032967	positive regulation of collagen biosynthetic process	2/97	26/18670	0.00800567	0.0385601	0.0276914	2
GO:0043901	BP	GO:0043901	negative regulation of multi-organism process	2/97	26/18670	0.00800567	0.0385601	0.0276914	2
GO:0051125	BP	GO:0051125	regulation of actin nucleation	2/97	26/18670	0.00800567	0.0385601	0.0276914	2
GO:0034250	BP	GO:0034250	positive regulation of cellular amide metabolic process	4/97	152/18670	0.0081492	0.0390918	0.0280733	4
GO:0031348	BP	GO:0031348	negative regulation of defense response	5/97	239/18670	0.00818695	0.0390918	0.0280733	5
GO:0048705	BP	GO:0048705	skeletal system morphogenesis	5/97	239/18670	0.00818695	0.0390918	0.0280733	5
GO:2000116	BP	GO:2000116	regulation of cysteine-type endopeptidase activity	5/97	239/18670	0.00818695	0.0390918	0.0280733	5
GO:0050663	BP	GO:0050663	cytokine secretion	5/97	240/18670	0.00832749	0.0396285	0.0284587	5
GO:0030168	BP	GO:0030168	platelet activation	4/97	153/18670	0.00833528	0.0396285	0.0284587	4
GO:0010714	BP	GO:0010714	positive regulation of collagen metabolic process	2/97	27/18670	0.00861707	0.0407924	0.0292945	2
GO:0032673	BP	GO:0032673	regulation of interleukin-4 production	2/97	27/18670	0.00861707	0.0407924	0.0292945	2
GO:2001021	BP	GO:2001021	negative regulation of response to DNA damage stimulus	3/97	81/18670	0.00865659	0.0408917	0.0293659	3
GO:0010977	BP	GO:0010977	negative regulation of neuron projection development	4/97	155/18670	0.00871578	0.0410833	0.0295035	4
GO:0032637	BP	GO:0032637	interleukin-8 production	3/97	82/18670	0.00895197	0.0421067	0.0302384	3
GO:0002237	BP	GO:0002237	response to molecule of bacterial origin	6/97	343/18670	0.00898069	0.0421519	0.0302708	6
GO:0006979	BP	GO:0006979	response to oxidative stress	7/97	451/18670	0.00912436	0.0427353	0.0306898	7
GO:0001516	BP	GO:0001516	prostaglandin biosynthetic process	2/97	28/18670	0.00924874	0.0428629	0.0307814	2
GO:0034368	BP	GO:0034368	protein-lipid complex remodeling	2/97	28/18670	0.00924874	0.0428629	0.0307814	2
GO:0034369	BP	GO:0034369	plasma lipoprotein particle remodeling	2/97	28/18670	0.00924874	0.0428629	0.0307814	2
GO:0046457	BP	GO:0046457	prostanoid biosynthetic process	2/97	28/18670	0.00924874	0.0428629	0.0307814	2
GO:1902003	BP	GO:1902003	regulation of amyloid-beta formation	2/97	28/18670	0.00924874	0.0428629	0.0307814	2
GO:0052126	BP	GO:0052126	movement in host environment	4/97	158/18670	0.00930756	0.043045	0.0309122	4
GO:0002718	BP	GO:0002718	regulation of cytokine production involved in immune response	3/97	84/18670	0.00956031	0.0439376	0.0315532	3
GO:0043154	BP	GO:0043154	negative regulation of cysteine-type endopeptidase activity involved in apoptotic process	3/97	84/18670	0.00956031	0.0439376	0.0315532	3
GO:0046889	BP	GO:0046889	positive regulation of lipid biosynthetic process	3/97	84/18670	0.00956031	0.0439376	0.0315532	3
GO:2000241	BP	GO:2000241	regulation of reproductive process	4/97	160/18670	0.0097163	0.0445617	0.0320014	4
GO:0007263	BP	GO:0007263	nitric oxide mediated signal transduction	2/97	29/18670	0.00990047	0.0452183	0.0324729	2
GO:0034367	BP	GO:0034367	protein-containing complex remodeling	2/97	29/18670	0.00990047	0.0452183	0.0324729	2
GO:0030101	BP	GO:0030101	natural killer cell activation	3/97	86/18670	0.0101922	0.0464548	0.0333609	3
GO:0031214	BP	GO:0031214	biomineral tissue development	4/97	163/18670	0.010351	0.0469843	0.0337412	4
GO:0110148	BP	GO:0110148	biomineralization	4/97	163/18670	0.010351	0.0469843	0.0337412	4
GO:0051346	BP	GO:0051346	negative regulation of hydrolase activity	7/97	463/18670	0.0104443	0.0473105	0.0339754	7
GO:0043372	BP	GO:0043372	positive regulation of CD4-positive, alpha-beta T cell differentiation	2/97	30/18670	0.010572	0.0474023	0.0340413	2
GO:0046596	BP	GO:0046596	regulation of viral entry into host cell	2/97	30/18670	0.010572	0.0474023	0.0340413	2
GO:0046640	BP	GO:0046640	regulation of alpha-beta T cell proliferation	2/97	30/18670	0.010572	0.0474023	0.0340413	2
GO:0048873	BP	GO:0048873	homeostasis of number of cells within a tissue	2/97	30/18670	0.010572	0.0474023	0.0340413	2
GO:0051491	BP	GO:0051491	positive regulation of filopodium assembly	2/97	30/18670	0.010572	0.0474023	0.0340413	2
GO:1903725	BP	GO:1903725	regulation of phospholipid metabolic process	3/97	88/18670	0.010848	0.0485407	0.0348589	3
GO:0045862	BP	GO:0045862	positive regulation of proteolysis	6/97	358/18670	0.0109371	0.0488405	0.0350741	6
GO:0043406	BP	GO:0043406	positive regulation of MAP kinase activity	5/97	258/18670	0.0111519	0.0496991	0.0356908	5
GO:0002675	BP	GO:0002675	positive regulation of acute inflammatory response	2/97	31/18670	0.0112632	0.0499933	0.0359021	2
GO:0002724	BP	GO:0002724	regulation of T cell cytokine production	2/97	31/18670	0.0112632	0.0499933	0.0359021	2
GO:0018108	BP	GO:0018108	peptidyl-tyrosine phosphorylation	6/97	363/18670	0.0116517	0.0516136	0.0370656	6
GO:0097696	BP	GO:0097696	receptor signaling pathway via STAT	4/97	169/18670	0.0116998	0.0517231	0.0371443	4
GO:0030510	BP	GO:0030510	regulation of BMP signaling pathway	3/97	91/18670	0.0118764	0.0523988	0.0376295	3
GO:0018212	BP	GO:0018212	peptidyl-tyrosine modification	6/97	366/18670	0.0120959	0.0532608	0.0382485	6
GO:1904894	BP	GO:1904894	positive regulation of receptor signaling pathway via STAT	3/97	92/18670	0.0122313	0.0536426	0.0385227	3
GO:2000117	BP	GO:2000117	negative regulation of cysteine-type endopeptidase activity	3/97	92/18670	0.0122313	0.0536426	0.0385227	3
GO:0043087	BP	GO:0043087	regulation of GTPase activity	7/97	479/18670	0.0124148	0.0543395	0.0390232	7
GO:0051668	BP	GO:0051668	localization within membrane	3/97	93/18670	0.0125922	0.0550067	0.0395024	3
GO:0010039	BP	GO:0010039	response to iron ion	2/97	33/18670	0.0127036	0.0551655	0.0396164	2
GO:0032633	BP	GO:0032633	interleukin-4 production	2/97	33/18670	0.0127036	0.0551655	0.0396164	2
GO:0046633	BP	GO:0046633	alpha-beta T cell proliferation	2/97	33/18670	0.0127036	0.0551655	0.0396164	2
GO:0051289	BP	GO:0051289	protein homotetramerization	3/97	94/18670	0.0129592	0.0559451	0.0401763	3
GO:0070167	BP	GO:0070167	regulation of biomineral tissue development	3/97	94/18670	0.0129592	0.0559451	0.0401763	3
GO:0110149	BP	GO:0110149	regulation of biomineralization	3/97	94/18670	0.0129592	0.0559451	0.0401763	3
GO:0043491	BP	GO:0043491	protein kinase B signaling	5/97	269/18670	0.0131673	0.0567324	0.0407416	5
GO:0048871	BP	GO:0048871	multicellular organismal homeostasis	7/97	486/18670	0.0133565	0.0574357	0.0412467	7
GO:0051897	BP	GO:0051897	positive regulation of protein kinase B signaling	4/97	176/18670	0.0134105	0.0575555	0.0413328	4
GO:0034205	BP	GO:0034205	amyloid-beta formation	2/97	34/18670	0.0134523	0.0576229	0.0413812	2
GO:0001959	BP	GO:0001959	regulation of cytokine-mediated signaling pathway	4/97	177/18670	0.0136672	0.0583168	0.0418795	4
GO:0048469	BP	GO:0048469	cell maturation	4/97	177/18670	0.0136672	0.0583168	0.0418795	4
GO:0010950	BP	GO:0010950	positive regulation of endopeptidase activity	4/97	178/18670	0.013927	0.0593106	0.0425931	4
GO:0010596	BP	GO:0010596	negative regulation of endothelial cell migration	3/97	97/18670	0.0140967	0.0595733	0.0427818	3
GO:0015908	BP	GO:0015908	fatty acid transport	3/97	97/18670	0.0140967	0.0595733	0.0427818	3
GO:0051591	BP	GO:0051591	response to cAMP	3/97	97/18670	0.0140967	0.0595733	0.0427818	3
GO:0090630	BP	GO:0090630	activation of GTPase activity	3/97	97/18670	0.0140967	0.0595733	0.0427818	3
GO:0000462	BP	GO:0000462	maturation of SSU-rRNA from tricistronic rRNA transcript (SSU-rRNA, 5.8S rRNA, LSU-rRNA)	2/97	35/18670	0.0142198	0.0597503	0.0429089	2
GO:0019433	BP	GO:0019433	triglyceride catabolic process	2/97	35/18670	0.0142198	0.0597503	0.0429089	2
GO:1902991	BP	GO:1902991	regulation of amyloid precursor protein catabolic process	2/97	35/18670	0.0142198	0.0597503	0.0429089	2
GO:2001243	BP	GO:2001243	negative regulation of intrinsic apoptotic signaling pathway	3/97	98/18670	0.0144881	0.0607617	0.0436352	3
GO:0002285	BP	GO:0002285	lymphocyte activation involved in immune response	4/97	181/18670	0.0147251	0.0616388	0.0442651	4
GO:2000516	BP	GO:2000516	positive regulation of CD4-positive, alpha-beta T cell activation	2/97	36/18670	0.0150058	0.062618	0.0449683	2
GO:0031349	BP	GO:0031349	positive regulation of defense response	6/97	384/18670	0.0150158	0.062618	0.0449683	6
GO:0010975	BP	GO:0010975	regulation of neuron projection development	7/97	499/18670	0.0152404	0.0632796	0.0454435	7
GO:0043123	BP	GO:0043123	positive regulation of I-kappaB kinase/NF-kappaB signaling	4/97	183/18670	0.015273	0.0632796	0.0454435	4
GO:0002181	BP	GO:0002181	cytoplasmic translation	3/97	100/18670	0.0152892	0.0632796	0.0454435	3
GO:0120034	BP	GO:0120034	positive regulation of plasma membrane bounded cell projection assembly	3/97	100/18670	0.0152892	0.0632796	0.0454435	3
GO:0043409	BP	GO:0043409	negative regulation of MAPK cascade	4/97	184/18670	0.0155517	0.0642456	0.0461371	4
GO:0031532	BP	GO:0031532	actin cytoskeleton reorganization	3/97	101/18670	0.015699	0.0647329	0.0464871	3
GO:0002714	BP	GO:0002714	positive regulation of B cell mediated immunity	2/97	37/18670	0.0158102	0.0648278	0.0465552	2
GO:0002891	BP	GO:0002891	positive regulation of immunoglobulin mediated immune response	2/97	37/18670	0.0158102	0.0648278	0.0465552	2
GO:0052372	BP	GO:0052372	modulation by symbiont of entry into host	2/97	37/18670	0.0158102	0.0648278	0.0465552	2
GO:0002367	BP	GO:0002367	cytokine production involved in immune response	3/97	102/18670	0.016115	0.065955	0.0473647	3
GO:0007229	BP	GO:0007229	integrin-mediated signaling pathway	3/97	103/18670	0.0165372	0.0674325	0.0484258	3
GO:0032652	BP	GO:0032652	regulation of interleukin-1 production	3/97	103/18670	0.0165372	0.0674325	0.0484258	3
GO:0002707	BP	GO:0002707	negative regulation of lymphocyte mediated immunity	2/97	38/18670	0.0166327	0.0674481	0.048437	2
GO:0048246	BP	GO:0048246	macrophage chemotaxis	2/97	38/18670	0.0166327	0.0674481	0.048437	2
GO:0050716	BP	GO:0050716	positive regulation of interleukin-1 secretion	2/97	38/18670	0.0166327	0.0674481	0.048437	2
GO:0071248	BP	GO:0071248	cellular response to metal ion	4/97	188/18670	0.0166987	0.0675912	0.0485398	4
GO:0008630	BP	GO:0008630	intrinsic apoptotic signaling pathway in response to DNA damage	3/97	104/18670	0.0169655	0.0685456	0.0492251	3
GO:0060759	BP	GO:0060759	regulation of response to cytokine stimulus	4/97	190/18670	0.0172915	0.0695772	0.049966	4
GO:0006641	BP	GO:0006641	triglyceride metabolic process	3/97	105/18670	0.0174	0.0695772	0.049966	3
GO:0007009	BP	GO:0007009	plasma membrane organization	3/97	105/18670	0.0174	0.0695772	0.049966	3
GO:0033138	BP	GO:0033138	positive regulation of peptidyl-serine phosphorylation	3/97	105/18670	0.0174	0.0695772	0.049966	3
GO:0030049	BP	GO:0030049	muscle filament sliding	2/97	39/18670	0.0174732	0.0695772	0.049966	2
GO:0030204	BP	GO:0030204	chondroitin sulfate metabolic process	2/97	39/18670	0.0174732	0.0695772	0.049966	2
GO:0033275	BP	GO:0033275	actin-myosin filament sliding	2/97	39/18670	0.0174732	0.0695772	0.049966	2
GO:0038179	BP	GO:0038179	neurotrophin signaling pathway	2/97	39/18670	0.0174732	0.0695772	0.049966	2
GO:0017038	BP	GO:0017038	protein import	4/97	192/18670	0.0178974	0.071138	0.0510868	4
GO:0048524	BP	GO:0048524	positive regulation of viral process	3/97	107/18670	0.0182876	0.0723414	0.051951	3
GO:0002369	BP	GO:0002369	T cell cytokine production	2/97	40/18670	0.0183313	0.0723414	0.051951	2
GO:0002823	BP	GO:0002823	negative regulation of adaptive immune response based on somatic recombination of immune receptors built from immunoglobulin superfamily domains	2/97	40/18670	0.0183313	0.0723414	0.051951	2
GO:0090207	BP	GO:0090207	regulation of triglyceride metabolic process	2/97	40/18670	0.0183313	0.0723414	0.051951	2
GO:0002526	BP	GO:0002526	acute inflammatory response	3/97	108/18670	0.0187407	0.0738251	0.0530166	3
GO:0050768	BP	GO:0050768	negative regulation of neurogenesis	5/97	295/18670	0.0188785	0.0742352	0.053311	5
GO:0009749	BP	GO:0009749	response to glucose	4/97	197/18670	0.0194695	0.0762874	0.0547848	4
GO:0010952	BP	GO:0010952	positive regulation of peptidase activity	4/97	197/18670	0.0194695	0.0762874	0.0547848	4
GO:0006509	BP	GO:0006509	membrane protein ectodomain proteolysis	2/97	42/18670	0.0200999	0.0784787	0.0563584	2
GO:0097028	BP	GO:0097028	dendritic cell differentiation	2/97	42/18670	0.0200999	0.0784787	0.0563584	2
GO:1903510	BP	GO:1903510	mucopolysaccharide metabolic process	3/97	112/18670	0.0206154	0.0803489	0.0577015	3
GO:0006692	BP	GO:0006692	prostanoid metabolic process	2/97	43/18670	0.02101	0.0813125	0.0583935	2
GO:0006693	BP	GO:0006693	prostaglandin metabolic process	2/97	43/18670	0.02101	0.0813125	0.0583935	2
GO:0046461	BP	GO:0046461	neutral lipid catabolic process	2/97	43/18670	0.02101	0.0813125	0.0583935	2
GO:0046464	BP	GO:0046464	acylglycerol catabolic process	2/97	43/18670	0.02101	0.0813125	0.0583935	2
GO:0043200	BP	GO:0043200	response to amino acid	3/97	113/18670	0.0210996	0.0813286	0.0584051	3
GO:0009746	BP	GO:0009746	response to hexose	4/97	202/18670	0.0211248	0.0813286	0.0584051	4
GO:0051701	BP	GO:0051701	interaction with host	4/97	202/18670	0.0211248	0.0813286	0.0584051	4
GO:0030099	BP	GO:0030099	myeloid cell differentiation	6/97	416/18670	0.0213603	0.082092	0.0589533	6
GO:0007266	BP	GO:0007266	Rho protein signal transduction	4/97	203/18670	0.0214659	0.0821164	0.0589709	4
GO:0030278	BP	GO:0030278	regulation of ossification	4/97	203/18670	0.0214659	0.0821164	0.0589709	4
GO:0010633	BP	GO:0010633	negative regulation of epithelial cell migration	3/97	114/18670	0.02159	0.0821164	0.0589709	3
GO:0030218	BP	GO:0030218	erythrocyte differentiation	3/97	114/18670	0.02159	0.0821164	0.0589709	3
GO:0030282	BP	GO:0030282	bone mineralization	3/97	114/18670	0.02159	0.0821164	0.0589709	3
GO:0060349	BP	GO:0060349	bone morphogenesis	3/97	114/18670	0.02159	0.0821164	0.0589709	3
GO:0002573	BP	GO:0002573	myeloid leukocyte differentiation	4/97	204/18670	0.0218104	0.0824414	0.0592042	4
GO:0014002	BP	GO:0014002	astrocyte development	2/97	44/18670	0.021937	0.0824414	0.0592042	2
GO:0032965	BP	GO:0032965	regulation of collagen biosynthetic process	2/97	44/18670	0.021937	0.0824414	0.0592042	2
GO:0042987	BP	GO:0042987	amyloid precursor protein catabolic process	2/97	44/18670	0.021937	0.0824414	0.0592042	2
GO:0050654	BP	GO:0050654	chondroitin sulfate proteoglycan metabolic process	2/97	44/18670	0.021937	0.0824414	0.0592042	2
GO:0051489	BP	GO:0051489	regulation of filopodium assembly	2/97	44/18670	0.021937	0.0824414	0.0592042	2
GO:0061756	BP	GO:0061756	leukocyte adhesion to vascular endothelial cell	2/97	44/18670	0.021937	0.0824414	0.0592042	2
GO:0032612	BP	GO:0032612	interleukin-1 production	3/97	115/18670	0.0220867	0.0828626	0.0595067	3
GO:0021782	BP	GO:0021782	glial cell development	3/97	116/18670	0.0225896	0.0846054	0.0607583	3
GO:0002820	BP	GO:0002820	negative regulation of adaptive immune response	2/97	45/18670	0.0228808	0.085406	0.0613332	2
GO:0071827	BP	GO:0071827	plasma lipoprotein particle organization	2/97	45/18670	0.0228808	0.085406	0.0613332	2
GO:0002437	BP	GO:0002437	inflammatory response to antigenic stimulus	2/97	46/18670	0.023841	0.0882437	0.0633711	2
GO:0002673	BP	GO:0002673	regulation of acute inflammatory response	2/97	46/18670	0.023841	0.0882437	0.0633711	2
GO:0030490	BP	GO:0030490	maturation of SSU-rRNA	2/97	46/18670	0.023841	0.0882437	0.0633711	2
GO:0050706	BP	GO:0050706	regulation of interleukin-1 beta secretion	2/97	46/18670	0.023841	0.0882437	0.0633711	2
GO:0071675	BP	GO:0071675	regulation of mononuclear cell migration	2/97	46/18670	0.023841	0.0882437	0.0633711	2
GO:0009612	BP	GO:0009612	response to mechanical stimulus	4/97	210/18670	0.0239486	0.0884934	0.0635504	4
GO:0001952	BP	GO:0001952	regulation of cell-matrix adhesion	3/97	119/18670	0.0241356	0.0890355	0.0639397	3
GO:0001933	BP	GO:0001933	negative regulation of protein phosphorylation	6/97	429/18670	0.0243908	0.0898265	0.0645077	6
GO:0051961	BP	GO:0051961	negative regulation of nervous system development	5/97	316/18670	0.0245345	0.0902053	0.0647798	5
GO:0042551	BP	GO:0042551	neuron maturation	2/97	47/18670	0.0248176	0.0904919	0.0649856	2
GO:0043370	BP	GO:0043370	regulation of CD4-positive, alpha-beta T cell differentiation	2/97	47/18670	0.0248176	0.0904919	0.0649856	2
GO:0046638	BP	GO:0046638	positive regulation of alpha-beta T cell differentiation	2/97	47/18670	0.0248176	0.0904919	0.0649856	2
GO:0050435	BP	GO:0050435	amyloid-beta metabolic process	2/97	47/18670	0.0248176	0.0904919	0.0649856	2
GO:0060351	BP	GO:0060351	cartilage development involved in endochondral bone morphogenesis	2/97	47/18670	0.0248176	0.0904919	0.0649856	2
GO:0070588	BP	GO:0070588	calcium ion transmembrane transport	5/97	319/18670	0.0254226	0.0925448	0.0664599	5
GO:0034101	BP	GO:0034101	erythrocyte homeostasis	3/97	122/18670	0.0257378	0.0935379	0.067173	3
GO:0002063	BP	GO:0002063	chondrocyte development	2/97	48/18670	0.0258103	0.0935447	0.0671779	2
GO:0071241	BP	GO:0071241	cellular response to inorganic substance	4/97	215/18670	0.0258245	0.0935447	0.0671779	4
GO:0007568	BP	GO:0007568	aging	5/97	321/18670	0.0260259	0.09412	0.067591	5
GO:0002062	BP	GO:0002062	chondrocyte differentiation	3/97	123/18670	0.0262842	0.0948986	0.0681502	3
GO:0018209	BP	GO:0018209	peptidyl-serine modification	5/97	322/18670	0.026331	0.0949121	0.0681599	5
GO:0002686	BP	GO:0002686	negative regulation of leukocyte migration	2/97	49/18670	0.026819	0.0958876	0.0688605	2
GO:0002704	BP	GO:0002704	negative regulation of leukocyte mediated immunity	2/97	49/18670	0.026819	0.0958876	0.0688605	2
GO:0032757	BP	GO:0032757	positive regulation of interleukin-8 production	2/97	49/18670	0.026819	0.0958876	0.0688605	2
GO:0045010	BP	GO:0045010	actin nucleation	2/97	49/18670	0.026819	0.0958876	0.0688605	2
GO:0071825	BP	GO:0071825	protein-lipid complex subunit organization	2/97	49/18670	0.026819	0.0958876	0.0688605	2
GO:0010001	BP	GO:0010001	glial cell differentiation	4/97	218/18670	0.0269914	0.0963479	0.069191	4
GO:0007584	BP	GO:0007584	response to nutrient	4/97	219/18670	0.0273873	0.0976032	0.0700925	4
GO:0001961	BP	GO:0001961	positive regulation of cytokine-mediated signaling pathway	2/97	50/18670	0.0278434	0.0985916	0.0708023	2
GO:0032873	BP	GO:0032873	negative regulation of stress-activated MAPK cascade	2/97	50/18670	0.0278434	0.0985916	0.0708023	2
GO:0045104	BP	GO:0045104	intermediate filament cytoskeleton organization	2/97	50/18670	0.0278434	0.0985916	0.0708023	2
GO:0070303	BP	GO:0070303	negative regulation of stress-activated protein kinase signaling cascade	2/97	50/18670	0.0278434	0.0985916	0.0708023	2
GO:0032496	BP	GO:0032496	response to lipopolysaccharide	5/97	330/18670	0.0288547	0.101138	0.0726308	5
GO:0042742	BP	GO:0042742	defense response to bacterium	5/97	330/18670	0.0288547	0.101138	0.0726308	5
GO:0002712	BP	GO:0002712	regulation of B cell mediated immunity	2/97	51/18670	0.0288834	0.101138	0.0726308	2
GO:0002889	BP	GO:0002889	regulation of immunoglobulin mediated immune response	2/97	51/18670	0.0288834	0.101138	0.0726308	2
GO:0045103	BP	GO:0045103	intermediate filament-based process	2/97	51/18670	0.0288834	0.101138	0.0726308	2
GO:0048146	BP	GO:0048146	positive regulation of fibroblast proliferation	2/97	51/18670	0.0288834	0.101138	0.0726308	2
GO:0097366	BP	GO:0097366	response to bronchodilator	2/97	51/18670	0.0288834	0.101138	0.0726308	2
GO:0051291	BP	GO:0051291	protein heterooligomerization	3/97	128/18670	0.0291098	0.101769	0.0730842	3
GO:0006639	BP	GO:0006639	acylglycerol metabolic process	3/97	129/18670	0.0296936	0.103646	0.0744317	3
GO:0045665	BP	GO:0045665	negative regulation of neuron differentiation	4/97	225/18670	0.0298359	0.103978	0.0746704	4
GO:0030514	BP	GO:0030514	negative regulation of BMP signaling pathway	2/97	52/18670	0.0299388	0.104008	0.074692	2
GO:0031529	BP	GO:0031529	ruffle organization	2/97	52/18670	0.0299388	0.104008	0.074692	2
GO:0006638	BP	GO:0006638	neutral lipid metabolic process	3/97	130/18670	0.0302835	0.10504	0.075433	3
GO:0050702	BP	GO:0050702	interleukin-1 beta secretion	2/97	53/18670	0.0310094	0.107053	0.0768786	2
GO:0050732	BP	GO:0050732	negative regulation of peptidyl-tyrosine phosphorylation	2/97	53/18670	0.0310094	0.107053	0.0768786	2
GO:1905517	BP	GO:1905517	macrophage migration	2/97	53/18670	0.0310094	0.107053	0.0768786	2
GO:0043280	BP	GO:0043280	positive regulation of cysteine-type endopeptidase activity involved in apoptotic process	3/97	132/18670	0.0314818	0.108514	0.0779278	3
GO:0010594	BP	GO:0010594	regulation of endothelial cell migration	4/97	229/18670	0.0315383	0.108539	0.0779459	4
GO:0055076	BP	GO:0055076	transition metal ion homeostasis	3/97	133/18670	0.0320902	0.10994	0.0789523	3
GO:0002763	BP	GO:0002763	positive regulation of myeloid leukocyte differentiation	2/97	54/18670	0.032095	0.10994	0.0789523	2
GO:0006636	BP	GO:0006636	unsaturated fatty acid biosynthetic process	2/97	54/18670	0.032095	0.10994	0.0789523	2
GO:0046683	BP	GO:0046683	response to organophosphorus	3/97	134/18670	0.0327048	0.111856	0.0803276	3
GO:0071695	BP	GO:0071695	anatomical structure maturation	4/97	232/18670	0.032852	0.112185	0.0805643	4
GO:0043030	BP	GO:0043030	regulation of macrophage activation	2/97	55/18670	0.0331955	0.112834	0.0810303	2
GO:0044273	BP	GO:0044273	sulfur compound catabolic process	2/97	55/18670	0.0331955	0.112834	0.0810303	2
GO:0046456	BP	GO:0046456	icosanoid biosynthetic process	2/97	55/18670	0.0331955	0.112834	0.0810303	2
GO:0030010	BP	GO:0030010	establishment of cell polarity	3/97	135/18670	0.0333255	0.112999	0.0811486	3
GO:0001667	BP	GO:0001667	ameboidal-type cell migration	6/97	462/18670	0.0333464	0.112999	0.0811486	6
GO:0010721	BP	GO:0010721	negative regulation of cell development	5/97	344/18670	0.0336307	0.113787	0.0817148	5
GO:0046425	BP	GO:0046425	regulation of receptor signaling pathway via JAK-STAT	3/97	137/18670	0.0345854	0.11666	0.0837776	3
GO:0098754	BP	GO:0098754	detoxification	3/97	137/18670	0.0345854	0.11666	0.0837776	3
GO:0071216	BP	GO:0071216	cellular response to biotic stimulus	4/97	236/18670	0.034653	0.116709	0.0838133	4
GO:0043122	BP	GO:0043122	regulation of I-kappaB kinase/NF-kappaB signaling	4/97	237/18670	0.0351121	0.118075	0.0847942	4
GO:0042326	BP	GO:0042326	negative regulation of phosphorylation	6/97	468/18670	0.035177	0.118113	0.0848217	6
GO:0060760	BP	GO:0060760	positive regulation of response to cytokine stimulus	2/97	57/18670	0.0354402	0.118666	0.0852182	2
GO:0007178	BP	GO:0007178	transmembrane receptor protein serine/threonine kinase signaling pathway	5/97	349/18670	0.0354491	0.118666	0.0852182	5
GO:0051048	BP	GO:0051048	negative regulation of secretion	4/97	238/18670	0.0355748	0.118906	0.0853908	4
GO:0033135	BP	GO:0033135	regulation of peptidyl-serine phosphorylation	3/97	139/18670	0.0358697	0.11953	0.0858387	3
GO:0050715	BP	GO:0050715	positive regulation of cytokine secretion	3/97	139/18670	0.0358697	0.11953	0.0858387	3
GO:0035023	BP	GO:0035023	regulation of Rho protein signal transduction	3/97	140/18670	0.0365211	0.121517	0.0872655	3
GO:0050709	BP	GO:0050709	negative regulation of protein secretion	3/97	141/18670	0.0371785	0.123518	0.0887026	3
GO:0034248	BP	GO:0034248	regulation of cellular amide metabolic process	6/97	476/18670	0.0377176	0.124267	0.089241	6
GO:0010518	BP	GO:0010518	positive regulation of phospholipase activity	2/97	59/18670	0.0377421	0.124267	0.089241	2
GO:0032732	BP	GO:0032732	positive regulation of interleukin-1 production	2/97	59/18670	0.0377421	0.124267	0.089241	2
GO:0045071	BP	GO:0045071	negative regulation of viral genome replication	2/97	59/18670	0.0377421	0.124267	0.089241	2
GO:0046847	BP	GO:0046847	filopodium assembly	2/97	59/18670	0.0377421	0.124267	0.089241	2
GO:0061077	BP	GO:0061077	chaperone-mediated protein folding	2/97	59/18670	0.0377421	0.124267	0.089241	2
GO:0051896	BP	GO:0051896	regulation of protein kinase B signaling	4/97	244/18670	0.038425	0.126327	0.0907203	4
GO:0032507	BP	GO:0032507	maintenance of protein location in cell	2/97	60/18670	0.0389141	0.127555	0.091602	2
GO:0051851	BP	GO:0051851	modulation by host of symbiont process	2/97	60/18670	0.0389141	0.127555	0.091602	2
GO:0071901	BP	GO:0071901	negative regulation of protein serine/threonine kinase activity	3/97	145/18670	0.0398688	0.13028	0.0935591	3
GO:0006027	BP	GO:0006027	glycosaminoglycan catabolic process	2/97	61/18670	0.0400999	0.13028	0.0935591	2
GO:0034113	BP	GO:0034113	heterotypic cell-cell adhesion	2/97	61/18670	0.0400999	0.13028	0.0935591	2
GO:0045123	BP	GO:0045123	cellular extravasation	2/97	61/18670	0.0400999	0.13028	0.0935591	2
GO:1903902	BP	GO:1903902	positive regulation of viral life cycle	2/97	61/18670	0.0400999	0.13028	0.0935591	2
GO:2000514	BP	GO:2000514	regulation of CD4-positive, alpha-beta T cell activation	2/97	61/18670	0.0400999	0.13028	0.0935591	2
GO:0042542	BP	GO:0042542	response to hydrogen peroxide	3/97	146/18670	0.0405564	0.13157	0.0944852	3
GO:0002262	BP	GO:0002262	myeloid cell homeostasis	3/97	147/18670	0.0412501	0.133587	0.0959336	3
GO:0002260	BP	GO:0002260	lymphocyte homeostasis	2/97	62/18670	0.0412992	0.133587	0.0959336	2
GO:0051494	BP	GO:0051494	negative regulation of cytoskeleton organization	3/97	148/18670	0.0419498	0.135294	0.0971598	3
GO:0051592	BP	GO:0051592	response to calcium ion	3/97	148/18670	0.0419498	0.135294	0.0971598	3
GO:0150063	BP	GO:0150063	visual system development	5/97	366/18670	0.0420826	0.135524	0.097325	5
GO:0042255	BP	GO:0042255	ribosome assembly	2/97	63/18670	0.042512	0.136176	0.0977934	2
GO:0042982	BP	GO:0042982	amyloid precursor protein metabolic process	2/97	63/18670	0.042512	0.136176	0.0977934	2
GO:0046637	BP	GO:0046637	regulation of alpha-beta T cell differentiation	2/97	63/18670	0.042512	0.136176	0.0977934	2
GO:0014074	BP	GO:0014074	response to purine-containing compound	3/97	149/18670	0.0426555	0.136176	0.0977934	3
GO:1903900	BP	GO:1903900	regulation of viral life cycle	3/97	149/18670	0.0426555	0.136176	0.0977934	3
GO:2001056	BP	GO:2001056	positive regulation of cysteine-type endopeptidase activity	3/97	149/18670	0.0426555	0.136176	0.0977934	3
GO:0045669	BP	GO:0045669	positive regulation of osteoblast differentiation	2/97	64/18670	0.0437381	0.138829	0.0996984	2
GO:0046503	BP	GO:0046503	glycerolipid catabolic process	2/97	64/18670	0.0437381	0.138829	0.0996984	2
GO:0046782	BP	GO:0046782	regulation of viral transcription	2/97	64/18670	0.0437381	0.138829	0.0996984	2
GO:0050922	BP	GO:0050922	negative regulation of chemotaxis	2/97	64/18670	0.0437381	0.138829	0.0996984	2
GO:0048880	BP	GO:0048880	sensory system development	5/97	371/18670	0.0441675	0.139991	0.100533	5
GO:0006026	BP	GO:0006026	aminoglycan catabolic process	2/97	65/18670	0.0449773	0.142353	0.102229	2
GO:0034504	BP	GO:0034504	protein localization to nucleus	4/97	262/18670	0.047743	0.15089	0.10836	4
GO:0030509	BP	GO:0030509	BMP signaling pathway	3/97	157/18670	0.0485144	0.152702	0.109661	3
GO:0019915	BP	GO:0019915	lipid storage	2/97	68/18670	0.0487718	0.152702	0.109661	2
GO:0071230	BP	GO:0071230	cellular response to amino acid stimulus	2/97	68/18670	0.0487718	0.152702	0.109661	2
GO:0007259	BP	GO:0007259	receptor signaling pathway via JAK-STAT	3/97	159/18670	0.050038	0.152702	0.109661	3
GO:0050766	BP	GO:0050766	positive regulation of phagocytosis	2/97	69/18670	0.0500617	0.152702	0.109661	2
GO:0071300	BP	GO:0071300	cellular response to retinoic acid	2/97	69/18670	0.0500617	0.152702	0.109661	2
GO:0010918	BP	GO:0010918	positive regulation of mitochondrial membrane potential	1/97	10/18670	0.0507689	0.152702	0.109661	1
GO:0032025	BP	GO:0032025	response to cobalt ion	1/97	10/18670	0.0507689	0.152702	0.109661	1
GO:0032463	BP	GO:0032463	negative regulation of protein homooligomerization	1/97	10/18670	0.0507689	0.152702	0.109661	1
GO:0032464	BP	GO:0032464	positive regulation of protein homooligomerization	1/97	10/18670	0.0507689	0.152702	0.109661	1
GO:0033690	BP	GO:0033690	positive regulation of osteoblast proliferation	1/97	10/18670	0.0507689	0.152702	0.109661	1
GO:0034378	BP	GO:0034378	chylomicron assembly	1/97	10/18670	0.0507689	0.152702	0.109661	1
GO:0034447	BP	GO:0034447	very-low-density lipoprotein particle clearance	1/97	10/18670	0.0507689	0.152702	0.109661	1
GO:0035768	BP	GO:0035768	endothelial cell chemotaxis to fibroblast growth factor	1/97	10/18670	0.0507689	0.152702	0.109661	1
GO:0038063	BP	GO:0038063	collagen-activated tyrosine kinase receptor signaling pathway	1/97	10/18670	0.0507689	0.152702	0.109661	1
GO:0042989	BP	GO:0042989	sequestering of actin monomers	1/97	10/18670	0.0507689	0.152702	0.109661	1
GO:0044803	BP	GO:0044803	multi-organism membrane organization	1/97	10/18670	0.0507689	0.152702	0.109661	1
GO:0045625	BP	GO:0045625	regulation of T-helper 1 cell differentiation	1/97	10/18670	0.0507689	0.152702	0.109661	1
GO:0045657	BP	GO:0045657	positive regulation of monocyte differentiation	1/97	10/18670	0.0507689	0.152702	0.109661	1
GO:0048304	BP	GO:0048304	positive regulation of isotype switching to IgG isotypes	1/97	10/18670	0.0507689	0.152702	0.109661	1
GO:0051014	BP	GO:0051014	actin filament severing	1/97	10/18670	0.0507689	0.152702	0.109661	1
GO:0060346	BP	GO:0060346	bone trabecula formation	1/97	10/18670	0.0507689	0.152702	0.109661	1
GO:0060768	BP	GO:0060768	regulation of epithelial cell proliferation involved in prostate gland development	1/97	10/18670	0.0507689	0.152702	0.109661	1
GO:0070099	BP	GO:0070099	regulation of chemokine-mediated signaling pathway	1/97	10/18670	0.0507689	0.152702	0.109661	1
GO:0071281	BP	GO:0071281	cellular response to iron ion	1/97	10/18670	0.0507689	0.152702	0.109661	1
GO:0090154	BP	GO:0090154	positive regulation of sphingolipid biosynthetic process	1/97	10/18670	0.0507689	0.152702	0.109661	1
GO:0097278	BP	GO:0097278	complement-dependent cytotoxicity	1/97	10/18670	0.0507689	0.152702	0.109661	1
GO:1900122	BP	GO:1900122	positive regulation of receptor binding	1/97	10/18670	0.0507689	0.152702	0.109661	1
GO:1904338	BP	GO:1904338	regulation of dopaminergic neuron differentiation	1/97	10/18670	0.0507689	0.152702	0.109661	1
GO:2000035	BP	GO:2000035	regulation of stem cell division	1/97	10/18670	0.0507689	0.152702	0.109661	1
GO:2000109	BP	GO:2000109	regulation of macrophage apoptotic process	1/97	10/18670	0.0507689	0.152702	0.109661	1
GO:2000304	BP	GO:2000304	positive regulation of ceramide biosynthetic process	1/97	10/18670	0.0507689	0.152702	0.109661	1
GO:2000425	BP	GO:2000425	regulation of apoptotic cell clearance	1/97	10/18670	0.0507689	0.152702	0.109661	1
GO:2000544	BP	GO:2000544	regulation of endothelial cell chemotaxis to fibroblast growth factor	1/97	10/18670	0.0507689	0.152702	0.109661	1
GO:2000644	BP	GO:2000644	regulation of receptor catabolic process	1/97	10/18670	0.0507689	0.152702	0.109661	1
GO:0030203	BP	GO:0030203	glycosaminoglycan metabolic process	3/97	160/18670	0.0508084	0.152702	0.109661	3
GO:0010517	BP	GO:0010517	regulation of phospholipase activity	2/97	70/18670	0.0513639	0.154162	0.110709	2
GO:0007249	BP	GO:0007249	I-kappaB kinase/NF-kappaB signaling	4/97	269/18670	0.0516772	0.154891	0.111233	4
GO:0042531	BP	GO:0042531	positive regulation of tyrosine phosphorylation of STAT protein	2/97	71/18670	0.0526783	0.157251	0.112928	2
GO:0043900	BP	GO:0043900	regulation of multi-organism process	2/97	71/18670	0.0526783	0.157251	0.112928	2
GO:0050795	BP	GO:0050795	regulation of behavior	2/97	71/18670	0.0526783	0.157251	0.112928	2
GO:0015718	BP	GO:0015718	monocarboxylic acid transport	3/97	163/18670	0.0531545	0.158458	0.113795	3
GO:0060193	BP	GO:0060193	positive regulation of lipase activity	2/97	72/18670	0.0540046	0.16042	0.115203	2
GO:0061035	BP	GO:0061035	regulation of cartilage development	2/97	72/18670	0.0540046	0.16042	0.115203	2
GO:0010639	BP	GO:0010639	negative regulation of organelle organization	5/97	393/18670	0.0540725	0.16042	0.115203	5
GO:0043542	BP	GO:0043542	endothelial cell migration	4/97	274/18670	0.0545933	0.16042	0.115203	4
GO:2001242	BP	GO:2001242	regulation of intrinsic apoptotic signaling pathway	3/97	165/18670	0.0547473	0.16042	0.115203	3
GO:0060350	BP	GO:0060350	endochondral bone morphogenesis	2/97	73/18670	0.0553427	0.16042	0.115203	2
GO:0061844	BP	GO:0061844	antimicrobial humoral immune response mediated by antimicrobial peptide	2/97	73/18670	0.0553427	0.16042	0.115203	2
GO:0090288	BP	GO:0090288	negative regulation of cellular response to growth factor stimulus	3/97	166/18670	0.0555523	0.16042	0.115203	3
GO:0000478	BP	GO:0000478	endonucleolytic cleavage involved in rRNA processing	1/97	11/18670	0.0557033	0.16042	0.115203	1
GO:0000479	BP	GO:0000479	endonucleolytic cleavage of tricistronic rRNA transcript (SSU-rRNA, 5.8S rRNA, LSU-rRNA)	1/97	11/18670	0.0557033	0.16042	0.115203	1
GO:0002517	BP	GO:0002517	T cell tolerance induction	1/97	11/18670	0.0557033	0.16042	0.115203	1
GO:0002638	BP	GO:0002638	negative regulation of immunoglobulin production	1/97	11/18670	0.0557033	0.16042	0.115203	1
GO:0002923	BP	GO:0002923	regulation of humoral immune response mediated by circulating immunoglobulin	1/97	11/18670	0.0557033	0.16042	0.115203	1
GO:0009629	BP	GO:0009629	response to gravity	1/97	11/18670	0.0557033	0.16042	0.115203	1
GO:0019371	BP	GO:0019371	cyclooxygenase pathway	1/97	11/18670	0.0557033	0.16042	0.115203	1
GO:0032908	BP	GO:0032908	regulation of transforming growth factor beta1 production	1/97	11/18670	0.0557033	0.16042	0.115203	1
GO:0033089	BP	GO:0033089	positive regulation of T cell differentiation in thymus	1/97	11/18670	0.0557033	0.16042	0.115203	1
GO:0035747	BP	GO:0035747	natural killer cell chemotaxis	1/97	11/18670	0.0557033	0.16042	0.115203	1
GO:0035766	BP	GO:0035766	cell chemotaxis to fibroblast growth factor	1/97	11/18670	0.0557033	0.16042	0.115203	1
GO:0060767	BP	GO:0060767	epithelial cell proliferation involved in prostate gland development	1/97	11/18670	0.0557033	0.16042	0.115203	1
GO:0070278	BP	GO:0070278	extracellular matrix constituent secretion	1/97	11/18670	0.0557033	0.16042	0.115203	1
GO:0071803	BP	GO:0071803	positive regulation of podosome assembly	1/97	11/18670	0.0557033	0.16042	0.115203	1
GO:0072321	BP	GO:0072321	chaperone-mediated protein transport	1/97	11/18670	0.0557033	0.16042	0.115203	1
GO:1904847	BP	GO:1904847	regulation of cell chemotaxis to fibroblast growth factor	1/97	11/18670	0.0557033	0.16042	0.115203	1
GO:1904995	BP	GO:1904995	negative regulation of leukocyte adhesion to vascular endothelial cell	1/97	11/18670	0.0557033	0.16042	0.115203	1
GO:1905902	BP	GO:1905902	regulation of mesoderm formation	1/97	11/18670	0.0557033	0.16042	0.115203	1
GO:0001895	BP	GO:0001895	retina homeostasis	2/97	74/18670	0.0566925	0.16242	0.11664	2
GO:0043367	BP	GO:0043367	CD4-positive, alpha-beta T cell differentiation	2/97	74/18670	0.0566925	0.16242	0.11664	2
GO:0070373	BP	GO:0070373	negative regulation of ERK1 and ERK2 cascade	2/97	74/18670	0.0566925	0.16242	0.11664	2
GO:1900182	BP	GO:1900182	positive regulation of protein localization to nucleus	2/97	74/18670	0.0566925	0.16242	0.11664	2
GO:0001960	BP	GO:0001960	negative regulation of cytokine-mediated signaling pathway	2/97	75/18670	0.0580538	0.166105	0.119286	2
GO:0010976	BP	GO:0010976	positive regulation of neuron projection development	4/97	281/18670	0.0588235	0.166436	0.119524	4
GO:0006022	BP	GO:0006022	aminoglycan metabolic process	3/97	170/18670	0.0588286	0.166436	0.119524	3
GO:0071772	BP	GO:0071772	response to BMP	3/97	170/18670	0.0588286	0.166436	0.119524	3
GO:0071773	BP	GO:0071773	cellular response to BMP stimulus	3/97	170/18670	0.0588286	0.166436	0.119524	3
GO:0006826	BP	GO:0006826	iron ion transport	2/97	76/18670	0.0594264	0.166436	0.119524	2
GO:0048844	BP	GO:0048844	artery morphogenesis	2/97	76/18670	0.0594264	0.166436	0.119524	2
GO:0002903	BP	GO:0002903	negative regulation of B cell apoptotic process	1/97	12/18670	0.0606123	0.166436	0.119524	1
GO:0006069	BP	GO:0006069	ethanol oxidation	1/97	12/18670	0.0606123	0.166436	0.119524	1
GO:0030208	BP	GO:0030208	dermatan sulfate biosynthetic process	1/97	12/18670	0.0606123	0.166436	0.119524	1
GO:0031392	BP	GO:0031392	regulation of prostaglandin biosynthetic process	1/97	12/18670	0.0606123	0.166436	0.119524	1
GO:0032905	BP	GO:0032905	transforming growth factor beta1 production	1/97	12/18670	0.0606123	0.166436	0.119524	1
GO:0033197	BP	GO:0033197	response to vitamin E	1/97	12/18670	0.0606123	0.166436	0.119524	1
GO:0033700	BP	GO:0033700	phospholipid efflux	1/97	12/18670	0.0606123	0.166436	0.119524	1
GO:0034372	BP	GO:0034372	very-low-density lipoprotein particle remodeling	1/97	12/18670	0.0606123	0.166436	0.119524	1
GO:0038180	BP	GO:0038180	nerve growth factor signaling pathway	1/97	12/18670	0.0606123	0.166436	0.119524	1
GO:0042340	BP	GO:0042340	keratan sulfate catabolic process	1/97	12/18670	0.0606123	0.166436	0.119524	1
GO:0042659	BP	GO:0042659	regulation of cell fate specification	1/97	12/18670	0.0606123	0.166436	0.119524	1
GO:0043117	BP	GO:0043117	positive regulation of vascular permeability	1/97	12/18670	0.0606123	0.166436	0.119524	1
GO:0045080	BP	GO:0045080	positive regulation of chemokine biosynthetic process	1/97	12/18670	0.0606123	0.166436	0.119524	1
GO:0045416	BP	GO:0045416	positive regulation of interleukin-8 biosynthetic process	1/97	12/18670	0.0606123	0.166436	0.119524	1
GO:0045579	BP	GO:0045579	positive regulation of B cell differentiation	1/97	12/18670	0.0606123	0.166436	0.119524	1
GO:0048302	BP	GO:0048302	regulation of isotype switching to IgG isotypes	1/97	12/18670	0.0606123	0.166436	0.119524	1
GO:0060368	BP	GO:0060368	regulation of Fc receptor mediated stimulatory signaling pathway	1/97	12/18670	0.0606123	0.166436	0.119524	1
GO:0071481	BP	GO:0071481	cellular response to X-ray	1/97	12/18670	0.0606123	0.166436	0.119524	1
GO:0071888	BP	GO:0071888	macrophage apoptotic process	1/97	12/18670	0.0606123	0.166436	0.119524	1
GO:0072578	BP	GO:0072578	neurotransmitter-gated ion channel clustering	1/97	12/18670	0.0606123	0.166436	0.119524	1
GO:0090209	BP	GO:0090209	negative regulation of triglyceride metabolic process	1/97	12/18670	0.0606123	0.166436	0.119524	1
GO:0097090	BP	GO:0097090	presynaptic membrane organization	1/97	12/18670	0.0606123	0.166436	0.119524	1
GO:1902950	BP	GO:1902950	regulation of dendritic spine maintenance	1/97	12/18670	0.0606123	0.166436	0.119524	1
GO:2000341	BP	GO:2000341	regulation of chemokine (C-X-C motif) ligand 2 production	1/97	12/18670	0.0606123	0.166436	0.119524	1
GO:2001223	BP	GO:2001223	negative regulation of neuron migration	1/97	12/18670	0.0606123	0.166436	0.119524	1
GO:0021700	BP	GO:0021700	developmental maturation	4/97	284/18670	0.0606888	0.166436	0.119524	4
GO:0072593	BP	GO:0072593	reactive oxygen species metabolic process	4/97	284/18670	0.0606888	0.166436	0.119524	4
GO:0051702	BP	GO:0051702	interaction with symbiont	2/97	77/18670	0.0608102	0.166436	0.119524	2
GO:1901224	BP	GO:1901224	positive regulation of NIK/NF-kappaB signaling	2/97	77/18670	0.0608102	0.166436	0.119524	2
GO:0016525	BP	GO:0016525	negative regulation of angiogenesis	3/97	173/18670	0.0613447	0.167691	0.120425	3
GO:0050808	BP	GO:0050808	synapse organization	5/97	408/18670	0.0615119	0.16794	0.120604	5
GO:0060828	BP	GO:0060828	regulation of canonical Wnt signaling pathway	4/97	286/18670	0.0619498	0.168926	0.121312	4
GO:0120032	BP	GO:0120032	regulation of plasma membrane bounded cell projection assembly	3/97	175/18670	0.0630498	0.170987	0.122792	3
GO:2000181	BP	GO:2000181	negative regulation of blood vessel morphogenesis	3/97	175/18670	0.0630498	0.170987	0.122792	3
GO:0001936	BP	GO:0001936	regulation of endothelial cell proliferation	3/97	176/18670	0.0639106	0.170987	0.122792	3
GO:0042063	BP	GO:0042063	gliogenesis	4/97	290/18670	0.0645134	0.170987	0.122792	4
GO:0060491	BP	GO:0060491	regulation of cell projection assembly	3/97	177/18670	0.0647769	0.170987	0.122792	3
GO:0010632	BP	GO:0010632	regulation of epithelial cell migration	4/97	291/18670	0.0651629	0.170987	0.122792	4
GO:0010876	BP	GO:0010876	lipid localization	5/97	415/18670	0.0651739	0.170987	0.122792	5
GO:0001845	BP	GO:0001845	phagolysosome assembly	1/97	13/18670	0.065496	0.170987	0.122792	1
GO:0002430	BP	GO:0002430	complement receptor mediated signaling pathway	1/97	13/18670	0.065496	0.170987	0.122792	1
GO:0002679	BP	GO:0002679	respiratory burst involved in defense response	1/97	13/18670	0.065496	0.170987	0.122792	1
GO:0006707	BP	GO:0006707	cholesterol catabolic process	1/97	13/18670	0.065496	0.170987	0.122792	1
GO:0009650	BP	GO:0009650	UV protection	1/97	13/18670	0.065496	0.170987	0.122792	1
GO:0010454	BP	GO:0010454	negative regulation of cell fate commitment	1/97	13/18670	0.065496	0.170987	0.122792	1
GO:0010872	BP	GO:0010872	regulation of cholesterol esterification	1/97	13/18670	0.065496	0.170987	0.122792	1
GO:0016127	BP	GO:0016127	sterol catabolic process	1/97	13/18670	0.065496	0.170987	0.122792	1
GO:0030205	BP	GO:0030205	dermatan sulfate metabolic process	1/97	13/18670	0.065496	0.170987	0.122792	1
GO:0031953	BP	GO:0031953	negative regulation of protein autophosphorylation	1/97	13/18670	0.065496	0.170987	0.122792	1
GO:0032488	BP	GO:0032488	Cdc42 protein signal transduction	1/97	13/18670	0.065496	0.170987	0.122792	1
GO:0033623	BP	GO:0033623	regulation of integrin activation	1/97	13/18670	0.065496	0.170987	0.122792	1
GO:0035641	BP	GO:0035641	locomotory exploration behavior	1/97	13/18670	0.065496	0.170987	0.122792	1
GO:0038065	BP	GO:0038065	collagen-activated signaling pathway	1/97	13/18670	0.065496	0.170987	0.122792	1
GO:0043568	BP	GO:0043568	positive regulation of insulin-like growth factor receptor signaling pathway	1/97	13/18670	0.065496	0.170987	0.122792	1
GO:0044764	BP	GO:0044764	multi-organism cellular process	1/97	13/18670	0.065496	0.170987	0.122792	1
GO:0048291	BP	GO:0048291	isotype switching to IgG isotypes	1/97	13/18670	0.065496	0.170987	0.122792	1
GO:0050872	BP	GO:0050872	white fat cell differentiation	1/97	13/18670	0.065496	0.170987	0.122792	1
GO:0050966	BP	GO:0050966	detection of mechanical stimulus involved in sensory perception of pain	1/97	13/18670	0.065496	0.170987	0.122792	1
GO:0060100	BP	GO:0060100	positive regulation of phagocytosis, engulfment	1/97	13/18670	0.065496	0.170987	0.122792	1
GO:0061042	BP	GO:0061042	vascular wound healing	1/97	13/18670	0.065496	0.170987	0.122792	1
GO:0061430	BP	GO:0061430	bone trabecula morphogenesis	1/97	13/18670	0.065496	0.170987	0.122792	1
GO:0071285	BP	GO:0071285	cellular response to lithium ion	1/97	13/18670	0.065496	0.170987	0.122792	1
GO:0090179	BP	GO:0090179	planar cell polarity pathway involved in neural tube closure	1/97	13/18670	0.065496	0.170987	0.122792	1
GO:0090594	BP	GO:0090594	inflammatory response to wounding	1/97	13/18670	0.065496	0.170987	0.122792	1
GO:1900272	BP	GO:1900272	negative regulation of long-term synaptic potentiation	1/97	13/18670	0.065496	0.170987	0.122792	1
GO:1902713	BP	GO:1902713	regulation of interferon-gamma secretion	1/97	13/18670	0.065496	0.170987	0.122792	1
GO:1902947	BP	GO:1902947	regulation of tau-protein kinase activity	1/97	13/18670	0.065496	0.170987	0.122792	1
GO:1905155	BP	GO:1905155	positive regulation of membrane invagination	1/97	13/18670	0.065496	0.170987	0.122792	1
GO:0090090	BP	GO:0090090	negative regulation of canonical Wnt signaling pathway	3/97	178/18670	0.0656486	0.171133	0.122897	3
GO:0001558	BP	GO:0001558	regulation of cell growth	5/97	416/18670	0.0657069	0.171133	0.122897	5
GO:0090287	BP	GO:0090287	regulation of cellular response to growth factor stimulus	4/97	292/18670	0.0658159	0.171215	0.122956	4
GO:0022617	BP	GO:0022617	extracellular matrix disassembly	2/97	81/18670	0.0664545	0.172047	0.123553	2
GO:0048708	BP	GO:0048708	astrocyte differentiation	2/97	81/18670	0.0664545	0.172047	0.123553	2
GO:0055072	BP	GO:0055072	iron ion homeostasis	2/97	81/18670	0.0664545	0.172047	0.123553	2
GO:0060761	BP	GO:0060761	negative regulation of response to cytokine stimulus	2/97	81/18670	0.0664545	0.172047	0.123553	2
GO:0071347	BP	GO:0071347	cellular response to interleukin-1	3/97	179/18670	0.0665257	0.172047	0.123553	3
GO:0009100	BP	GO:0009100	glycoprotein metabolic process	5/97	419/18670	0.0673207	0.173899	0.124883	5
GO:0032642	BP	GO:0032642	regulation of chemokine production	2/97	82/18670	0.067892	0.174965	0.125649	2
GO:1905954	BP	GO:1905954	positive regulation of lipid localization	2/97	82/18670	0.067892	0.174965	0.125649	2
GO:0050890	BP	GO:0050890	cognition	4/97	296/18670	0.0684622	0.17537	0.12594	4
GO:0042509	BP	GO:0042509	regulation of tyrosine phosphorylation of STAT protein	2/97	83/18670	0.0693399	0.17537	0.12594	2
GO:0048145	BP	GO:0048145	regulation of fibroblast proliferation	2/97	83/18670	0.0693399	0.17537	0.12594	2
GO:0003214	BP	GO:0003214	cardiac left ventricle morphogenesis	1/97	14/18670	0.0703546	0.17537	0.12594	1
GO:0006878	BP	GO:0006878	cellular copper ion homeostasis	1/97	14/18670	0.0703546	0.17537	0.12594	1
GO:0007501	BP	GO:0007501	mesodermal cell fate specification	1/97	14/18670	0.0703546	0.17537	0.12594	1
GO:0010935	BP	GO:0010935	regulation of macrophage cytokine production	1/97	14/18670	0.0703546	0.17537	0.12594	1
GO:0030207	BP	GO:0030207	chondroitin sulfate catabolic process	1/97	14/18670	0.0703546	0.17537	0.12594	1
GO:0032802	BP	GO:0032802	low-density lipoprotein particle receptor catabolic process	1/97	14/18670	0.0703546	0.17537	0.12594	1
GO:0034370	BP	GO:0034370	triglyceride-rich lipoprotein particle remodeling	1/97	14/18670	0.0703546	0.17537	0.12594	1
GO:0043922	BP	GO:0043922	negative regulation by host of viral transcription	1/97	14/18670	0.0703546	0.17537	0.12594	1
GO:0045651	BP	GO:0045651	positive regulation of macrophage differentiation	1/97	14/18670	0.0703546	0.17537	0.12594	1
GO:0046629	BP	GO:0046629	gamma-delta T cell activation	1/97	14/18670	0.0703546	0.17537	0.12594	1
GO:0050862	BP	GO:0050862	positive regulation of T cell receptor signaling pathway	1/97	14/18670	0.0703546	0.17537	0.12594	1
GO:0051775	BP	GO:0051775	response to redox state	1/97	14/18670	0.0703546	0.17537	0.12594	1
GO:0060452	BP	GO:0060452	positive regulation of cardiac muscle contraction	1/97	14/18670	0.0703546	0.17537	0.12594	1
GO:0070234	BP	GO:0070234	positive regulation of T cell apoptotic process	1/97	14/18670	0.0703546	0.17537	0.12594	1
GO:0070307	BP	GO:0070307	lens fiber cell development	1/97	14/18670	0.0703546	0.17537	0.12594	1
GO:0072567	BP	GO:0072567	chemokine (C-X-C motif) ligand 2 production	1/97	14/18670	0.0703546	0.17537	0.12594	1
GO:0090178	BP	GO:0090178	regulation of establishment of planar polarity involved in neural tube closure	1/97	14/18670	0.0703546	0.17537	0.12594	1
GO:0090231	BP	GO:0090231	regulation of spindle checkpoint	1/97	14/18670	0.0703546	0.17537	0.12594	1
GO:0090266	BP	GO:0090266	regulation of mitotic cell cycle spindle assembly checkpoint	1/97	14/18670	0.0703546	0.17537	0.12594	1
GO:1900121	BP	GO:1900121	negative regulation of receptor binding	1/97	14/18670	0.0703546	0.17537	0.12594	1
GO:1901626	BP	GO:1901626	regulation of postsynaptic membrane organization	1/97	14/18670	0.0703546	0.17537	0.12594	1
GO:1902656	BP	GO:1902656	calcium ion import into cytosol	1/97	14/18670	0.0703546	0.17537	0.12594	1
GO:1903504	BP	GO:1903504	regulation of mitotic spindle checkpoint	1/97	14/18670	0.0703546	0.17537	0.12594	1
GO:1905049	BP	GO:1905049	negative regulation of metallopeptidase activity	1/97	14/18670	0.0703546	0.17537	0.12594	1
GO:2001044	BP	GO:2001044	regulation of integrin-mediated signaling pathway	1/97	14/18670	0.0703546	0.17537	0.12594	1
GO:2001279	BP	GO:2001279	regulation of unsaturated fatty acid biosynthetic process	1/97	14/18670	0.0703546	0.17537	0.12594	1
GO:0048144	BP	GO:0048144	fibroblast proliferation	2/97	84/18670	0.070798	0.176276	0.12659	2
GO:1903901	BP	GO:1903901	negative regulation of viral life cycle	2/97	85/18670	0.072266	0.179728	0.129069	2
GO:1901343	BP	GO:1901343	negative regulation of vasculature development	3/97	187/18670	0.0737353	0.18118	0.130112	3
GO:0001776	BP	GO:0001776	leukocyte homeostasis	2/97	86/18670	0.073744	0.18118	0.130112	2
GO:0007260	BP	GO:0007260	tyrosine phosphorylation of STAT protein	2/97	86/18670	0.073744	0.18118	0.130112	2
GO:0035690	BP	GO:0035690	cellular response to drug	5/97	433/18670	0.0751436	0.18118	0.130112	5
GO:0002467	BP	GO:0002467	germinal center formation	1/97	15/18670	0.0751882	0.18118	0.130112	1
GO:0010273	BP	GO:0010273	detoxification of copper ion	1/97	15/18670	0.0751882	0.18118	0.130112	1
GO:0010759	BP	GO:0010759	positive regulation of macrophage chemotaxis	1/97	15/18670	0.0751882	0.18118	0.130112	1
GO:0030852	BP	GO:0030852	regulation of granulocyte differentiation	1/97	15/18670	0.0751882	0.18118	0.130112	1
GO:0034380	BP	GO:0034380	high-density lipoprotein particle assembly	1/97	15/18670	0.0751882	0.18118	0.130112	1
GO:0042159	BP	GO:0042159	lipoprotein catabolic process	1/97	15/18670	0.0751882	0.18118	0.130112	1
GO:0042976	BP	GO:0042976	activation of Janus kinase activity	1/97	15/18670	0.0751882	0.18118	0.130112	1
GO:0043508	BP	GO:0043508	negative regulation of JUN kinase activity	1/97	15/18670	0.0751882	0.18118	0.130112	1
GO:0043518	BP	GO:0043518	negative regulation of DNA damage response, signal transduction by p53 class mediator	1/97	15/18670	0.0751882	0.18118	0.130112	1
GO:0045073	BP	GO:0045073	regulation of chemokine biosynthetic process	1/97	15/18670	0.0751882	0.18118	0.130112	1
GO:0045410	BP	GO:0045410	positive regulation of interleukin-6 biosynthetic process	1/97	15/18670	0.0751882	0.18118	0.130112	1
GO:0045838	BP	GO:0045838	positive regulation of membrane potential	1/97	15/18670	0.0751882	0.18118	0.130112	1
GO:0050651	BP	GO:0050651	dermatan sulfate proteoglycan biosynthetic process	1/97	15/18670	0.0751882	0.18118	0.130112	1
GO:0050961	BP	GO:0050961	detection of temperature stimulus involved in sensory perception	1/97	15/18670	0.0751882	0.18118	0.130112	1
GO:0050965	BP	GO:0050965	detection of temperature stimulus involved in sensory perception of pain	1/97	15/18670	0.0751882	0.18118	0.130112	1
GO:0051044	BP	GO:0051044	positive regulation of membrane protein ectodomain proteolysis	1/97	15/18670	0.0751882	0.18118	0.130112	1
GO:0055089	BP	GO:0055089	fatty acid homeostasis	1/97	15/18670	0.0751882	0.18118	0.130112	1
GO:0060026	BP	GO:0060026	convergent extension	1/97	15/18670	0.0751882	0.18118	0.130112	1
GO:0060099	BP	GO:0060099	regulation of phagocytosis, engulfment	1/97	15/18670	0.0751882	0.18118	0.130112	1
GO:0071801	BP	GO:0071801	regulation of podosome assembly	1/97	15/18670	0.0751882	0.18118	0.130112	1
GO:0090177	BP	GO:0090177	establishment of planar polarity involved in neural tube closure	1/97	15/18670	0.0751882	0.18118	0.130112	1
GO:1990169	BP	GO:1990169	stress response to copper ion	1/97	15/18670	0.0751882	0.18118	0.130112	1
GO:2000095	BP	GO:2000095	regulation of Wnt signaling pathway, planar cell polarity pathway	1/97	15/18670	0.0751882	0.18118	0.130112	1
GO:2000484	BP	GO:2000484	positive regulation of interleukin-8 secretion	1/97	15/18670	0.0751882	0.18118	0.130112	1
GO:0014068	BP	GO:0014068	positive regulation of phosphatidylinositol 3-kinase signaling	2/97	87/18670	0.0752317	0.18118	0.130112	2
GO:0043506	BP	GO:0043506	regulation of JUN kinase activity	2/97	88/18670	0.076729	0.184384	0.132413	2
GO:0061097	BP	GO:0061097	regulation of protein tyrosine kinase activity	2/97	88/18670	0.076729	0.184384	0.132413	2
GO:0043434	BP	GO:0043434	response to peptide hormone	5/97	436/18670	0.0768822	0.184551	0.132533	5
GO:0001935	BP	GO:0001935	endothelial cell proliferation	3/97	191/18670	0.0774661	0.185177	0.132982	3
GO:0032602	BP	GO:0032602	chemokine production	2/97	89/18670	0.0782357	0.185177	0.132982	2
GO:0046427	BP	GO:0046427	positive regulation of receptor signaling pathway via JAK-STAT	2/97	89/18670	0.0782357	0.185177	0.132982	2
GO:0007565	BP	GO:0007565	female pregnancy	3/97	192/18670	0.0784116	0.185177	0.132982	3
GO:0060249	BP	GO:0060249	anatomical structure homeostasis	5/97	439/18670	0.0786426	0.185177	0.132982	5
GO:0051224	BP	GO:0051224	negative regulation of protein transport	3/97	193/18670	0.0793622	0.185177	0.132982	3
GO:0010717	BP	GO:0010717	regulation of epithelial to mesenchymal transition	2/97	90/18670	0.0797518	0.185177	0.132982	2
GO:0032651	BP	GO:0032651	regulation of interleukin-1 beta production	2/97	90/18670	0.0797518	0.185177	0.132982	2
GO:0045185	BP	GO:0045185	maintenance of protein location	2/97	90/18670	0.0797518	0.185177	0.132982	2
GO:0045778	BP	GO:0045778	positive regulation of ossification	2/97	90/18670	0.0797518	0.185177	0.132982	2
GO:0002643	BP	GO:0002643	regulation of tolerance induction	1/97	16/18670	0.079997	0.185177	0.132982	1
GO:0002830	BP	GO:0002830	positive regulation of type 2 immune response	1/97	16/18670	0.079997	0.185177	0.132982	1
GO:0010875	BP	GO:0010875	positive regulation of cholesterol efflux	1/97	16/18670	0.079997	0.185177	0.132982	1
GO:0010934	BP	GO:0010934	macrophage cytokine production	1/97	16/18670	0.079997	0.185177	0.132982	1
GO:0033033	BP	GO:0033033	negative regulation of myeloid cell apoptotic process	1/97	16/18670	0.079997	0.185177	0.132982	1
GO:0034315	BP	GO:0034315	regulation of Arp2/3 complex-mediated actin nucleation	1/97	16/18670	0.079997	0.185177	0.132982	1
GO:0035970	BP	GO:0035970	peptidyl-threonine dephosphorylation	1/97	16/18670	0.079997	0.185177	0.132982	1
GO:0042033	BP	GO:0042033	chemokine biosynthetic process	1/97	16/18670	0.079997	0.185177	0.132982	1
GO:0043031	BP	GO:0043031	negative regulation of macrophage activation	1/97	16/18670	0.079997	0.185177	0.132982	1
GO:0044794	BP	GO:0044794	positive regulation by host of viral process	1/97	16/18670	0.079997	0.185177	0.132982	1
GO:0045989	BP	GO:0045989	positive regulation of striated muscle contraction	1/97	16/18670	0.079997	0.185177	0.132982	1
GO:0050655	BP	GO:0050655	dermatan sulfate proteoglycan metabolic process	1/97	16/18670	0.079997	0.185177	0.132982	1
GO:0050755	BP	GO:0050755	chemokine metabolic process	1/97	16/18670	0.079997	0.185177	0.132982	1
GO:0051238	BP	GO:0051238	sequestering of metal ion	1/97	16/18670	0.079997	0.185177	0.132982	1
GO:0051447	BP	GO:0051447	negative regulation of meiotic cell cycle	1/97	16/18670	0.079997	0.185177	0.132982	1
GO:0060413	BP	GO:0060413	atrial septum morphogenesis	1/97	16/18670	0.079997	0.185177	0.132982	1
GO:0061684	BP	GO:0061684	chaperone-mediated autophagy	1/97	16/18670	0.079997	0.185177	0.132982	1
GO:0090083	BP	GO:0090083	regulation of inclusion body assembly	1/97	16/18670	0.079997	0.185177	0.132982	1
GO:0090153	BP	GO:0090153	regulation of sphingolipid biosynthetic process	1/97	16/18670	0.079997	0.185177	0.132982	1
GO:1902004	BP	GO:1902004	positive regulation of amyloid-beta formation	1/97	16/18670	0.079997	0.185177	0.132982	1
GO:1902166	BP	GO:1902166	negative regulation of intrinsic apoptotic signaling pathway in response to DNA damage by p53 class mediator	1/97	16/18670	0.079997	0.185177	0.132982	1
GO:1905038	BP	GO:1905038	regulation of membrane lipid metabolic process	1/97	16/18670	0.079997	0.185177	0.132982	1
GO:1905153	BP	GO:1905153	regulation of membrane invagination	1/97	16/18670	0.079997	0.185177	0.132982	1
GO:2000303	BP	GO:2000303	regulation of ceramide biosynthetic process	1/97	16/18670	0.079997	0.185177	0.132982	1
GO:0045639	BP	GO:0045639	positive regulation of myeloid cell differentiation	2/97	91/18670	0.0812771	0.187943	0.134969	2
GO:0035710	BP	GO:0035710	CD4-positive, alpha-beta T cell activation	2/97	92/18670	0.0828115	0.19129	0.137373	2
GO:1904950	BP	GO:1904950	negative regulation of establishment of protein localization	3/97	197/18670	0.0832152	0.19143	0.137473	3
GO:0009314	BP	GO:0009314	response to radiation	5/97	448/18670	0.0840539	0.19143	0.137473	5
GO:0032092	BP	GO:0032092	positive regulation of protein binding	2/97	93/18670	0.0843547	0.19143	0.137473	2
GO:0033273	BP	GO:0033273	response to vitamin	2/97	93/18670	0.0843547	0.19143	0.137473	2
GO:0006883	BP	GO:0006883	cellular sodium ion homeostasis	1/97	17/18670	0.0847809	0.19143	0.137473	1
GO:0010224	BP	GO:0010224	response to UV-B	1/97	17/18670	0.0847809	0.19143	0.137473	1
GO:0010744	BP	GO:0010744	positive regulation of macrophage derived foam cell differentiation	1/97	17/18670	0.0847809	0.19143	0.137473	1
GO:0032460	BP	GO:0032460	negative regulation of protein oligomerization	1/97	17/18670	0.0847809	0.19143	0.137473	1
GO:0034384	BP	GO:0034384	high-density lipoprotein particle clearance	1/97	17/18670	0.0847809	0.19143	0.137473	1
GO:0034433	BP	GO:0034433	steroid esterification	1/97	17/18670	0.0847809	0.19143	0.137473	1
GO:0034434	BP	GO:0034434	sterol esterification	1/97	17/18670	0.0847809	0.19143	0.137473	1
GO:0034435	BP	GO:0034435	cholesterol esterification	1/97	17/18670	0.0847809	0.19143	0.137473	1
GO:0035988	BP	GO:0035988	chondrocyte proliferation	1/97	17/18670	0.0847809	0.19143	0.137473	1
GO:0036149	BP	GO:0036149	phosphatidylinositol acyl-chain remodeling	1/97	17/18670	0.0847809	0.19143	0.137473	1
GO:0042249	BP	GO:0042249	establishment of planar polarity of embryonic epithelium	1/97	17/18670	0.0847809	0.19143	0.137473	1
GO:0045187	BP	GO:0045187	regulation of circadian sleep/wake cycle, sleep	1/97	17/18670	0.0847809	0.19143	0.137473	1
GO:0055070	BP	GO:0055070	copper ion homeostasis	1/97	17/18670	0.0847809	0.19143	0.137473	1
GO:0061687	BP	GO:0061687	detoxification of inorganic compound	1/97	17/18670	0.0847809	0.19143	0.137473	1
GO:0071850	BP	GO:0071850	mitotic cell cycle arrest	1/97	17/18670	0.0847809	0.19143	0.137473	1
GO:0097501	BP	GO:0097501	stress response to metal ion	1/97	17/18670	0.0847809	0.19143	0.137473	1
GO:1902931	BP	GO:1902931	negative regulation of alcohol biosynthetic process	1/97	17/18670	0.0847809	0.19143	0.137473	1
GO:1904948	BP	GO:1904948	midbrain dopaminergic neuron differentiation	1/97	17/18670	0.0847809	0.19143	0.137473	1
GO:0050866	BP	GO:0050866	negative regulation of cell activation	3/97	199/18670	0.0851715	0.192115	0.137965	3
GO:0006029	BP	GO:0006029	proteoglycan metabolic process	2/97	94/18670	0.0859068	0.193378	0.138872	2
GO:1901216	BP	GO:1901216	positive regulation of neuron death	2/97	94/18670	0.0859068	0.193378	0.138872	2
GO:0045069	BP	GO:0045069	regulation of viral genome replication	2/97	95/18670	0.0874676	0.19649	0.141107	2
GO:0050810	BP	GO:0050810	regulation of steroid biosynthetic process	2/97	95/18670	0.0874676	0.19649	0.141107	2
GO:0042632	BP	GO:0042632	cholesterol homeostasis	2/97	96/18670	0.0890368	0.197724	0.141993	2
GO:1990823	BP	GO:1990823	response to leukemia inhibitory factor	2/97	96/18670	0.0890368	0.197724	0.141993	2
GO:1990830	BP	GO:1990830	cellular response to leukemia inhibitory factor	2/97	96/18670	0.0890368	0.197724	0.141993	2
GO:0002902	BP	GO:0002902	regulation of B cell apoptotic process	1/97	18/18670	0.0895403	0.197724	0.141993	1
GO:0003414	BP	GO:0003414	chondrocyte morphogenesis involved in endochondral bone morphogenesis	1/97	18/18670	0.0895403	0.197724	0.141993	1
GO:0003429	BP	GO:0003429	growth plate cartilage chondrocyte morphogenesis	1/97	18/18670	0.0895403	0.197724	0.141993	1
GO:0031293	BP	GO:0031293	membrane protein intracellular domain proteolysis	1/97	18/18670	0.0895403	0.197724	0.141993	1
GO:0034375	BP	GO:0034375	high-density lipoprotein particle remodeling	1/97	18/18670	0.0895403	0.197724	0.141993	1
GO:0036148	BP	GO:0036148	phosphatidylglycerol acyl-chain remodeling	1/97	18/18670	0.0895403	0.197724	0.141993	1
GO:0051023	BP	GO:0051023	regulation of immunoglobulin secretion	1/97	18/18670	0.0895403	0.197724	0.141993	1
GO:0051782	BP	GO:0051782	negative regulation of cell division	1/97	18/18670	0.0895403	0.197724	0.141993	1
GO:0070230	BP	GO:0070230	positive regulation of lymphocyte apoptotic process	1/97	18/18670	0.0895403	0.197724	0.141993	1
GO:0090026	BP	GO:0090026	positive regulation of monocyte chemotaxis	1/97	18/18670	0.0895403	0.197724	0.141993	1
GO:0090171	BP	GO:0090171	chondrocyte morphogenesis	1/97	18/18670	0.0895403	0.197724	0.141993	1
GO:0150079	BP	GO:0150079	negative regulation of neuroinflammatory response	1/97	18/18670	0.0895403	0.197724	0.141993	1
GO:1902165	BP	GO:1902165	regulation of intrinsic apoptotic signaling pathway in response to DNA damage by p53 class mediator	1/97	18/18670	0.0895403	0.197724	0.141993	1
GO:1905276	BP	GO:1905276	regulation of epithelial tube formation	1/97	18/18670	0.0895403	0.197724	0.141993	1
GO:0045766	BP	GO:0045766	positive regulation of angiogenesis	3/97	204/18670	0.090148	0.198866	0.142813	3
GO:0048709	BP	GO:0048709	oligodendrocyte differentiation	2/97	97/18670	0.0906145	0.199298	0.143123	2
GO:0055092	BP	GO:0055092	sterol homeostasis	2/97	97/18670	0.0906145	0.199298	0.143123	2
GO:0120162	BP	GO:0120162	positive regulation of cold-induced thermogenesis	2/97	97/18670	0.0906145	0.199298	0.143123	2
GO:0071222	BP	GO:0071222	cellular response to lipopolysaccharide	3/97	205/18670	0.0911577	0.200293	0.143838	3
GO:0050764	BP	GO:0050764	regulation of phagocytosis	2/97	98/18670	0.0922005	0.201914	0.145002	2
GO:0050848	BP	GO:0050848	regulation of calcium-mediated signaling	2/97	98/18670	0.0922005	0.201914	0.145002	2
GO:0060191	BP	GO:0060191	regulation of lipase activity	2/97	98/18670	0.0922005	0.201914	0.145002	2
GO:0070555	BP	GO:0070555	response to interleukin-1	3/97	207/18670	0.0931915	0.201914	0.145002	3
GO:0030301	BP	GO:0030301	cholesterol transport	2/97	99/18670	0.0937946	0.201914	0.145002	2
GO:0051817	BP	GO:0051817	modulation of process of other organism involved in symbiotic interaction	2/97	99/18670	0.0937946	0.201914	0.145002	2
GO:1901570	BP	GO:1901570	fatty acid derivative biosynthetic process	2/97	99/18670	0.0937946	0.201914	0.145002	2
GO:1901215	BP	GO:1901215	negative regulation of neuron death	3/97	208/18670	0.0942154	0.201914	0.145002	3
GO:0001710	BP	GO:0001710	mesodermal cell fate commitment	1/97	19/18670	0.0942751	0.201914	0.145002	1
GO:0002689	BP	GO:0002689	negative regulation of leukocyte chemotaxis	1/97	19/18670	0.0942751	0.201914	0.145002	1
GO:0003159	BP	GO:0003159	morphogenesis of an endothelium	1/97	19/18670	0.0942751	0.201914	0.145002	1
GO:0003422	BP	GO:0003422	growth plate cartilage morphogenesis	1/97	19/18670	0.0942751	0.201914	0.145002	1
GO:0010544	BP	GO:0010544	negative regulation of platelet activation	1/97	19/18670	0.0942751	0.201914	0.145002	1
GO:0016048	BP	GO:0016048	detection of temperature stimulus	1/97	19/18670	0.0942751	0.201914	0.145002	1
GO:0036342	BP	GO:0036342	post-anal tail morphogenesis	1/97	19/18670	0.0942751	0.201914	0.145002	1
GO:0045063	BP	GO:0045063	T-helper 1 cell differentiation	1/97	19/18670	0.0942751	0.201914	0.145002	1
GO:0045414	BP	GO:0045414	regulation of interleukin-8 biosynthetic process	1/97	19/18670	0.0942751	0.201914	0.145002	1
GO:0046597	BP	GO:0046597	negative regulation of viral entry into host cell	1/97	19/18670	0.0942751	0.201914	0.145002	1
GO:0051131	BP	GO:0051131	chaperone-mediated protein complex assembly	1/97	19/18670	0.0942751	0.201914	0.145002	1
GO:0060716	BP	GO:0060716	labyrinthine layer blood vessel development	1/97	19/18670	0.0942751	0.201914	0.145002	1
GO:0061081	BP	GO:0061081	positive regulation of myeloid leukocyte cytokine production involved in immune response	1/97	19/18670	0.0942751	0.201914	0.145002	1
GO:0061154	BP	GO:0061154	endothelial tube morphogenesis	1/97	19/18670	0.0942751	0.201914	0.145002	1
GO:0071800	BP	GO:0071800	podosome assembly	1/97	19/18670	0.0942751	0.201914	0.145002	1
GO:0090201	BP	GO:0090201	negative regulation of release of cytochrome c from mitochondria	1/97	19/18670	0.0942751	0.201914	0.145002	1
GO:1901741	BP	GO:1901741	positive regulation of myoblast fusion	1/97	19/18670	0.0942751	0.201914	0.145002	1
GO:2000251	BP	GO:2000251	positive regulation of actin cytoskeleton reorganization	1/97	19/18670	0.0942751	0.201914	0.145002	1
GO:0071229	BP	GO:0071229	cellular response to acid chemical	3/97	209/18670	0.095244	0.203791	0.14635	3
GO:0060840	BP	GO:0060840	artery development	2/97	100/18670	0.0953968	0.20392	0.146442	2
GO:0007163	BP	GO:0007163	establishment or maintenance of cell polarity	3/97	210/18670	0.0962773	0.205404	0.147508	3
GO:0030178	BP	GO:0030178	negative regulation of Wnt signaling pathway	3/97	210/18670	0.0962773	0.205404	0.147508	3
GO:0000018	BP	GO:0000018	regulation of DNA recombination	2/97	101/18670	0.0970068	0.205882	0.147852	2
GO:0032611	BP	GO:0032611	interleukin-1 beta production	2/97	101/18670	0.0970068	0.205882	0.147852	2
GO:0046632	BP	GO:0046632	alpha-beta T cell differentiation	2/97	101/18670	0.0970068	0.205882	0.147852	2
GO:0048525	BP	GO:0048525	negative regulation of viral process	2/97	101/18670	0.0970068	0.205882	0.147852	2
GO:0097006	BP	GO:0097006	regulation of plasma lipoprotein particle levels	2/97	101/18670	0.0970068	0.205882	0.147852	2
GO:0060070	BP	GO:0060070	canonical Wnt signaling pathway	4/97	335/18670	0.0970614	0.205882	0.147852	4
GO:0007596	BP	GO:0007596	blood coagulation	4/97	336/18670	0.0978592	0.206002	0.147938	4
GO:0071219	BP	GO:0071219	cellular response to molecule of bacterial origin	3/97	212/18670	0.0983577	0.206002	0.147938	3
GO:1903531	BP	GO:1903531	negative regulation of secretion by cell	3/97	212/18670	0.0983577	0.206002	0.147938	3
GO:0035335	BP	GO:0035335	peptidyl-tyrosine dephosphorylation	2/97	102/18670	0.0986247	0.206002	0.147938	2
GO:0098869	BP	GO:0098869	cellular oxidant detoxification	2/97	102/18670	0.0986247	0.206002	0.147938	2
GO:0002827	BP	GO:0002827	positive regulation of T-helper 1 type immune response	1/97	20/18670	0.0989856	0.206002	0.147938	1
GO:0032495	BP	GO:0032495	response to muramyl dipeptide	1/97	20/18670	0.0989856	0.206002	0.147938	1
GO:0033194	BP	GO:0033194	response to hydroperoxide	1/97	20/18670	0.0989856	0.206002	0.147938	1
GO:0042228	BP	GO:0042228	interleukin-8 biosynthetic process	1/97	20/18670	0.0989856	0.206002	0.147938	1
GO:0045655	BP	GO:0045655	regulation of monocyte differentiation	1/97	20/18670	0.0989856	0.206002	0.147938	1
GO:0048745	BP	GO:0048745	smooth muscle tissue development	1/97	20/18670	0.0989856	0.206002	0.147938	1
GO:0050802	BP	GO:0050802	circadian sleep/wake cycle, sleep	1/97	20/18670	0.0989856	0.206002	0.147938	1
GO:0070262	BP	GO:0070262	peptidyl-serine dephosphorylation	1/97	20/18670	0.0989856	0.206002	0.147938	1
GO:0071636	BP	GO:0071636	positive regulation of transforming growth factor beta production	1/97	20/18670	0.0989856	0.206002	0.147938	1
GO:0097062	BP	GO:0097062	dendritic spine maintenance	1/97	20/18670	0.0989856	0.206002	0.147938	1
GO:0097709	BP	GO:0097709	connective tissue replacement	1/97	20/18670	0.0989856	0.206002	0.147938	1
GO:1902993	BP	GO:1902993	positive regulation of amyloid precursor protein catabolic process	1/97	20/18670	0.0989856	0.206002	0.147938	1
GO:1903978	BP	GO:1903978	regulation of microglial cell activation	1/97	20/18670	0.0989856	0.206002	0.147938	1
GO:1905523	BP	GO:1905523	positive regulation of macrophage migration	1/97	20/18670	0.0989856	0.206002	0.147938	1
GO:2000774	BP	GO:2000774	positive regulation of cellular senescence	1/97	20/18670	0.0989856	0.206002	0.147938	1
GO:0006364	BP	GO:0006364	rRNA processing	3/97	214/18670	0.100456	0.208669	0.149853	3
GO:2001020	BP	GO:2001020	regulation of response to DNA damage stimulus	3/97	214/18670	0.100456	0.208669	0.149853	3
GO:0001523	BP	GO:0001523	retinoid metabolic process	2/97	104/18670	0.101883	0.211259	0.151713	2
GO:0007599	BP	GO:0007599	hemostasis	4/97	341/18670	0.101894	0.211259	0.151713	4
GO:0050817	BP	GO:0050817	coagulation	4/97	342/18670	0.102711	0.211564	0.151932	4
GO:0001779	BP	GO:0001779	natural killer cell differentiation	1/97	21/18670	0.103672	0.211564	0.151932	1
GO:0002115	BP	GO:0002115	store-operated calcium entry	1/97	21/18670	0.103672	0.211564	0.151932	1
GO:0003283	BP	GO:0003283	atrial septum development	1/97	21/18670	0.103672	0.211564	0.151932	1
GO:0006067	BP	GO:0006067	ethanol metabolic process	1/97	21/18670	0.103672	0.211564	0.151932	1
GO:0006622	BP	GO:0006622	protein targeting to lysosome	1/97	21/18670	0.103672	0.211564	0.151932	1
GO:0030502	BP	GO:0030502	negative regulation of bone mineralization	1/97	21/18670	0.103672	0.211564	0.151932	1
GO:0032516	BP	GO:0032516	positive regulation of phosphoprotein phosphatase activity	1/97	21/18670	0.103672	0.211564	0.151932	1
GO:0035455	BP	GO:0035455	response to interferon-alpha	1/97	21/18670	0.103672	0.211564	0.151932	1
GO:0036150	BP	GO:0036150	phosphatidylserine acyl-chain remodeling	1/97	21/18670	0.103672	0.211564	0.151932	1
GO:0042749	BP	GO:0042749	regulation of circadian sleep/wake cycle	1/97	21/18670	0.103672	0.211564	0.151932	1
GO:0048245	BP	GO:0048245	eosinophil chemotaxis	1/97	21/18670	0.103672	0.211564	0.151932	1
GO:0050951	BP	GO:0050951	sensory perception of temperature stimulus	1/97	21/18670	0.103672	0.211564	0.151932	1
GO:0055093	BP	GO:0055093	response to hyperoxia	1/97	21/18670	0.103672	0.211564	0.151932	1
GO:0060713	BP	GO:0060713	labyrinthine layer morphogenesis	1/97	21/18670	0.103672	0.211564	0.151932	1
GO:1901739	BP	GO:1901739	regulation of myoblast fusion	1/97	21/18670	0.103672	0.211564	0.151932	1
GO:2000380	BP	GO:2000380	regulation of mesoderm development	1/97	21/18670	0.103672	0.211564	0.151932	1
GO:0002286	BP	GO:0002286	T cell activation involved in immune response	2/97	106/18670	0.105171	0.214425	0.153987	2
GO:0048638	BP	GO:0048638	regulation of developmental growth	4/97	347/18670	0.106838	0.216668	0.155597	4
GO:0016049	BP	GO:0016049	cell growth	5/97	484/18670	0.10761	0.216668	0.155597	5
GO:0022604	BP	GO:0022604	regulation of cell morphogenesis	5/97	484/18670	0.10761	0.216668	0.155597	5
GO:0009101	BP	GO:0009101	glycoprotein biosynthetic process	4/97	348/18670	0.107672	0.216668	0.155597	4
GO:0000466	BP	GO:0000466	maturation of 5.8S rRNA from tricistronic rRNA transcript (SSU-rRNA, 5.8S rRNA, LSU-rRNA)	1/97	22/18670	0.108334	0.216668	0.155597	1
GO:0000469	BP	GO:0000469	cleavage involved in rRNA processing	1/97	22/18670	0.108334	0.216668	0.155597	1
GO:0003094	BP	GO:0003094	glomerular filtration	1/97	22/18670	0.108334	0.216668	0.155597	1
GO:0006925	BP	GO:0006925	inflammatory cell apoptotic process	1/97	22/18670	0.108334	0.216668	0.155597	1
GO:0010226	BP	GO:0010226	response to lithium ion	1/97	22/18670	0.108334	0.216668	0.155597	1
GO:0010866	BP	GO:0010866	regulation of triglyceride biosynthetic process	1/97	22/18670	0.108334	0.216668	0.155597	1
GO:0010884	BP	GO:0010884	positive regulation of lipid storage	1/97	22/18670	0.108334	0.216668	0.155597	1
GO:0022010	BP	GO:0022010	central nervous system myelination	1/97	22/18670	0.108334	0.216668	0.155597	1
GO:0032291	BP	GO:0032291	axon ensheathment in central nervous system	1/97	22/18670	0.108334	0.216668	0.155597	1
GO:0035584	BP	GO:0035584	calcium-mediated signaling using intracellular calcium source	1/97	22/18670	0.108334	0.216668	0.155597	1
GO:0044342	BP	GO:0044342	type B pancreatic cell proliferation	1/97	22/18670	0.108334	0.216668	0.155597	1
GO:0045624	BP	GO:0045624	positive regulation of T-helper cell differentiation	1/97	22/18670	0.108334	0.216668	0.155597	1
GO:0045649	BP	GO:0045649	regulation of macrophage differentiation	1/97	22/18670	0.108334	0.216668	0.155597	1
GO:0045723	BP	GO:0045723	positive regulation of fatty acid biosynthetic process	1/97	22/18670	0.108334	0.216668	0.155597	1
GO:0048305	BP	GO:0048305	immunoglobulin secretion	1/97	22/18670	0.108334	0.216668	0.155597	1
GO:0051000	BP	GO:0051000	positive regulation of nitric-oxide synthase activity	1/97	22/18670	0.108334	0.216668	0.155597	1
GO:0072643	BP	GO:0072643	interferon-gamma secretion	1/97	22/18670	0.108334	0.216668	0.155597	1
GO:0044706	BP	GO:0044706	multi-multicellular organism process	3/97	222/18670	0.109029	0.217861	0.156454	3
GO:0010631	BP	GO:0010631	epithelial cell migration	4/97	352/18670	0.111039	0.220546	0.158382	4
GO:0097191	BP	GO:0097191	extrinsic apoptotic signaling pathway	3/97	224/18670	0.111216	0.220546	0.158382	3
GO:0006024	BP	GO:0006024	glycosaminoglycan biosynthetic process	2/97	110/18670	0.111833	0.220546	0.158382	2
GO:0016101	BP	GO:0016101	diterpenoid metabolic process	2/97	110/18670	0.111833	0.220546	0.158382	2
GO:0033559	BP	GO:0033559	unsaturated fatty acid metabolic process	2/97	110/18670	0.111833	0.220546	0.158382	2
GO:0046916	BP	GO:0046916	cellular transition metal ion homeostasis	2/97	110/18670	0.111833	0.220546	0.158382	2
GO:0001649	BP	GO:0001649	osteoblast differentiation	3/97	225/18670	0.112316	0.220546	0.158382	3
GO:0016072	BP	GO:0016072	rRNA metabolic process	3/97	225/18670	0.112316	0.220546	0.158382	3
GO:0002347	BP	GO:0002347	response to tumor cell	1/97	23/18670	0.112972	0.220546	0.158382	1
GO:0010447	BP	GO:0010447	response to acidic pH	1/97	23/18670	0.112972	0.220546	0.158382	1
GO:0022410	BP	GO:0022410	circadian sleep/wake cycle process	1/97	23/18670	0.112972	0.220546	0.158382	1
GO:0032373	BP	GO:0032373	positive regulation of sterol transport	1/97	23/18670	0.112972	0.220546	0.158382	1
GO:0032376	BP	GO:0032376	positive regulation of cholesterol transport	1/97	23/18670	0.112972	0.220546	0.158382	1
GO:0032703	BP	GO:0032703	negative regulation of interleukin-2 production	1/97	23/18670	0.112972	0.220546	0.158382	1
GO:0032799	BP	GO:0032799	low-density lipoprotein receptor particle metabolic process	1/97	23/18670	0.112972	0.220546	0.158382	1
GO:0048714	BP	GO:0048714	positive regulation of oligodendrocyte differentiation	1/97	23/18670	0.112972	0.220546	0.158382	1
GO:0060055	BP	GO:0060055	angiogenesis involved in wound healing	1/97	23/18670	0.112972	0.220546	0.158382	1
GO:0062149	BP	GO:0062149	detection of stimulus involved in sensory perception of pain	1/97	23/18670	0.112972	0.220546	0.158382	1
GO:0070841	BP	GO:0070841	inclusion body assembly	1/97	23/18670	0.112972	0.220546	0.158382	1
GO:0071294	BP	GO:0071294	cellular response to zinc ion	1/97	23/18670	0.112972	0.220546	0.158382	1
GO:0071425	BP	GO:0071425	hematopoietic stem cell proliferation	1/97	23/18670	0.112972	0.220546	0.158382	1
GO:0090343	BP	GO:0090343	positive regulation of cell aging	1/97	23/18670	0.112972	0.220546	0.158382	1
GO:0097205	BP	GO:0097205	renal filtration	1/97	23/18670	0.112972	0.220546	0.158382	1
GO:1902254	BP	GO:1902254	negative regulation of intrinsic apoptotic signaling pathway by p53 class mediator	1/97	23/18670	0.112972	0.220546	0.158382	1
GO:1903861	BP	GO:1903861	positive regulation of dendrite extension	1/97	23/18670	0.112972	0.220546	0.158382	1
GO:2000050	BP	GO:2000050	regulation of non-canonical Wnt signaling pathway	1/97	23/18670	0.112972	0.220546	0.158382	1
GO:0090132	BP	GO:0090132	epithelium migration	4/97	355/18670	0.113596	0.221567	0.159115	4
GO:0006457	BP	GO:0006457	protein folding	3/97	227/18670	0.114528	0.223188	0.160279	3
GO:0015918	BP	GO:0015918	sterol transport	2/97	112/18670	0.115205	0.224111	0.160942	2
GO:1990748	BP	GO:1990748	cellular detoxification	2/97	112/18670	0.115205	0.224111	0.160942	2
GO:0035821	BP	GO:0035821	modulation of process of other organism	2/97	113/18670	0.1169	0.226546	0.162691	2
GO:0001783	BP	GO:0001783	B cell apoptotic process	1/97	24/18670	0.117586	0.226546	0.162691	1
GO:0003181	BP	GO:0003181	atrioventricular valve morphogenesis	1/97	24/18670	0.117586	0.226546	0.162691	1
GO:0003418	BP	GO:0003418	growth plate cartilage chondrocyte differentiation	1/97	24/18670	0.117586	0.226546	0.162691	1
GO:0003433	BP	GO:0003433	chondrocyte development involved in endochondral bone morphogenesis	1/97	24/18670	0.117586	0.226546	0.162691	1
GO:0010288	BP	GO:0010288	response to lead ion	1/97	24/18670	0.117586	0.226546	0.162691	1
GO:0033081	BP	GO:0033081	regulation of T cell differentiation in thymus	1/97	24/18670	0.117586	0.226546	0.162691	1
GO:0034505	BP	GO:0034505	tooth mineralization	1/97	24/18670	0.117586	0.226546	0.162691	1
GO:0060343	BP	GO:0060343	trabecula formation	1/97	24/18670	0.117586	0.226546	0.162691	1
GO:0071677	BP	GO:0071677	positive regulation of mononuclear cell migration	1/97	24/18670	0.117586	0.226546	0.162691	1
GO:2001026	BP	GO:2001026	regulation of endothelial cell chemotaxis	1/97	24/18670	0.117586	0.226546	0.162691	1
GO:1904018	BP	GO:1904018	positive regulation of vasculature development	3/97	230/18670	0.117877	0.22671	0.162809	3
GO:2001234	BP	GO:2001234	negative regulation of apoptotic signaling pathway	3/97	230/18670	0.117877	0.22671	0.162809	3
GO:0031667	BP	GO:0031667	response to nutrient levels	5/97	499/18670	0.118295	0.227316	0.163244	5
GO:0006690	BP	GO:0006690	icosanoid metabolic process	2/97	114/18670	0.118602	0.227708	0.163525	2
GO:0090130	BP	GO:0090130	tissue migration	4/97	361/18670	0.118787	0.227864	0.163637	4
GO:0006023	BP	GO:0006023	aminoglycan biosynthetic process	2/97	115/18670	0.12031	0.230586	0.165593	2
GO:0006936	BP	GO:0006936	muscle contraction	4/97	363/18670	0.12054	0.230625	0.16562	4
GO:0030111	BP	GO:0030111	regulation of Wnt signaling pathway	4/97	363/18670	0.12054	0.230625	0.16562	4
GO:1900180	BP	GO:1900180	regulation of protein localization to nucleus	2/97	116/18670	0.122025	0.231548	0.166283	2
GO:0002507	BP	GO:0002507	tolerance induction	1/97	25/18670	0.122177	0.231548	0.166283	1
GO:0034110	BP	GO:0034110	regulation of homotypic cell-cell adhesion	1/97	25/18670	0.122177	0.231548	0.166283	1
GO:0045830	BP	GO:0045830	positive regulation of isotype switching	1/97	25/18670	0.122177	0.231548	0.166283	1
GO:0046039	BP	GO:0046039	GTP metabolic process	1/97	25/18670	0.122177	0.231548	0.166283	1
GO:0060561	BP	GO:0060561	apoptotic process involved in morphogenesis	1/97	25/18670	0.122177	0.231548	0.166283	1
GO:0072677	BP	GO:0072677	eosinophil migration	1/97	25/18670	0.122177	0.231548	0.166283	1
GO:1903588	BP	GO:1903588	negative regulation of blood vessel endothelial cell proliferation involved in sprouting angiogenesis	1/97	25/18670	0.122177	0.231548	0.166283	1
GO:1903859	BP	GO:1903859	regulation of dendrite extension	1/97	25/18670	0.122177	0.231548	0.166283	1
GO:1905809	BP	GO:1905809	negative regulation of synapse organization	1/97	25/18670	0.122177	0.231548	0.166283	1
GO:2000482	BP	GO:2000482	regulation of interleukin-8 secretion	1/97	25/18670	0.122177	0.231548	0.166283	1
GO:0060560	BP	GO:0060560	developmental growth involved in morphogenesis	3/97	235/18670	0.12354	0.233717	0.167841	3
GO:0002761	BP	GO:0002761	regulation of myeloid leukocyte differentiation	2/97	117/18670	0.123745	0.233717	0.167841	2
GO:0007613	BP	GO:0007613	memory	2/97	117/18670	0.123745	0.233717	0.167841	2
GO:1901222	BP	GO:1901222	regulation of NIK/NF-kappaB signaling	2/97	117/18670	0.123745	0.233717	0.167841	2
GO:0006911	BP	GO:0006911	phagocytosis, engulfment	2/97	118/18670	0.125472	0.236345	0.169728	2
GO:0072330	BP	GO:0072330	monocarboxylic acid biosynthetic process	3/97	237/18670	0.125833	0.236345	0.169728	3
GO:0006909	BP	GO:0006909	phagocytosis	4/97	369/18670	0.125867	0.236345	0.169728	4
GO:0003171	BP	GO:0003171	atrioventricular valve development	1/97	26/18670	0.126744	0.236345	0.169728	1
GO:0010758	BP	GO:0010758	regulation of macrophage chemotaxis	1/97	26/18670	0.126744	0.236345	0.169728	1
GO:0030206	BP	GO:0030206	chondroitin sulfate biosynthetic process	1/97	26/18670	0.126744	0.236345	0.169728	1
GO:0035640	BP	GO:0035640	exploration behavior	1/97	26/18670	0.126744	0.236345	0.169728	1
GO:0036152	BP	GO:0036152	phosphatidylethanolamine acyl-chain remodeling	1/97	26/18670	0.126744	0.236345	0.169728	1
GO:0042745	BP	GO:0042745	circadian sleep/wake cycle	1/97	26/18670	0.126744	0.236345	0.169728	1
GO:0043567	BP	GO:0043567	regulation of insulin-like growth factor receptor signaling pathway	1/97	26/18670	0.126744	0.236345	0.169728	1
GO:0045992	BP	GO:0045992	negative regulation of embryonic development	1/97	26/18670	0.126744	0.236345	0.169728	1
GO:0051788	BP	GO:0051788	response to misfolded protein	1/97	26/18670	0.126744	0.236345	0.169728	1
GO:0060669	BP	GO:0060669	embryonic placenta morphogenesis	1/97	26/18670	0.126744	0.236345	0.169728	1
GO:1900120	BP	GO:1900120	regulation of receptor binding	1/97	26/18670	0.126744	0.236345	0.169728	1
GO:1905048	BP	GO:1905048	regulation of metallopeptidase activity	1/97	26/18670	0.126744	0.236345	0.169728	1
GO:0046578	BP	GO:0046578	regulation of Ras protein signal transduction	3/97	238/18670	0.126985	0.236595	0.169908	3
GO:0045666	BP	GO:0045666	positive regulation of neuron differentiation	4/97	371/18670	0.127664	0.23766	0.170673	4
GO:0051402	BP	GO:0051402	neuron apoptotic process	3/97	239/18670	0.128141	0.238347	0.171166	3
GO:0006721	BP	GO:0006721	terpenoid metabolic process	2/97	120/18670	0.128942	0.239432	0.171945	2
GO:0072089	BP	GO:0072089	stem cell proliferation	2/97	120/18670	0.128942	0.239432	0.171945	2
GO:0090092	BP	GO:0090092	regulation of transmembrane receptor protein serine/threonine kinase signaling pathway	3/97	241/18670	0.130465	0.241349	0.173322	3
GO:0070252	BP	GO:0070252	actin-mediated cell contraction	2/97	121/18670	0.130685	0.241349	0.173322	2
GO:0000188	BP	GO:0000188	inactivation of MAPK activity	1/97	27/18670	0.131287	0.241349	0.173322	1
GO:0000460	BP	GO:0000460	maturation of 5.8S rRNA	1/97	27/18670	0.131287	0.241349	0.173322	1
GO:0002021	BP	GO:0002021	response to dietary excess	1/97	27/18670	0.131287	0.241349	0.173322	1
GO:0002825	BP	GO:0002825	regulation of T-helper 1 type immune response	1/97	27/18670	0.131287	0.241349	0.173322	1
GO:0006706	BP	GO:0006706	steroid catabolic process	1/97	27/18670	0.131287	0.241349	0.173322	1
GO:0006929	BP	GO:0006929	substrate-dependent cell migration	1/97	27/18670	0.131287	0.241349	0.173322	1
GO:0036151	BP	GO:0036151	phosphatidylcholine acyl-chain remodeling	1/97	27/18670	0.131287	0.241349	0.173322	1
GO:0048143	BP	GO:0048143	astrocyte activation	1/97	27/18670	0.131287	0.241349	0.173322	1
GO:0060143	BP	GO:0060143	positive regulation of syncytium formation by plasma membrane fusion	1/97	27/18670	0.131287	0.241349	0.173322	1
GO:0071280	BP	GO:0071280	cellular response to copper ion	1/97	27/18670	0.131287	0.241349	0.173322	1
GO:0016999	BP	GO:0016999	antibiotic metabolic process	2/97	122/18670	0.132435	0.243054	0.174546	2
GO:0019079	BP	GO:0019079	viral genome replication	2/97	122/18670	0.132435	0.243054	0.174546	2
GO:0001773	BP	GO:0001773	myeloid dendritic cell activation	1/97	28/18670	0.135807	0.24542	0.176245	1
GO:0001958	BP	GO:0001958	endochondral ossification	1/97	28/18670	0.135807	0.24542	0.176245	1
GO:0002691	BP	GO:0002691	regulation of cellular extravasation	1/97	28/18670	0.135807	0.24542	0.176245	1
GO:0010894	BP	GO:0010894	negative regulation of steroid biosynthetic process	1/97	28/18670	0.135807	0.24542	0.176245	1
GO:0018146	BP	GO:0018146	keratan sulfate biosynthetic process	1/97	28/18670	0.135807	0.24542	0.176245	1
GO:0033688	BP	GO:0033688	regulation of osteoblast proliferation	1/97	28/18670	0.135807	0.24542	0.176245	1
GO:0034377	BP	GO:0034377	plasma lipoprotein particle assembly	1/97	28/18670	0.135807	0.24542	0.176245	1
GO:0035456	BP	GO:0035456	response to interferon-beta	1/97	28/18670	0.135807	0.24542	0.176245	1
GO:0036075	BP	GO:0036075	replacement ossification	1/97	28/18670	0.135807	0.24542	0.176245	1
GO:0036296	BP	GO:0036296	response to increased oxygen levels	1/97	28/18670	0.135807	0.24542	0.176245	1
GO:0045408	BP	GO:0045408	regulation of interleukin-6 biosynthetic process	1/97	28/18670	0.135807	0.24542	0.176245	1
GO:0045577	BP	GO:0045577	regulation of B cell differentiation	1/97	28/18670	0.135807	0.24542	0.176245	1
GO:0045745	BP	GO:0045745	positive regulation of G protein-coupled receptor signaling pathway	1/97	28/18670	0.135807	0.24542	0.176245	1
GO:0050858	BP	GO:0050858	negative regulation of antigen receptor-mediated signaling pathway	1/97	28/18670	0.135807	0.24542	0.176245	1
GO:1904994	BP	GO:1904994	regulation of leukocyte adhesion to vascular endothelial cell	1/97	28/18670	0.135807	0.24542	0.176245	1
GO:2000108	BP	GO:2000108	positive regulation of leukocyte apoptotic process	1/97	28/18670	0.135807	0.24542	0.176245	1
GO:0006869	BP	GO:0006869	lipid transport	4/97	380/18670	0.135888	0.24542	0.176245	4
GO:0000041	BP	GO:0000041	transition metal ion transport	2/97	124/18670	0.135949	0.24542	0.176245	2
GO:0014066	BP	GO:0014066	regulation of phosphatidylinositol 3-kinase signaling	2/97	124/18670	0.135949	0.24542	0.176245	2
GO:0019218	BP	GO:0019218	regulation of steroid metabolic process	2/97	124/18670	0.135949	0.24542	0.176245	2
GO:0097237	BP	GO:0097237	cellular response to toxic substance	3/97	247/18670	0.137524	0.248061	0.178142	3
GO:0045471	BP	GO:0045471	response to ethanol	2/97	125/18670	0.137714	0.2482	0.178242	2
GO:0045667	BP	GO:0045667	regulation of osteoblast differentiation	2/97	126/18670	0.139484	0.250008	0.17954	2
GO:0090101	BP	GO:0090101	negative regulation of transmembrane receptor protein serine/threonine kinase signaling pathway	2/97	126/18670	0.139484	0.250008	0.17954	2
GO:0007271	BP	GO:0007271	synaptic transmission, cholinergic	1/97	29/18670	0.140304	0.250008	0.17954	1
GO:0010575	BP	GO:0010575	positive regulation of vascular endothelial growth factor production	1/97	29/18670	0.140304	0.250008	0.17954	1
GO:0033032	BP	GO:0033032	regulation of myeloid cell apoptotic process	1/97	29/18670	0.140304	0.250008	0.17954	1
GO:0035025	BP	GO:0035025	positive regulation of Rho protein signal transduction	1/97	29/18670	0.140304	0.250008	0.17954	1
GO:0042226	BP	GO:0042226	interleukin-6 biosynthetic process	1/97	29/18670	0.140304	0.250008	0.17954	1
GO:0050855	BP	GO:0050855	regulation of B cell receptor signaling pathway	1/97	29/18670	0.140304	0.250008	0.17954	1
GO:0050974	BP	GO:0050974	detection of mechanical stimulus involved in sensory perception	1/97	29/18670	0.140304	0.250008	0.17954	1
GO:0060142	BP	GO:0060142	regulation of syncytium formation by plasma membrane fusion	1/97	29/18670	0.140304	0.250008	0.17954	1
GO:0060536	BP	GO:0060536	cartilage morphogenesis	1/97	29/18670	0.140304	0.250008	0.17954	1
GO:0061099	BP	GO:0061099	negative regulation of protein tyrosine kinase activity	1/97	29/18670	0.140304	0.250008	0.17954	1
GO:0072606	BP	GO:0072606	interleukin-8 secretion	1/97	29/18670	0.140304	0.250008	0.17954	1
GO:0120033	BP	GO:0120033	negative regulation of plasma membrane bounded cell projection assembly	1/97	29/18670	0.140304	0.250008	0.17954	1
GO:0045727	BP	GO:0045727	positive regulation of translation	2/97	127/18670	0.14126	0.251305	0.180472	2
GO:0099024	BP	GO:0099024	plasma membrane invagination	2/97	127/18670	0.14126	0.251305	0.180472	2
GO:0045637	BP	GO:0045637	regulation of myeloid cell differentiation	3/97	251/18670	0.142303	0.252957	0.181658	3
GO:0001782	BP	GO:0001782	B cell homeostasis	1/97	30/18670	0.144777	0.25376	0.182234	1
GO:0002828	BP	GO:0002828	regulation of type 2 immune response	1/97	30/18670	0.144777	0.25376	0.182234	1
GO:0003209	BP	GO:0003209	cardiac atrium morphogenesis	1/97	30/18670	0.144777	0.25376	0.182234	1
GO:0003413	BP	GO:0003413	chondrocyte differentiation involved in endochondral bone morphogenesis	1/97	30/18670	0.144777	0.25376	0.182234	1
GO:0010743	BP	GO:0010743	regulation of macrophage derived foam cell differentiation	1/97	30/18670	0.144777	0.25376	0.182234	1
GO:0038111	BP	GO:0038111	interleukin-7-mediated signaling pathway	1/97	30/18670	0.144777	0.25376	0.182234	1
GO:0044788	BP	GO:0044788	modulation by host of viral process	1/97	30/18670	0.144777	0.25376	0.182234	1
GO:0045879	BP	GO:0045879	negative regulation of smoothened signaling pathway	1/97	30/18670	0.144777	0.25376	0.182234	1
GO:0045939	BP	GO:0045939	negative regulation of steroid metabolic process	1/97	30/18670	0.144777	0.25376	0.182234	1
GO:0045940	BP	GO:0045940	positive regulation of steroid metabolic process	1/97	30/18670	0.144777	0.25376	0.182234	1
GO:0045948	BP	GO:0045948	positive regulation of translational initiation	1/97	30/18670	0.144777	0.25376	0.182234	1
GO:0050690	BP	GO:0050690	regulation of defense response to virus by virus	1/97	30/18670	0.144777	0.25376	0.182234	1
GO:0061082	BP	GO:0061082	myeloid leukocyte cytokine production	1/97	30/18670	0.144777	0.25376	0.182234	1
GO:0070168	BP	GO:0070168	negative regulation of biomineral tissue development	1/97	30/18670	0.144777	0.25376	0.182234	1
GO:0071549	BP	GO:0071549	cellular response to dexamethasone stimulus	1/97	30/18670	0.144777	0.25376	0.182234	1
GO:0110150	BP	GO:0110150	negative regulation of biomineralization	1/97	30/18670	0.144777	0.25376	0.182234	1
GO:0003206	BP	GO:0003206	cardiac chamber morphogenesis	2/97	129/18670	0.144825	0.25376	0.182234	2
GO:1903038	BP	GO:1903038	negative regulation of leukocyte cell-cell adhesion	2/97	129/18670	0.144825	0.25376	0.182234	2
GO:0051924	BP	GO:0051924	regulation of calcium ion transport	3/97	254/18670	0.145923	0.255481	0.183471	3
GO:0003231	BP	GO:0003231	cardiac ventricle development	2/97	130/18670	0.146614	0.256488	0.184194	2
GO:0007611	BP	GO:0007611	learning or memory	3/97	256/18670	0.148354	0.256583	0.184262	3
GO:0010959	BP	GO:0010959	regulation of metal ion transport	4/97	394/18670	0.149098	0.256583	0.184262	4
GO:0003401	BP	GO:0003401	axis elongation	1/97	31/18670	0.149228	0.256583	0.184262	1
GO:0006658	BP	GO:0006658	phosphatidylserine metabolic process	1/97	31/18670	0.149228	0.256583	0.184262	1
GO:0010165	BP	GO:0010165	response to X-ray	1/97	31/18670	0.149228	0.256583	0.184262	1
GO:0010543	BP	GO:0010543	regulation of platelet activation	1/97	31/18670	0.149228	0.256583	0.184262	1
GO:0010719	BP	GO:0010719	negative regulation of epithelial to mesenchymal transition	1/97	31/18670	0.149228	0.256583	0.184262	1
GO:0030431	BP	GO:0030431	sleep	1/97	31/18670	0.149228	0.256583	0.184262	1
GO:0031338	BP	GO:0031338	regulation of vesicle fusion	1/97	31/18670	0.149228	0.256583	0.184262	1
GO:0032770	BP	GO:0032770	positive regulation of monooxygenase activity	1/97	31/18670	0.149228	0.256583	0.184262	1
GO:0033687	BP	GO:0033687	osteoblast proliferation	1/97	31/18670	0.149228	0.256583	0.184262	1
GO:0035767	BP	GO:0035767	endothelial cell chemotaxis	1/97	31/18670	0.149228	0.256583	0.184262	1
GO:0044319	BP	GO:0044319	wound healing, spreading of cells	1/97	31/18670	0.149228	0.256583	0.184262	1
GO:0046471	BP	GO:0046471	phosphatidylglycerol metabolic process	1/97	31/18670	0.149228	0.256583	0.184262	1
GO:0050482	BP	GO:0050482	arachidonic acid secretion	1/97	31/18670	0.149228	0.256583	0.184262	1
GO:0050650	BP	GO:0050650	chondroitin sulfate proteoglycan biosynthetic process	1/97	31/18670	0.149228	0.256583	0.184262	1
GO:0050849	BP	GO:0050849	negative regulation of calcium-mediated signaling	1/97	31/18670	0.149228	0.256583	0.184262	1
GO:0070306	BP	GO:0070306	lens fiber cell differentiation	1/97	31/18670	0.149228	0.256583	0.184262	1
GO:0090505	BP	GO:0090505	epiboly involved in wound healing	1/97	31/18670	0.149228	0.256583	0.184262	1
GO:1902253	BP	GO:1902253	regulation of intrinsic apoptotic signaling pathway by p53 class mediator	1/97	31/18670	0.149228	0.256583	0.184262	1
GO:1902895	BP	GO:1902895	positive regulation of pri-miRNA transcription by RNA polymerase II	1/97	31/18670	0.149228	0.256583	0.184262	1
GO:1903963	BP	GO:1903963	arachidonate transport	1/97	31/18670	0.149228	0.256583	0.184262	1
GO:0031333	BP	GO:0031333	negative regulation of protein-containing complex assembly	2/97	132/18670	0.150208	0.257866	0.185183	2
GO:0042552	BP	GO:0042552	myelination	2/97	132/18670	0.150208	0.257866	0.185183	2
GO:0006414	BP	GO:0006414	translational elongation	2/97	133/18670	0.152011	0.25962	0.186443	2
GO:0001569	BP	GO:0001569	branching involved in blood vessel morphogenesis	1/97	32/18670	0.153655	0.25962	0.186443	1
GO:0002323	BP	GO:0002323	natural killer cell activation involved in immune response	1/97	32/18670	0.153655	0.25962	0.186443	1
GO:0007616	BP	GO:0007616	long-term memory	1/97	32/18670	0.153655	0.25962	0.186443	1
GO:0042311	BP	GO:0042311	vasodilation	1/97	32/18670	0.153655	0.25962	0.186443	1
GO:0042573	BP	GO:0042573	retinoic acid metabolic process	1/97	32/18670	0.153655	0.25962	0.186443	1
GO:0042744	BP	GO:0042744	hydrogen peroxide catabolic process	1/97	32/18670	0.153655	0.25962	0.186443	1
GO:0046685	BP	GO:0046685	response to arsenic-containing substance	1/97	32/18670	0.153655	0.25962	0.186443	1
GO:0051085	BP	GO:0051085	chaperone cofactor-dependent protein refolding	1/97	32/18670	0.153655	0.25962	0.186443	1
GO:0051385	BP	GO:0051385	response to mineralocorticoid	1/97	32/18670	0.153655	0.25962	0.186443	1
GO:0055094	BP	GO:0055094	response to lipoprotein particle	1/97	32/18670	0.153655	0.25962	0.186443	1
GO:0060325	BP	GO:0060325	face morphogenesis	1/97	32/18670	0.153655	0.25962	0.186443	1
GO:0060674	BP	GO:0060674	placenta blood vessel development	1/97	32/18670	0.153655	0.25962	0.186443	1
GO:0065005	BP	GO:0065005	protein-lipid complex assembly	1/97	32/18670	0.153655	0.25962	0.186443	1
GO:0070207	BP	GO:0070207	protein homotrimerization	1/97	32/18670	0.153655	0.25962	0.186443	1
GO:0071295	BP	GO:0071295	cellular response to vitamin	1/97	32/18670	0.153655	0.25962	0.186443	1
GO:0071353	BP	GO:0071353	cellular response to interleukin-4	1/97	32/18670	0.153655	0.25962	0.186443	1
GO:0090504	BP	GO:0090504	epiboly	1/97	32/18670	0.153655	0.25962	0.186443	1
GO:1901976	BP	GO:1901976	regulation of cell cycle checkpoint	1/97	32/18670	0.153655	0.25962	0.186443	1
GO:0007272	BP	GO:0007272	ensheathment of neurons	2/97	134/18670	0.153819	0.25962	0.186443	2
GO:0008366	BP	GO:0008366	axon ensheathment	2/97	134/18670	0.153819	0.25962	0.186443	2
GO:0048565	BP	GO:0048565	digestive tract development	2/97	134/18670	0.153819	0.25962	0.186443	2
GO:0010324	BP	GO:0010324	membrane invagination	2/97	135/18670	0.155631	0.262478	0.188495	2
GO:0002888	BP	GO:0002888	positive regulation of myeloid leukocyte mediated immunity	1/97	33/18670	0.15806	0.263752	0.18941	1
GO:0010737	BP	GO:0010737	protein kinase A signaling	1/97	33/18670	0.15806	0.263752	0.18941	1
GO:0014072	BP	GO:0014072	response to isoquinoline alkaloid	1/97	33/18670	0.15806	0.263752	0.18941	1
GO:0019934	BP	GO:0019934	cGMP-mediated signaling	1/97	33/18670	0.15806	0.263752	0.18941	1
GO:0030513	BP	GO:0030513	positive regulation of BMP signaling pathway	1/97	33/18670	0.15806	0.263752	0.18941	1
GO:0030851	BP	GO:0030851	granulocyte differentiation	1/97	33/18670	0.15806	0.263752	0.18941	1
GO:0033028	BP	GO:0033028	myeloid cell apoptotic process	1/97	33/18670	0.15806	0.263752	0.18941	1
GO:0042339	BP	GO:0042339	keratan sulfate metabolic process	1/97	33/18670	0.15806	0.263752	0.18941	1
GO:0043278	BP	GO:0043278	response to morphine	1/97	33/18670	0.15806	0.263752	0.18941	1
GO:0045191	BP	GO:0045191	regulation of isotype switching	1/97	33/18670	0.15806	0.263752	0.18941	1
GO:0048011	BP	GO:0048011	neurotrophin TRK receptor signaling pathway	1/97	33/18670	0.15806	0.263752	0.18941	1
GO:0050718	BP	GO:0050718	positive regulation of interleukin-1 beta secretion	1/97	33/18670	0.15806	0.263752	0.18941	1
GO:0061036	BP	GO:0061036	positive regulation of cartilage development	1/97	33/18670	0.15806	0.263752	0.18941	1
GO:1901797	BP	GO:1901797	negative regulation of signal transduction by p53 class mediator	1/97	33/18670	0.15806	0.263752	0.18941	1
GO:2001233	BP	GO:2001233	regulation of apoptotic signaling pathway	4/97	406/18670	0.160803	0.268126	0.192551	4
GO:0007094	BP	GO:0007094	mitotic spindle assembly checkpoint	1/97	34/18670	0.162442	0.268827	0.193055	1
GO:0010574	BP	GO:0010574	regulation of vascular endothelial growth factor production	1/97	34/18670	0.162442	0.268827	0.193055	1
GO:0010922	BP	GO:0010922	positive regulation of phosphatase activity	1/97	34/18670	0.162442	0.268827	0.193055	1
GO:0031577	BP	GO:0031577	spindle checkpoint	1/97	34/18670	0.162442	0.268827	0.193055	1
GO:0043516	BP	GO:0043516	regulation of DNA damage response, signal transduction by p53 class mediator	1/97	34/18670	0.162442	0.268827	0.193055	1
GO:0060795	BP	GO:0060795	cell fate commitment involved in formation of primary germ layer	1/97	34/18670	0.162442	0.268827	0.193055	1
GO:0070670	BP	GO:0070670	response to interleukin-4	1/97	34/18670	0.162442	0.268827	0.193055	1
GO:0071173	BP	GO:0071173	spindle assembly checkpoint	1/97	34/18670	0.162442	0.268827	0.193055	1
GO:0071174	BP	GO:0071174	mitotic spindle checkpoint	1/97	34/18670	0.162442	0.268827	0.193055	1
GO:0071402	BP	GO:0071402	cellular response to lipoprotein particle stimulus	1/97	34/18670	0.162442	0.268827	0.193055	1
GO:0006720	BP	GO:0006720	isoprenoid metabolic process	2/97	139/18670	0.162919	0.269415	0.193477	2
GO:0031668	BP	GO:0031668	cellular response to extracellular stimulus	3/97	268/18670	0.163208	0.269488	0.193529	3
GO:0050714	BP	GO:0050714	positive regulation of protein secretion	3/97	268/18670	0.163208	0.269488	0.193529	3
GO:0060048	BP	GO:0060048	cardiac muscle contraction	2/97	140/18670	0.164751	0.27163	0.195067	2
GO:1903364	BP	GO:1903364	positive regulation of cellular protein catabolic process	2/97	140/18670	0.164751	0.27163	0.195067	2
GO:0045927	BP	GO:0045927	positive regulation of growth	3/97	270/18670	0.165726	0.272566	0.19574	3
GO:0001837	BP	GO:0001837	epithelial to mesenchymal transition	2/97	141/18670	0.166586	0.272566	0.19574	2
GO:0002701	BP	GO:0002701	negative regulation of production of molecular mediator of immune response	1/97	35/18670	0.166801	0.272566	0.19574	1
GO:0003230	BP	GO:0003230	cardiac atrium development	1/97	35/18670	0.166801	0.272566	0.19574	1
GO:0032801	BP	GO:0032801	receptor catabolic process	1/97	35/18670	0.166801	0.272566	0.19574	1
GO:0033363	BP	GO:0033363	secretory granule organization	1/97	35/18670	0.166801	0.272566	0.19574	1
GO:0035909	BP	GO:0035909	aorta morphogenesis	1/97	35/18670	0.166801	0.272566	0.19574	1
GO:0042092	BP	GO:0042092	type 2 immune response	1/97	35/18670	0.166801	0.272566	0.19574	1
GO:0045070	BP	GO:0045070	positive regulation of viral genome replication	1/97	35/18670	0.166801	0.272566	0.19574	1
GO:0045622	BP	GO:0045622	regulation of T-helper cell differentiation	1/97	35/18670	0.166801	0.272566	0.19574	1
GO:0048333	BP	GO:0048333	mesodermal cell differentiation	1/97	35/18670	0.166801	0.272566	0.19574	1
GO:0097484	BP	GO:0097484	dendrite extension	1/97	35/18670	0.166801	0.272566	0.19574	1
GO:0008277	BP	GO:0008277	regulation of G protein-coupled receptor signaling pathway	2/97	142/18670	0.168426	0.275016	0.197499	2
GO:0046486	BP	GO:0046486	glycerolipid metabolic process	4/97	414/18670	0.168791	0.275408	0.197781	4
GO:0006606	BP	GO:0006606	protein import into nucleus	2/97	143/18670	0.170268	0.275973	0.198187	2
GO:0030048	BP	GO:0030048	actin filament-based movement	2/97	143/18670	0.170268	0.275973	0.198187	2
GO:0106106	BP	GO:0106106	cold-induced thermogenesis	2/97	143/18670	0.170268	0.275973	0.198187	2
GO:0120161	BP	GO:0120161	regulation of cold-induced thermogenesis	2/97	143/18670	0.170268	0.275973	0.198187	2
GO:0003417	BP	GO:0003417	growth plate cartilage development	1/97	36/18670	0.171138	0.275973	0.198187	1
GO:0006882	BP	GO:0006882	cellular zinc ion homeostasis	1/97	36/18670	0.171138	0.275973	0.198187	1
GO:0010453	BP	GO:0010453	regulation of cell fate commitment	1/97	36/18670	0.171138	0.275973	0.198187	1
GO:0010573	BP	GO:0010573	vascular endothelial growth factor production	1/97	36/18670	0.171138	0.275973	0.198187	1
GO:0010742	BP	GO:0010742	macrophage derived foam cell differentiation	1/97	36/18670	0.171138	0.275973	0.198187	1
GO:0030224	BP	GO:0030224	monocyte differentiation	1/97	36/18670	0.171138	0.275973	0.198187	1
GO:0032733	BP	GO:0032733	positive regulation of interleukin-10 production	1/97	36/18670	0.171138	0.275973	0.198187	1
GO:0034314	BP	GO:0034314	Arp2/3 complex-mediated actin nucleation	1/97	36/18670	0.171138	0.275973	0.198187	1
GO:0045841	BP	GO:0045841	negative regulation of mitotic metaphase/anaphase transition	1/97	36/18670	0.171138	0.275973	0.198187	1
GO:0071634	BP	GO:0071634	regulation of transforming growth factor beta production	1/97	36/18670	0.171138	0.275973	0.198187	1
GO:0090077	BP	GO:0090077	foam cell differentiation	1/97	36/18670	0.171138	0.275973	0.198187	1
GO:1903131	BP	GO:1903131	mononuclear cell differentiation	1/97	36/18670	0.171138	0.275973	0.198187	1
GO:0043588	BP	GO:0043588	skin development	4/97	419/18670	0.173854	0.280148	0.201185	4
GO:0001662	BP	GO:0001662	behavioral fear response	1/97	37/18670	0.175453	0.280878	0.201709	1
GO:0042307	BP	GO:0042307	positive regulation of protein import into nucleus	1/97	37/18670	0.175453	0.280878	0.201709	1
GO:0043029	BP	GO:0043029	T cell homeostasis	1/97	37/18670	0.175453	0.280878	0.201709	1
GO:0045923	BP	GO:0045923	positive regulation of fatty acid metabolic process	1/97	37/18670	0.175453	0.280878	0.201709	1
GO:0051084	BP	GO:0051084	'de novo' posttranslational protein folding	1/97	37/18670	0.175453	0.280878	0.201709	1
GO:0060323	BP	GO:0060323	head morphogenesis	1/97	37/18670	0.175453	0.280878	0.201709	1
GO:0071276	BP	GO:0071276	cellular response to cadmium ion	1/97	37/18670	0.175453	0.280878	0.201709	1
GO:0071542	BP	GO:0071542	dopaminergic neuron differentiation	1/97	37/18670	0.175453	0.280878	0.201709	1
GO:1902100	BP	GO:1902100	negative regulation of metaphase/anaphase transition of cell cycle	1/97	37/18670	0.175453	0.280878	0.201709	1
GO:0055123	BP	GO:0055123	digestive system development	2/97	146/18670	0.175817	0.281256	0.201981	2
GO:0010212	BP	GO:0010212	response to ionizing radiation	2/97	147/18670	0.177673	0.283608	0.20367	2
GO:0043524	BP	GO:0043524	negative regulation of neuron apoptotic process	2/97	147/18670	0.177673	0.283608	0.20367	2
GO:0090263	BP	GO:0090263	positive regulation of canonical Wnt signaling pathway	2/97	147/18670	0.177673	0.283608	0.20367	2
GO:0014065	BP	GO:0014065	phosphatidylinositol 3-kinase signaling	2/97	148/18670	0.179532	0.284447	0.204272	2
GO:0061041	BP	GO:0061041	regulation of wound healing	2/97	148/18670	0.179532	0.284447	0.204272	2
GO:0002209	BP	GO:0002209	behavioral defense response	1/97	38/18670	0.179745	0.284447	0.204272	1
GO:0010667	BP	GO:0010667	negative regulation of cardiac muscle cell apoptotic process	1/97	38/18670	0.179745	0.284447	0.204272	1
GO:0010831	BP	GO:0010831	positive regulation of myotube differentiation	1/97	38/18670	0.179745	0.284447	0.204272	1
GO:0019068	BP	GO:0019068	virion assembly	1/97	38/18670	0.179745	0.284447	0.204272	1
GO:0046329	BP	GO:0046329	negative regulation of JNK cascade	1/97	38/18670	0.179745	0.284447	0.204272	1
GO:0048009	BP	GO:0048009	insulin-like growth factor receptor signaling pathway	1/97	38/18670	0.179745	0.284447	0.204272	1
GO:0055069	BP	GO:0055069	zinc ion homeostasis	1/97	38/18670	0.179745	0.284447	0.204272	1
GO:0071604	BP	GO:0071604	transforming growth factor beta production	1/97	38/18670	0.179745	0.284447	0.204272	1
GO:1902742	BP	GO:1902742	apoptotic process involved in development	1/97	38/18670	0.179745	0.284447	0.204272	1
GO:2000279	BP	GO:2000279	negative regulation of DNA biosynthetic process	1/97	38/18670	0.179745	0.284447	0.204272	1
GO:0060047	BP	GO:0060047	heart contraction	3/97	282/18670	0.181076	0.286346	0.205636	3
GO:0007257	BP	GO:0007257	activation of JUN kinase activity	1/97	39/18670	0.184016	0.2879	0.206752	1
GO:0010874	BP	GO:0010874	regulation of cholesterol efflux	1/97	39/18670	0.184016	0.2879	0.206752	1
GO:0030501	BP	GO:0030501	positive regulation of bone mineralization	1/97	39/18670	0.184016	0.2879	0.206752	1
GO:0033574	BP	GO:0033574	response to testosterone	1/97	39/18670	0.184016	0.2879	0.206752	1
GO:0043114	BP	GO:0043114	regulation of vascular permeability	1/97	39/18670	0.184016	0.2879	0.206752	1
GO:0045911	BP	GO:0045911	positive regulation of DNA recombination	1/97	39/18670	0.184016	0.2879	0.206752	1
GO:0048713	BP	GO:0048713	regulation of oligodendrocyte differentiation	1/97	39/18670	0.184016	0.2879	0.206752	1
GO:0050856	BP	GO:0050856	regulation of T cell receptor signaling pathway	1/97	39/18670	0.184016	0.2879	0.206752	1
GO:0055090	BP	GO:0055090	acylglycerol homeostasis	1/97	39/18670	0.184016	0.2879	0.206752	1
GO:0070328	BP	GO:0070328	triglyceride homeostasis	1/97	39/18670	0.184016	0.2879	0.206752	1
GO:1902042	BP	GO:1902042	negative regulation of extrinsic apoptotic signaling pathway via death domain receptors	1/97	39/18670	0.184016	0.2879	0.206752	1
GO:1904591	BP	GO:1904591	positive regulation of protein import	1/97	39/18670	0.184016	0.2879	0.206752	1
GO:1905521	BP	GO:1905521	regulation of macrophage migration	1/97	39/18670	0.184016	0.2879	0.206752	1
GO:2000648	BP	GO:2000648	positive regulation of stem cell proliferation	1/97	39/18670	0.184016	0.2879	0.206752	1
GO:2000816	BP	GO:2000816	negative regulation of mitotic sister chromatid separation	1/97	39/18670	0.184016	0.2879	0.206752	1
GO:0055088	BP	GO:0055088	lipid homeostasis	2/97	151/18670	0.185128	0.289308	0.207763	2
GO:0006644	BP	GO:0006644	phospholipid metabolic process	4/97	430/18670	0.185178	0.289308	0.207763	4
GO:0001678	BP	GO:0001678	cellular glucose homeostasis	2/97	152/18670	0.186999	0.291038	0.209005	2
GO:0001941	BP	GO:0001941	postsynaptic membrane organization	1/97	40/18670	0.188264	0.291038	0.209005	1
GO:0006623	BP	GO:0006623	protein targeting to vacuole	1/97	40/18670	0.188264	0.291038	0.209005	1
GO:0009268	BP	GO:0009268	response to pH	1/97	40/18670	0.188264	0.291038	0.209005	1
GO:0019835	BP	GO:0019835	cytolysis	1/97	40/18670	0.188264	0.291038	0.209005	1
GO:0042026	BP	GO:0042026	protein refolding	1/97	40/18670	0.188264	0.291038	0.209005	1
GO:0042036	BP	GO:0042036	negative regulation of cytokine biosynthetic process	1/97	40/18670	0.188264	0.291038	0.209005	1
GO:0042596	BP	GO:0042596	fear response	1/97	40/18670	0.188264	0.291038	0.209005	1
GO:0045823	BP	GO:0045823	positive regulation of heart contraction	1/97	40/18670	0.188264	0.291038	0.209005	1
GO:0061462	BP	GO:0061462	protein localization to lysosome	1/97	40/18670	0.188264	0.291038	0.209005	1
GO:0071548	BP	GO:0071548	response to dexamethasone	1/97	40/18670	0.188264	0.291038	0.209005	1
GO:0098760	BP	GO:0098760	response to interleukin-7	1/97	40/18670	0.188264	0.291038	0.209005	1
GO:0098761	BP	GO:0098761	cellular response to interleukin-7	1/97	40/18670	0.188264	0.291038	0.209005	1
GO:1901068	BP	GO:1901068	guanosine-containing compound metabolic process	1/97	40/18670	0.188264	0.291038	0.209005	1
GO:1905819	BP	GO:1905819	negative regulation of chromosome separation	1/97	40/18670	0.188264	0.291038	0.209005	1
GO:0051017	BP	GO:0051017	actin filament bundle assembly	2/97	153/18670	0.188873	0.291601	0.209409	2
GO:0002793	BP	GO:0002793	positive regulation of peptide secretion	3/97	288/18670	0.188893	0.291601	0.209409	3
GO:0097193	BP	GO:0097193	intrinsic apoptotic signaling pathway	3/97	289/18670	0.190204	0.29342	0.210716	3
GO:0061025	BP	GO:0061025	membrane fusion	2/97	154/18670	0.190749	0.293849	0.211024	2
GO:1990845	BP	GO:1990845	adaptive thermogenesis	2/97	154/18670	0.190749	0.293849	0.211024	2
GO:0006458	BP	GO:0006458	'de novo' protein folding	1/97	41/18670	0.192491	0.294476	0.211474	1
GO:0007520	BP	GO:0007520	myoblast fusion	1/97	41/18670	0.192491	0.294476	0.211474	1
GO:0010664	BP	GO:0010664	negative regulation of striated muscle cell apoptotic process	1/97	41/18670	0.192491	0.294476	0.211474	1
GO:0019432	BP	GO:0019432	triglyceride biosynthetic process	1/97	41/18670	0.192491	0.294476	0.211474	1
GO:0042572	BP	GO:0042572	retinol metabolic process	1/97	41/18670	0.192491	0.294476	0.211474	1
GO:0050873	BP	GO:0050873	brown fat cell differentiation	1/97	41/18670	0.192491	0.294476	0.211474	1
GO:0085029	BP	GO:0085029	extracellular matrix assembly	1/97	41/18670	0.192491	0.294476	0.211474	1
GO:0098927	BP	GO:0098927	vesicle-mediated transport between endosomal compartments	1/97	41/18670	0.192491	0.294476	0.211474	1
GO:0150077	BP	GO:0150077	regulation of neuroinflammatory response	1/97	41/18670	0.192491	0.294476	0.211474	1
GO:1902893	BP	GO:1902893	regulation of pri-miRNA transcription by RNA polymerase II	1/97	41/18670	0.192491	0.294476	0.211474	1
GO:2001236	BP	GO:2001236	regulation of extrinsic apoptotic signaling pathway	2/97	155/18670	0.192628	0.294482	0.211478	2
GO:0003015	BP	GO:0003015	heart process	3/97	292/18670	0.194153	0.296607	0.213005	3
GO:1905952	BP	GO:1905952	regulation of lipid localization	2/97	156/18670	0.194509	0.296946	0.213248	2
GO:0051222	BP	GO:0051222	positive regulation of protein transport	4/97	440/18670	0.19568	0.298425	0.21431	4
GO:0001764	BP	GO:0001764	neuron migration	2/97	157/18670	0.196393	0.298425	0.21431	2
GO:0061572	BP	GO:0061572	actin filament bundle organization	2/97	157/18670	0.196393	0.298425	0.21431	2
GO:0006654	BP	GO:0006654	phosphatidic acid biosynthetic process	1/97	42/18670	0.196695	0.298425	0.21431	1
GO:0010470	BP	GO:0010470	regulation of gastrulation	1/97	42/18670	0.196695	0.298425	0.21431	1
GO:0017145	BP	GO:0017145	stem cell division	1/97	42/18670	0.196695	0.298425	0.21431	1
GO:0033048	BP	GO:0033048	negative regulation of mitotic sister chromatid segregation	1/97	42/18670	0.196695	0.298425	0.21431	1
GO:0046688	BP	GO:0046688	response to copper ion	1/97	42/18670	0.196695	0.298425	0.21431	1
GO:2001222	BP	GO:2001222	regulation of neuron migration	1/97	42/18670	0.196695	0.298425	0.21431	1
GO:0048511	BP	GO:0048511	rhythmic process	3/97	295/18670	0.198122	0.300383	0.215716	3
GO:0042254	BP	GO:0042254	ribosome biogenesis	3/97	297/18670	0.200779	0.302459	0.217207	3
GO:0042088	BP	GO:0042088	T-helper 1 type immune response	1/97	43/18670	0.200878	0.302459	0.217207	1
GO:0045429	BP	GO:0045429	positive regulation of nitric oxide biosynthetic process	1/97	43/18670	0.200878	0.302459	0.217207	1
GO:0045687	BP	GO:0045687	positive regulation of glial cell differentiation	1/97	43/18670	0.200878	0.302459	0.217207	1
GO:0046460	BP	GO:0046460	neutral lipid biosynthetic process	1/97	43/18670	0.200878	0.302459	0.217207	1
GO:0046463	BP	GO:0046463	acylglycerol biosynthetic process	1/97	43/18670	0.200878	0.302459	0.217207	1
GO:0046473	BP	GO:0046473	phosphatidic acid metabolic process	1/97	43/18670	0.200878	0.302459	0.217207	1
GO:0050850	BP	GO:0050850	positive regulation of calcium-mediated signaling	1/97	43/18670	0.200878	0.302459	0.217207	1
GO:0071364	BP	GO:0071364	cellular response to epidermal growth factor stimulus	1/97	43/18670	0.200878	0.302459	0.217207	1
GO:1904646	BP	GO:1904646	cellular response to amyloid-beta	1/97	43/18670	0.200878	0.302459	0.217207	1
GO:0010256	BP	GO:0010256	endomembrane system organization	4/97	445/18670	0.201	0.302459	0.217207	4
GO:0018105	BP	GO:0018105	peptidyl-serine phosphorylation	3/97	299/18670	0.203445	0.305826	0.219625	3
GO:0007265	BP	GO:0007265	Ras protein signal transduction	4/97	448/18670	0.204213	0.305826	0.219625	4
GO:0003416	BP	GO:0003416	endochondral bone growth	1/97	44/18670	0.20504	0.305826	0.219625	1
GO:0010828	BP	GO:0010828	positive regulation of glucose transmembrane transport	1/97	44/18670	0.20504	0.305826	0.219625	1
GO:0014003	BP	GO:0014003	oligodendrocyte development	1/97	44/18670	0.20504	0.305826	0.219625	1
GO:0030225	BP	GO:0030225	macrophage differentiation	1/97	44/18670	0.20504	0.305826	0.219625	1
GO:0033046	BP	GO:0033046	negative regulation of sister chromatid segregation	1/97	44/18670	0.20504	0.305826	0.219625	1
GO:0035307	BP	GO:0035307	positive regulation of protein dephosphorylation	1/97	44/18670	0.20504	0.305826	0.219625	1
GO:0050982	BP	GO:0050982	detection of mechanical stimulus	1/97	44/18670	0.20504	0.305826	0.219625	1
GO:0060999	BP	GO:0060999	positive regulation of dendritic spine development	1/97	44/18670	0.20504	0.305826	0.219625	1
GO:0090382	BP	GO:0090382	phagosome maturation	1/97	44/18670	0.20504	0.305826	0.219625	1
GO:1903573	BP	GO:1903573	negative regulation of response to endoplasmic reticulum stress	1/97	44/18670	0.20504	0.305826	0.219625	1
GO:1904407	BP	GO:1904407	positive regulation of nitric oxide metabolic process	1/97	44/18670	0.20504	0.305826	0.219625	1
GO:0051170	BP	GO:0051170	import into nucleus	2/97	163/18670	0.207742	0.309649	0.22237	2
GO:0001974	BP	GO:0001974	blood vessel remodeling	1/97	45/18670	0.20918	0.310114	0.222705	1
GO:0032309	BP	GO:0032309	icosanoid secretion	1/97	45/18670	0.20918	0.310114	0.222705	1
GO:0032570	BP	GO:0032570	response to progesterone	1/97	45/18670	0.20918	0.310114	0.222705	1
GO:0042771	BP	GO:0042771	intrinsic apoptotic signaling pathway in response to DNA damage by p53 class mediator	1/97	45/18670	0.20918	0.310114	0.222705	1
GO:0045581	BP	GO:0045581	negative regulation of T cell differentiation	1/97	45/18670	0.20918	0.310114	0.222705	1
GO:0051985	BP	GO:0051985	negative regulation of chromosome segregation	1/97	45/18670	0.20918	0.310114	0.222705	1
GO:0070316	BP	GO:0070316	regulation of G0 to G1 transition	1/97	45/18670	0.20918	0.310114	0.222705	1
GO:1900271	BP	GO:1900271	regulation of long-term synaptic potentiation	1/97	45/18670	0.20918	0.310114	0.222705	1
GO:0006633	BP	GO:0006633	fatty acid biosynthetic process	2/97	164/18670	0.209641	0.31059	0.223046	2
GO:0045088	BP	GO:0045088	regulation of innate immune response	3/97	305/18670	0.211493	0.312985	0.224766	3
GO:0050954	BP	GO:0050954	sensory perception of mechanical stimulus	2/97	165/18670	0.211542	0.312985	0.224766	2
GO:1904951	BP	GO:1904951	positive regulation of establishment of protein localization	4/97	456/18670	0.212857	0.314109	0.225574	4
GO:0010883	BP	GO:0010883	regulation of lipid storage	1/97	46/18670	0.213298	0.314109	0.225574	1
GO:0019731	BP	GO:0019731	antibacterial humoral response	1/97	46/18670	0.213298	0.314109	0.225574	1
GO:0043277	BP	GO:0043277	apoptotic cell clearance	1/97	46/18670	0.213298	0.314109	0.225574	1
GO:0048512	BP	GO:0048512	circadian behavior	1/97	46/18670	0.213298	0.314109	0.225574	1
GO:0060711	BP	GO:0060711	labyrinthine layer development	1/97	46/18670	0.213298	0.314109	0.225574	1
GO:1903587	BP	GO:1903587	regulation of blood vessel endothelial cell proliferation involved in sprouting angiogenesis	1/97	46/18670	0.213298	0.314109	0.225574	1
GO:0033209	BP	GO:0033209	tumor necrosis factor-mediated signaling pathway	2/97	167/18670	0.215348	0.315717	0.226728	2
GO:1901568	BP	GO:1901568	fatty acid derivative metabolic process	2/97	167/18670	0.215348	0.315717	0.226728	2
GO:0051302	BP	GO:0051302	regulation of cell division	2/97	168/18670	0.217254	0.315717	0.226728	2
GO:1990138	BP	GO:1990138	neuron projection extension	2/97	168/18670	0.217254	0.315717	0.226728	2
GO:0002204	BP	GO:0002204	somatic recombination of immunoglobulin genes involved in immune response	1/97	47/18670	0.217396	0.315717	0.226728	1
GO:0002208	BP	GO:0002208	somatic diversification of immunoglobulins involved in immune response	1/97	47/18670	0.217396	0.315717	0.226728	1
GO:0006953	BP	GO:0006953	acute-phase response	1/97	47/18670	0.217396	0.315717	0.226728	1
GO:0007622	BP	GO:0007622	rhythmic behavior	1/97	47/18670	0.217396	0.315717	0.226728	1
GO:0014911	BP	GO:0014911	positive regulation of smooth muscle cell migration	1/97	47/18670	0.217396	0.315717	0.226728	1
GO:0031952	BP	GO:0031952	regulation of protein autophosphorylation	1/97	47/18670	0.217396	0.315717	0.226728	1
GO:0035722	BP	GO:0035722	interleukin-12-mediated signaling pathway	1/97	47/18670	0.217396	0.315717	0.226728	1
GO:0045023	BP	GO:0045023	G0 to G1 transition	1/97	47/18670	0.217396	0.315717	0.226728	1
GO:0045190	BP	GO:0045190	isotype switching	1/97	47/18670	0.217396	0.315717	0.226728	1
GO:0045646	BP	GO:0045646	regulation of erythrocyte differentiation	1/97	47/18670	0.217396	0.315717	0.226728	1
GO:0061383	BP	GO:0061383	trabecula morphogenesis	1/97	47/18670	0.217396	0.315717	0.226728	1
GO:0061614	BP	GO:0061614	pri-miRNA transcription by RNA polymerase II	1/97	47/18670	0.217396	0.315717	0.226728	1
GO:0070169	BP	GO:0070169	positive regulation of biomineral tissue development	1/97	47/18670	0.217396	0.315717	0.226728	1
GO:0070849	BP	GO:0070849	response to epidermal growth factor	1/97	47/18670	0.217396	0.315717	0.226728	1
GO:0098868	BP	GO:0098868	bone growth	1/97	47/18670	0.217396	0.315717	0.226728	1
GO:0110151	BP	GO:0110151	positive regulation of biomineralization	1/97	47/18670	0.217396	0.315717	0.226728	1
GO:1900744	BP	GO:1900744	regulation of p38MAPK cascade	1/97	47/18670	0.217396	0.315717	0.226728	1
GO:0030307	BP	GO:0030307	positive regulation of cell growth	2/97	169/18670	0.219161	0.318072	0.228419	2
GO:0008038	BP	GO:0008038	neuron recognition	1/97	48/18670	0.221472	0.319952	0.22977	1
GO:0016339	BP	GO:0016339	calcium-dependent cell-cell adhesion via plasma membrane cell adhesion molecules	1/97	48/18670	0.221472	0.319952	0.22977	1
GO:0030850	BP	GO:0030850	prostate gland development	1/97	48/18670	0.221472	0.319952	0.22977	1
GO:0043628	BP	GO:0043628	ncRNA 3'-end processing	1/97	48/18670	0.221472	0.319952	0.22977	1
GO:0045933	BP	GO:0045933	positive regulation of muscle contraction	1/97	48/18670	0.221472	0.319952	0.22977	1
GO:0060324	BP	GO:0060324	face development	1/97	48/18670	0.221472	0.319952	0.22977	1
GO:0090199	BP	GO:0090199	regulation of release of cytochrome c from mitochondria	1/97	48/18670	0.221472	0.319952	0.22977	1
GO:0003205	BP	GO:0003205	cardiac chamber development	2/97	171/18670	0.22298	0.32192	0.231183	2
GO:0030324	BP	GO:0030324	lung development	2/97	172/18670	0.224891	0.32348	0.232303	2
GO:0021879	BP	GO:0021879	forebrain neuron differentiation	1/97	49/18670	0.225527	0.32348	0.232303	1
GO:0035094	BP	GO:0035094	response to nicotine	1/97	49/18670	0.225527	0.32348	0.232303	1
GO:0048546	BP	GO:0048546	digestive tract morphogenesis	1/97	49/18670	0.225527	0.32348	0.232303	1
GO:0051445	BP	GO:0051445	regulation of meiotic cell cycle	1/97	49/18670	0.225527	0.32348	0.232303	1
GO:0071349	BP	GO:0071349	cellular response to interleukin-12	1/97	49/18670	0.225527	0.32348	0.232303	1
GO:0071715	BP	GO:0071715	icosanoid transport	1/97	49/18670	0.225527	0.32348	0.232303	1
GO:1901571	BP	GO:1901571	fatty acid derivative transport	1/97	49/18670	0.225527	0.32348	0.232303	1
GO:1990090	BP	GO:1990090	cellular response to nerve growth factor stimulus	1/97	49/18670	0.225527	0.32348	0.232303	1
GO:2001238	BP	GO:2001238	positive regulation of extrinsic apoptotic signaling pathway	1/97	49/18670	0.225527	0.32348	0.232303	1
GO:0007409	BP	GO:0007409	axonogenesis	4/97	468/18670	0.226013	0.323967	0.232653	4
GO:0001659	BP	GO:0001659	temperature homeostasis	2/97	173/18670	0.226804	0.32489	0.233315	2
GO:0010171	BP	GO:0010171	body morphogenesis	1/97	50/18670	0.229562	0.327351	0.235083	1
GO:0010718	BP	GO:0010718	positive regulation of epithelial to mesenchymal transition	1/97	50/18670	0.229562	0.327351	0.235083	1
GO:0014009	BP	GO:0014009	glial cell proliferation	1/97	50/18670	0.229562	0.327351	0.235083	1
GO:0045540	BP	GO:0045540	regulation of cholesterol biosynthetic process	1/97	50/18670	0.229562	0.327351	0.235083	1
GO:0070671	BP	GO:0070671	response to interleukin-12	1/97	50/18670	0.229562	0.327351	0.235083	1
GO:0106118	BP	GO:0106118	regulation of sterol biosynthetic process	1/97	50/18670	0.229562	0.327351	0.235083	1
GO:1903793	BP	GO:1903793	positive regulation of anion transport	1/97	50/18670	0.229562	0.327351	0.235083	1
GO:0003012	BP	GO:0003012	muscle system process	4/97	472/18670	0.230446	0.328401	0.235837	4
GO:0002695	BP	GO:0002695	negative regulation of leukocyte activation	2/97	175/18670	0.230633	0.328455	0.235876	2
GO:0030323	BP	GO:0030323	respiratory tube development	2/97	176/18670	0.23255	0.33093	0.237653	2
GO:0050769	BP	GO:0050769	positive regulation of neurogenesis	4/97	474/18670	0.232671	0.33093	0.237653	4
GO:0019369	BP	GO:0019369	arachidonic acid metabolic process	1/97	51/18670	0.233575	0.330936	0.237657	1
GO:0030071	BP	GO:0030071	regulation of mitotic metaphase/anaphase transition	1/97	51/18670	0.233575	0.330936	0.237657	1
GO:0045744	BP	GO:0045744	negative regulation of G protein-coupled receptor signaling pathway	1/97	51/18670	0.233575	0.330936	0.237657	1
GO:0050999	BP	GO:0050999	regulation of nitric-oxide synthase activity	1/97	51/18670	0.233575	0.330936	0.237657	1
GO:0051496	BP	GO:0051496	positive regulation of stress fiber assembly	1/97	51/18670	0.233575	0.330936	0.237657	1
GO:0072666	BP	GO:0072666	establishment of protein localization to vacuole	1/97	51/18670	0.233575	0.330936	0.237657	1
GO:0006941	BP	GO:0006941	striated muscle contraction	2/97	177/18670	0.234467	0.331986	0.238412	2
GO:0003179	BP	GO:0003179	heart valve morphogenesis	1/97	52/18670	0.237568	0.33399	0.239851	1
GO:0006968	BP	GO:0006968	cellular defense response	1/97	52/18670	0.237568	0.33399	0.239851	1
GO:0016447	BP	GO:0016447	somatic recombination of immunoglobulin gene segments	1/97	52/18670	0.237568	0.33399	0.239851	1
GO:0032330	BP	GO:0032330	regulation of chondrocyte differentiation	1/97	52/18670	0.237568	0.33399	0.239851	1
GO:0032653	BP	GO:0032653	regulation of interleukin-10 production	1/97	52/18670	0.237568	0.33399	0.239851	1
GO:0032731	BP	GO:0032731	positive regulation of interleukin-1 beta production	1/97	52/18670	0.237568	0.33399	0.239851	1
GO:0045839	BP	GO:0045839	negative regulation of mitotic nuclear division	1/97	52/18670	0.237568	0.33399	0.239851	1
GO:0048168	BP	GO:0048168	regulation of neuronal synaptic plasticity	1/97	52/18670	0.237568	0.33399	0.239851	1
GO:0055078	BP	GO:0055078	sodium ion homeostasis	1/97	52/18670	0.237568	0.33399	0.239851	1
GO:1990089	BP	GO:1990089	response to nerve growth factor	1/97	52/18670	0.237568	0.33399	0.239851	1
GO:2000772	BP	GO:2000772	regulation of cellular senescence	1/97	52/18670	0.237568	0.33399	0.239851	1
GO:0008361	BP	GO:0008361	regulation of cell size	2/97	179/18670	0.238305	0.33399	0.239851	2
GO:0030177	BP	GO:0030177	positive regulation of Wnt signaling pathway	2/97	179/18670	0.238305	0.33399	0.239851	2
GO:0048771	BP	GO:0048771	tissue remodeling	2/97	179/18670	0.238305	0.33399	0.239851	2
GO:0051099	BP	GO:0051099	positive regulation of binding	2/97	179/18670	0.238305	0.33399	0.239851	2
GO:1903034	BP	GO:1903034	regulation of response to wounding	2/97	179/18670	0.238305	0.33399	0.239851	2
GO:0022408	BP	GO:0022408	negative regulation of cell-cell adhesion	2/97	180/18670	0.240225	0.336468	0.24163	2
GO:0002043	BP	GO:0002043	blood vessel endothelial cell proliferation involved in sprouting angiogenesis	1/97	53/18670	0.24154	0.3366	0.241725	1
GO:0010043	BP	GO:0010043	response to zinc ion	1/97	53/18670	0.24154	0.3366	0.241725	1
GO:0010823	BP	GO:0010823	negative regulation of mitochondrion organization	1/97	53/18670	0.24154	0.3366	0.241725	1
GO:0022029	BP	GO:0022029	telencephalon cell migration	1/97	53/18670	0.24154	0.3366	0.241725	1
GO:0030195	BP	GO:0030195	negative regulation of blood coagulation	1/97	53/18670	0.24154	0.3366	0.241725	1
GO:0038066	BP	GO:0038066	p38MAPK cascade	1/97	53/18670	0.24154	0.3366	0.241725	1
GO:0098586	BP	GO:0098586	cellular response to virus	1/97	53/18670	0.24154	0.3366	0.241725	1
GO:1902099	BP	GO:1902099	regulation of metaphase/anaphase transition of cell cycle	1/97	53/18670	0.24154	0.3366	0.241725	1
GO:0048015	BP	GO:0048015	phosphatidylinositol-mediated signaling	2/97	181/18670	0.242146	0.337231	0.242178	2
GO:0007091	BP	GO:0007091	metaphase/anaphase transition of mitotic cell cycle	1/97	54/18670	0.245492	0.340436	0.24448	1
GO:0046164	BP	GO:0046164	alcohol catabolic process	1/97	54/18670	0.245492	0.340436	0.24448	1
GO:0051290	BP	GO:0051290	protein heterotetramerization	1/97	54/18670	0.245492	0.340436	0.24448	1
GO:0051353	BP	GO:0051353	positive regulation of oxidoreductase activity	1/97	54/18670	0.245492	0.340436	0.24448	1
GO:1900047	BP	GO:1900047	negative regulation of hemostasis	1/97	54/18670	0.245492	0.340436	0.24448	1
GO:1904645	BP	GO:1904645	response to amyloid-beta	1/97	54/18670	0.245492	0.340436	0.24448	1
GO:0021953	BP	GO:0021953	central nervous system neuron differentiation	2/97	183/18670	0.24599	0.340436	0.24448	2
GO:0038061	BP	GO:0038061	NIK/NF-kappaB signaling	2/97	183/18670	0.24599	0.340436	0.24448	2
GO:0050770	BP	GO:0050770	regulation of axonogenesis	2/97	183/18670	0.24599	0.340436	0.24448	2
GO:0061136	BP	GO:0061136	regulation of proteasomal protein catabolic process	2/97	183/18670	0.24599	0.340436	0.24448	2
GO:0046942	BP	GO:0046942	carboxylic acid transport	3/97	331/18670	0.247106	0.341337	0.245127	3
GO:0071214	BP	GO:0071214	cellular response to abiotic stimulus	3/97	331/18670	0.247106	0.341337	0.245127	3
GO:0104004	BP	GO:0104004	cellular response to environmental stimulus	3/97	331/18670	0.247106	0.341337	0.245127	3
GO:0048017	BP	GO:0048017	inositol lipid-mediated signaling	2/97	184/18670	0.247913	0.342024	0.24562	2
GO:0048639	BP	GO:0048639	positive regulation of developmental growth	2/97	184/18670	0.247913	0.342024	0.24562	2
GO:0002011	BP	GO:0002011	morphogenesis of an epithelial sheet	1/97	55/18670	0.249423	0.342395	0.245886	1
GO:0032613	BP	GO:0032613	interleukin-10 production	1/97	55/18670	0.249423	0.342395	0.245886	1
GO:0042304	BP	GO:0042304	regulation of fatty acid biosynthetic process	1/97	55/18670	0.249423	0.342395	0.245886	1
GO:0042306	BP	GO:0042306	regulation of protein import into nucleus	1/97	55/18670	0.249423	0.342395	0.245886	1
GO:0043113	BP	GO:0043113	receptor clustering	1/97	55/18670	0.249423	0.342395	0.245886	1
GO:0043954	BP	GO:0043954	cellular component maintenance	1/97	55/18670	0.249423	0.342395	0.245886	1
GO:0045620	BP	GO:0045620	negative regulation of lymphocyte differentiation	1/97	55/18670	0.249423	0.342395	0.245886	1
GO:0061098	BP	GO:0061098	positive regulation of protein tyrosine kinase activity	1/97	55/18670	0.249423	0.342395	0.245886	1
GO:0015849	BP	GO:0015849	organic acid transport	3/97	333/18670	0.249887	0.342604	0.246037	3
GO:0016042	BP	GO:0016042	lipid catabolic process	3/97	333/18670	0.249887	0.342604	0.246037	3
GO:0000768	BP	GO:0000768	syncytium formation by plasma membrane fusion	1/97	56/18670	0.253335	0.346041	0.248505	1
GO:0002381	BP	GO:0002381	immunoglobulin production involved in immunoglobulin mediated immune response	1/97	56/18670	0.253335	0.346041	0.248505	1
GO:0010332	BP	GO:0010332	response to gamma radiation	1/97	56/18670	0.253335	0.346041	0.248505	1
GO:0021885	BP	GO:0021885	forebrain cell migration	1/97	56/18670	0.253335	0.346041	0.248505	1
GO:0044784	BP	GO:0044784	metaphase/anaphase transition of cell cycle	1/97	56/18670	0.253335	0.346041	0.248505	1
GO:0140253	BP	GO:0140253	cell-cell fusion	1/97	56/18670	0.253335	0.346041	0.248505	1
GO:0051056	BP	GO:0051056	regulation of small GTPase mediated signal transduction	3/97	338/18670	0.25686	0.349194	0.250769	3
GO:0002886	BP	GO:0002886	regulation of myeloid leukocyte mediated immunity	1/97	57/18670	0.257226	0.349194	0.250769	1
GO:0010665	BP	GO:0010665	regulation of cardiac muscle cell apoptotic process	1/97	57/18670	0.257226	0.349194	0.250769	1
GO:0010965	BP	GO:0010965	regulation of mitotic sister chromatid separation	1/97	57/18670	0.257226	0.349194	0.250769	1
GO:0033344	BP	GO:0033344	cholesterol efflux	1/97	57/18670	0.257226	0.349194	0.250769	1
GO:0042743	BP	GO:0042743	hydrogen peroxide metabolic process	1/97	57/18670	0.257226	0.349194	0.250769	1
GO:0048008	BP	GO:0048008	platelet-derived growth factor receptor signaling pathway	1/97	57/18670	0.257226	0.349194	0.250769	1
GO:0050819	BP	GO:0050819	negative regulation of coagulation	1/97	57/18670	0.257226	0.349194	0.250769	1
GO:0051055	BP	GO:0051055	negative regulation of lipid biosynthetic process	1/97	57/18670	0.257226	0.349194	0.250769	1
GO:1903428	BP	GO:1903428	positive regulation of reactive oxygen species biosynthetic process	1/97	57/18670	0.257226	0.349194	0.250769	1
GO:0071496	BP	GO:0071496	cellular response to external stimulus	3/97	339/18670	0.258258	0.35038	0.251621	3
GO:0006949	BP	GO:0006949	syncytium formation	1/97	58/18670	0.261096	0.351635	0.252522	1
GO:0017001	BP	GO:0017001	antibiotic catabolic process	1/97	58/18670	0.261096	0.351635	0.252522	1
GO:0030837	BP	GO:0030837	negative regulation of actin filament polymerization	1/97	58/18670	0.261096	0.351635	0.252522	1
GO:0031663	BP	GO:0031663	lipopolysaccharide-mediated signaling pathway	1/97	58/18670	0.261096	0.351635	0.252522	1
GO:0032722	BP	GO:0032722	positive regulation of chemokine production	1/97	58/18670	0.261096	0.351635	0.252522	1
GO:0035306	BP	GO:0035306	positive regulation of dephosphorylation	1/97	58/18670	0.261096	0.351635	0.252522	1
GO:0035904	BP	GO:0035904	aorta development	1/97	58/18670	0.261096	0.351635	0.252522	1
GO:0042093	BP	GO:0042093	T-helper cell differentiation	1/97	58/18670	0.261096	0.351635	0.252522	1
GO:0055081	BP	GO:0055081	anion homeostasis	1/97	58/18670	0.261096	0.351635	0.252522	1
GO:0071385	BP	GO:0071385	cellular response to glucocorticoid stimulus	1/97	58/18670	0.261096	0.351635	0.252522	1
GO:1902041	BP	GO:1902041	regulation of extrinsic apoptotic signaling pathway via death domain receptors	1/97	58/18670	0.261096	0.351635	0.252522	1
GO:1904589	BP	GO:1904589	regulation of protein import	1/97	58/18670	0.261096	0.351635	0.252522	1
GO:0071478	BP	GO:0071478	cellular response to radiation	2/97	191/18670	0.261388	0.351813	0.25265	2
GO:0044272	BP	GO:0044272	sulfur compound biosynthetic process	2/97	192/18670	0.263314	0.353973	0.254201	2
GO:1901136	BP	GO:1901136	carbohydrate derivative catabolic process	2/97	192/18670	0.263314	0.353973	0.254201	2
GO:0001836	BP	GO:0001836	release of cytochrome c from mitochondria	1/97	59/18670	0.264947	0.354657	0.254692	1
GO:0010656	BP	GO:0010656	negative regulation of muscle cell apoptotic process	1/97	59/18670	0.264947	0.354657	0.254692	1
GO:0010662	BP	GO:0010662	regulation of striated muscle cell apoptotic process	1/97	59/18670	0.264947	0.354657	0.254692	1
GO:0021872	BP	GO:0021872	forebrain generation of neurons	1/97	59/18670	0.264947	0.354657	0.254692	1
GO:0045824	BP	GO:0045824	negative regulation of innate immune response	1/97	59/18670	0.264947	0.354657	0.254692	1
GO:0071806	BP	GO:0071806	protein transmembrane transport	1/97	59/18670	0.264947	0.354657	0.254692	1
GO:0097755	BP	GO:0097755	positive regulation of blood vessel diameter	1/97	59/18670	0.264947	0.354657	0.254692	1
GO:0007219	BP	GO:0007219	Notch signaling pathway	2/97	193/18670	0.26524	0.354833	0.254819	2
GO:0002294	BP	GO:0002294	CD4-positive, alpha-beta T cell differentiation involved in immune response	1/97	60/18670	0.268778	0.358047	0.257127	1
GO:0010659	BP	GO:0010659	cardiac muscle cell apoptotic process	1/97	60/18670	0.268778	0.358047	0.257127	1
GO:0042267	BP	GO:0042267	natural killer cell mediated cytotoxicity	1/97	60/18670	0.268778	0.358047	0.257127	1
GO:0046128	BP	GO:0046128	purine ribonucleoside metabolic process	1/97	60/18670	0.268778	0.358047	0.257127	1
GO:0051306	BP	GO:0051306	mitotic sister chromatid separation	1/97	60/18670	0.268778	0.358047	0.257127	1
GO:0051784	BP	GO:0051784	negative regulation of nuclear division	1/97	60/18670	0.268778	0.358047	0.257127	1
GO:0090342	BP	GO:0090342	regulation of cell aging	1/97	60/18670	0.268778	0.358047	0.257127	1
GO:0006694	BP	GO:0006694	steroid biosynthetic process	2/97	196/18670	0.271019	0.360295	0.258742	2
GO:0071897	BP	GO:0071897	DNA biosynthetic process	2/97	196/18670	0.271019	0.360295	0.258742	2
GO:0002287	BP	GO:0002287	alpha-beta T cell activation involved in immune response	1/97	61/18670	0.27259	0.360295	0.258742	1
GO:0002293	BP	GO:0002293	alpha-beta T cell differentiation involved in immune response	1/97	61/18670	0.27259	0.360295	0.258742	1
GO:0003170	BP	GO:0003170	heart valve development	1/97	61/18670	0.27259	0.360295	0.258742	1
GO:0007040	BP	GO:0007040	lysosome organization	1/97	61/18670	0.27259	0.360295	0.258742	1
GO:0032233	BP	GO:0032233	positive regulation of actin filament bundle assembly	1/97	61/18670	0.27259	0.360295	0.258742	1
GO:0032370	BP	GO:0032370	positive regulation of lipid transport	1/97	61/18670	0.27259	0.360295	0.258742	1
GO:0042733	BP	GO:0042733	embryonic digit morphogenesis	1/97	61/18670	0.27259	0.360295	0.258742	1
GO:0046513	BP	GO:0046513	ceramide biosynthetic process	1/97	61/18670	0.27259	0.360295	0.258742	1
GO:0071384	BP	GO:0071384	cellular response to corticosteroid stimulus	1/97	61/18670	0.27259	0.360295	0.258742	1
GO:0080171	BP	GO:0080171	lytic vacuole organization	1/97	61/18670	0.27259	0.360295	0.258742	1
GO:0090303	BP	GO:0090303	positive regulation of wound healing	1/97	61/18670	0.27259	0.360295	0.258742	1
GO:0060541	BP	GO:0060541	respiratory system development	2/97	198/18670	0.274871	0.362699	0.260468	2
GO:0003002	BP	GO:0003002	regionalization	3/97	351/18670	0.275113	0.362699	0.260468	3
GO:0051052	BP	GO:0051052	regulation of DNA metabolic process	3/97	351/18670	0.275113	0.362699	0.260468	3
GO:0002562	BP	GO:0002562	somatic diversification of immune receptors via germline recombination within a single locus	1/97	62/18670	0.276381	0.362699	0.260468	1
GO:0010658	BP	GO:0010658	striated muscle cell apoptotic process	1/97	62/18670	0.276381	0.362699	0.260468	1
GO:0010830	BP	GO:0010830	regulation of myotube differentiation	1/97	62/18670	0.276381	0.362699	0.260468	1
GO:0016444	BP	GO:0016444	somatic cell DNA recombination	1/97	62/18670	0.276381	0.362699	0.260468	1
GO:0031640	BP	GO:0031640	killing of cells of other organism	1/97	62/18670	0.276381	0.362699	0.260468	1
GO:0032374	BP	GO:0032374	regulation of cholesterol transport	1/97	62/18670	0.276381	0.362699	0.260468	1
GO:0032922	BP	GO:0032922	circadian regulation of gene expression	1/97	62/18670	0.276381	0.362699	0.260468	1
GO:0046824	BP	GO:0046824	positive regulation of nucleocytoplasmic transport	1/97	62/18670	0.276381	0.362699	0.260468	1
GO:1905818	BP	GO:1905818	regulation of chromosome separation	1/97	62/18670	0.276381	0.362699	0.260468	1
GO:0006879	BP	GO:0006879	cellular iron ion homeostasis	1/97	63/18670	0.280154	0.366559	0.26324	1
GO:0032371	BP	GO:0032371	regulation of sterol transport	1/97	63/18670	0.280154	0.366559	0.26324	1
GO:0042278	BP	GO:0042278	purine nucleoside metabolic process	1/97	63/18670	0.280154	0.366559	0.26324	1
GO:0046622	BP	GO:0046622	positive regulation of organ growth	1/97	63/18670	0.280154	0.366559	0.26324	1
GO:0090181	BP	GO:0090181	regulation of cholesterol metabolic process	1/97	63/18670	0.280154	0.366559	0.26324	1
GO:0046394	BP	GO:0046394	carboxylic acid biosynthetic process	3/97	355/18670	0.280759	0.367134	0.263653	3
GO:0016053	BP	GO:0016053	organic acid biosynthetic process	3/97	356/18670	0.282173	0.368764	0.264823	3
GO:0002228	BP	GO:0002228	natural killer cell mediated immunity	1/97	64/18670	0.283906	0.370152	0.26582	1
GO:0016445	BP	GO:0016445	somatic diversification of immunoglobulins	1/97	64/18670	0.283906	0.370152	0.26582	1
GO:0045600	BP	GO:0045600	positive regulation of fat cell differentiation	1/97	64/18670	0.283906	0.370152	0.26582	1
GO:0046579	BP	GO:0046579	positive regulation of Ras protein signal transduction	1/97	64/18670	0.283906	0.370152	0.26582	1
GO:0035265	BP	GO:0035265	organ growth	2/97	204/18670	0.286422	0.373211	0.268017	2
GO:0014823	BP	GO:0014823	response to activity	1/97	65/18670	0.287639	0.373914	0.268522	1
GO:0032768	BP	GO:0032768	regulation of monooxygenase activity	1/97	65/18670	0.287639	0.373914	0.268522	1
GO:0051187	BP	GO:0051187	cofactor catabolic process	1/97	65/18670	0.287639	0.373914	0.268522	1
GO:0072665	BP	GO:0072665	protein localization to vacuole	1/97	65/18670	0.287639	0.373914	0.268522	1
GO:0001654	BP	GO:0001654	eye development	3/97	362/18670	0.290667	0.377627	0.271188	3
GO:0045428	BP	GO:0045428	regulation of nitric oxide biosynthetic process	1/97	66/18670	0.291353	0.378074	0.271509	1
GO:0046626	BP	GO:0046626	regulation of insulin receptor signaling pathway	1/97	66/18670	0.291353	0.378074	0.271509	1
GO:0002064	BP	GO:0002064	epithelial cell development	2/97	207/18670	0.292192	0.378939	0.27213	2
GO:0007623	BP	GO:0007623	circadian rhythm	2/97	208/18670	0.294114	0.381207	0.273759	2
GO:0043523	BP	GO:0043523	regulation of neuron apoptotic process	2/97	210/18670	0.297956	0.38596	0.277173	2
GO:0002292	BP	GO:0002292	T cell differentiation involved in immune response	1/97	68/18670	0.298724	0.386275	0.277398	1
GO:0010812	BP	GO:0010812	negative regulation of cell-substrate adhesion	1/97	68/18670	0.298724	0.386275	0.277398	1
GO:0033047	BP	GO:0033047	regulation of mitotic sister chromatid segregation	1/97	68/18670	0.298724	0.386275	0.277398	1
GO:0030166	BP	GO:0030166	proteoglycan biosynthetic process	1/97	69/18670	0.302381	0.390089	0.280137	1
GO:0034381	BP	GO:0034381	plasma lipoprotein particle clearance	1/97	69/18670	0.302381	0.390089	0.280137	1
GO:0042698	BP	GO:0042698	ovulation cycle	1/97	69/18670	0.302381	0.390089	0.280137	1
GO:0050771	BP	GO:0050771	negative regulation of axonogenesis	1/97	69/18670	0.302381	0.390089	0.280137	1
GO:0006790	BP	GO:0006790	sulfur compound metabolic process	3/97	372/18670	0.304865	0.393064	0.282274	3
GO:0045089	BP	GO:0045089	positive regulation of innate immune response	2/97	214/18670	0.305631	0.393173	0.282352	2
GO:0045732	BP	GO:0045732	positive regulation of protein catabolic process	2/97	214/18670	0.305631	0.393173	0.282352	2
GO:1903050	BP	GO:1903050	regulation of proteolysis involved in cellular protein catabolic process	2/97	214/18670	0.305631	0.393173	0.282352	2
GO:0001756	BP	GO:0001756	somitogenesis	1/97	70/18670	0.306019	0.393173	0.282352	1
GO:0060395	BP	GO:0060395	SMAD protein signal transduction	1/97	70/18670	0.306019	0.393173	0.282352	1
GO:0072091	BP	GO:0072091	regulation of stem cell proliferation	1/97	70/18670	0.306019	0.393173	0.282352	1
GO:0051057	BP	GO:0051057	positive regulation of small GTPase mediated signal transduction	1/97	71/18670	0.309638	0.39736	0.285359	1
GO:0071479	BP	GO:0071479	cellular response to ionizing radiation	1/97	71/18670	0.309638	0.39736	0.285359	1
GO:0043393	BP	GO:0043393	regulation of protein binding	2/97	217/18670	0.311378	0.399128	0.286629	2
GO:0044242	BP	GO:0044242	cellular lipid catabolic process	2/97	217/18670	0.311378	0.399128	0.286629	2
GO:0002532	BP	GO:0002532	production of molecular mediator involved in inflammatory response	1/97	72/18670	0.313238	0.400186	0.287388	1
GO:0032272	BP	GO:0032272	negative regulation of protein polymerization	1/97	72/18670	0.313238	0.400186	0.287388	1
GO:0051155	BP	GO:0051155	positive regulation of striated muscle cell differentiation	1/97	72/18670	0.313238	0.400186	0.287388	1
GO:0051881	BP	GO:0051881	regulation of mitochondrial membrane potential	1/97	72/18670	0.313238	0.400186	0.287388	1
GO:0007601	BP	GO:0007601	visual perception	2/97	218/18670	0.313292	0.400186	0.287388	2
GO:0050807	BP	GO:0050807	regulation of synapse organization	2/97	218/18670	0.313292	0.400186	0.287388	2
GO:0002312	BP	GO:0002312	B cell activation involved in immune response	1/97	73/18670	0.31682	0.403292	0.289619	1
GO:0003208	BP	GO:0003208	cardiac ventricle morphogenesis	1/97	73/18670	0.31682	0.403292	0.289619	1
GO:0031100	BP	GO:0031100	animal organ regeneration	1/97	73/18670	0.31682	0.403292	0.289619	1
GO:0033555	BP	GO:0033555	multicellular organismal response to stress	1/97	73/18670	0.31682	0.403292	0.289619	1
GO:0045685	BP	GO:0045685	regulation of glial cell differentiation	1/97	73/18670	0.31682	0.403292	0.289619	1
GO:1903524	BP	GO:1903524	positive regulation of blood circulation	1/97	73/18670	0.31682	0.403292	0.289619	1
GO:0048762	BP	GO:0048762	mesenchymal cell differentiation	2/97	220/18670	0.317115	0.403435	0.289722	2
GO:0030900	BP	GO:0030900	forebrain development	3/97	381/18670	0.317674	0.40368	0.289898	3
GO:0042176	BP	GO:0042176	regulation of protein catabolic process	3/97	381/18670	0.317674	0.40368	0.289898	3
GO:0009119	BP	GO:0009119	ribonucleoside metabolic process	1/97	74/18670	0.320384	0.404504	0.290489	1
GO:0014015	BP	GO:0014015	positive regulation of gliogenesis	1/97	74/18670	0.320384	0.404504	0.290489	1
GO:0031670	BP	GO:0031670	cellular response to nutrient	1/97	74/18670	0.320384	0.404504	0.290489	1
GO:0043507	BP	GO:0043507	positive regulation of JUN kinase activity	1/97	74/18670	0.320384	0.404504	0.290489	1
GO:0050710	BP	GO:0050710	negative regulation of cytokine secretion	1/97	74/18670	0.320384	0.404504	0.290489	1
GO:0060998	BP	GO:0060998	regulation of dendritic spine development	1/97	74/18670	0.320384	0.404504	0.290489	1
GO:1900006	BP	GO:1900006	positive regulation of dendrite development	1/97	74/18670	0.320384	0.404504	0.290489	1
GO:1900076	BP	GO:1900076	regulation of cellular response to insulin stimulus	1/97	74/18670	0.320384	0.404504	0.290489	1
GO:1901616	BP	GO:1901616	organic hydroxy compound catabolic process	1/97	74/18670	0.320384	0.404504	0.290489	1
GO:1903036	BP	GO:1903036	positive regulation of response to wounding	1/97	74/18670	0.320384	0.404504	0.290489	1
GO:1903671	BP	GO:1903671	negative regulation of sprouting angiogenesis	1/97	74/18670	0.320384	0.404504	0.290489	1
GO:0006631	BP	GO:0006631	fatty acid metabolic process	3/97	383/18670	0.320523	0.404504	0.290489	3
GO:0050953	BP	GO:0050953	sensory perception of light stimulus	2/97	222/18670	0.320935	0.404793	0.290697	2
GO:0034470	BP	GO:0034470	ncRNA processing	3/97	384/18670	0.321947	0.405838	0.291447	3
GO:0045444	BP	GO:0045444	fat cell differentiation	2/97	223/18670	0.322843	0.406708	0.292072	2
GO:1901653	BP	GO:1901653	cellular response to peptide	3/97	385/18670	0.323372	0.406708	0.292072	3
GO:0001707	BP	GO:0001707	mesoderm formation	1/97	75/18670	0.323929	0.406708	0.292072	1
GO:0002200	BP	GO:0002200	somatic diversification of immune receptors	1/97	75/18670	0.323929	0.406708	0.292072	1
GO:0003281	BP	GO:0003281	ventricular septum development	1/97	75/18670	0.323929	0.406708	0.292072	1
GO:0006695	BP	GO:0006695	cholesterol biosynthetic process	1/97	75/18670	0.323929	0.406708	0.292072	1
GO:1902117	BP	GO:1902117	positive regulation of organelle assembly	1/97	75/18670	0.323929	0.406708	0.292072	1
GO:0008589	BP	GO:0008589	regulation of smoothened signaling pathway	1/97	76/18670	0.327455	0.410202	0.294582	1
GO:0060411	BP	GO:0060411	cardiac septum morphogenesis	1/97	76/18670	0.327455	0.410202	0.294582	1
GO:0061045	BP	GO:0061045	negative regulation of wound healing	1/97	76/18670	0.327455	0.410202	0.294582	1
GO:1902653	BP	GO:1902653	secondary alcohol biosynthetic process	1/97	76/18670	0.327455	0.410202	0.294582	1
GO:0034249	BP	GO:0034249	negative regulation of cellular amide metabolic process	2/97	226/18670	0.328558	0.41135	0.295406	2
GO:0050803	BP	GO:0050803	regulation of synapse structure or activity	2/97	227/18670	0.330461	0.41319	0.296727	2
GO:0006809	BP	GO:0006809	nitric oxide biosynthetic process	1/97	77/18670	0.330964	0.41319	0.296727	1
GO:0009205	BP	GO:0009205	purine ribonucleoside triphosphate metabolic process	1/97	77/18670	0.330964	0.41319	0.296727	1
GO:0048332	BP	GO:0048332	mesoderm morphogenesis	1/97	77/18670	0.330964	0.41319	0.296727	1
GO:0090502	BP	GO:0090502	RNA phosphodiester bond hydrolysis, endonucleolytic	1/97	77/18670	0.330964	0.41319	0.296727	1
GO:0022618	BP	GO:0022618	ribonucleoprotein complex assembly	2/97	229/18670	0.334261	0.416369	0.29901	2
GO:0010827	BP	GO:0010827	regulation of glucose transmembrane transport	1/97	78/18670	0.334454	0.416369	0.29901	1
GO:0072332	BP	GO:0072332	intrinsic apoptotic signaling pathway by p53 class mediator	1/97	78/18670	0.334454	0.416369	0.29901	1
GO:0072347	BP	GO:0072347	response to anesthetic	1/97	78/18670	0.334454	0.416369	0.29901	1
GO:0090398	BP	GO:0090398	cellular senescence	1/97	78/18670	0.334454	0.416369	0.29901	1
GO:0070482	BP	GO:0070482	response to oxygen levels	3/97	394/18670	0.336194	0.418299	0.300396	3
GO:0003151	BP	GO:0003151	outflow tract morphogenesis	1/97	79/18670	0.337927	0.419272	0.301095	1
GO:0006446	BP	GO:0006446	regulation of translational initiation	1/97	79/18670	0.337927	0.419272	0.301095	1
GO:0030193	BP	GO:0030193	regulation of blood coagulation	1/97	79/18670	0.337927	0.419272	0.301095	1
GO:0043537	BP	GO:0043537	negative regulation of blood vessel endothelial cell migration	1/97	79/18670	0.337927	0.419272	0.301095	1
GO:0071260	BP	GO:0071260	cellular response to mechanical stimulus	1/97	79/18670	0.337927	0.419272	0.301095	1
GO:0002088	BP	GO:0002088	lens development in camera-type eye	1/97	80/18670	0.341381	0.42237	0.30332	1
GO:0033045	BP	GO:0033045	regulation of sister chromatid segregation	1/97	80/18670	0.341381	0.42237	0.30332	1
GO:0070509	BP	GO:0070509	calcium ion import	1/97	80/18670	0.341381	0.42237	0.30332	1
GO:0097061	BP	GO:0097061	dendritic spine organization	1/97	80/18670	0.341381	0.42237	0.30332	1
GO:1900046	BP	GO:1900046	regulation of hemostasis	1/97	80/18670	0.341381	0.42237	0.30332	1
GO:0016358	BP	GO:0016358	dendrite development	2/97	233/18670	0.341845	0.422707	0.303561	2
GO:0048588	BP	GO:0048588	developmental cell growth	2/97	234/18670	0.343736	0.424808	0.30507	2
GO:0002831	BP	GO:0002831	regulation of response to biotic stimulus	3/97	400/18670	0.344739	0.424954	0.305175	3
GO:0016126	BP	GO:0016126	sterol biosynthetic process	1/97	81/18670	0.344818	0.424954	0.305175	1
GO:0032436	BP	GO:0032436	positive regulation of proteasomal ubiquitin-dependent protein catabolic process	1/97	81/18670	0.344818	0.424954	0.305175	1
GO:0034109	BP	GO:0034109	homotypic cell-cell adhesion	1/97	81/18670	0.344818	0.424954	0.305175	1
GO:1902930	BP	GO:1902930	regulation of alcohol biosynthetic process	1/97	81/18670	0.344818	0.424954	0.305175	1
GO:0071826	BP	GO:0071826	ribonucleoprotein complex subunit organization	2/97	236/18670	0.347515	0.427496	0.307	2
GO:0030279	BP	GO:0030279	negative regulation of ossification	1/97	82/18670	0.348236	0.427496	0.307	1
GO:0034644	BP	GO:0034644	cellular response to UV	1/97	82/18670	0.348236	0.427496	0.307	1
GO:0046209	BP	GO:0046209	nitric oxide metabolic process	1/97	82/18670	0.348236	0.427496	0.307	1
GO:0051279	BP	GO:0051279	regulation of release of sequestered calcium ion into cytosol	1/97	82/18670	0.348236	0.427496	0.307	1
GO:0055117	BP	GO:0055117	regulation of cardiac muscle contraction	1/97	82/18670	0.348236	0.427496	0.307	1
GO:0060415	BP	GO:0060415	muscle tissue morphogenesis	1/97	82/18670	0.348236	0.427496	0.307	1
GO:1903532	BP	GO:1903532	positive regulation of secretion by cell	3/97	403/18670	0.349009	0.428206	0.307511	3
GO:0051607	BP	GO:0051607	defense response to virus	2/97	238/18670	0.351286	0.430712	0.30931	2
GO:0009199	BP	GO:0009199	ribonucleoside triphosphate metabolic process	1/97	83/18670	0.351638	0.430712	0.30931	1
GO:0046470	BP	GO:0046470	phosphatidylcholine metabolic process	1/97	83/18670	0.351638	0.430712	0.30931	1
GO:0006910	BP	GO:0006910	phagocytosis, recognition	1/97	84/18670	0.355021	0.433653	0.311422	1
GO:0014910	BP	GO:0014910	regulation of smooth muscle cell migration	1/97	84/18670	0.355021	0.433653	0.311422	1
GO:0050818	BP	GO:0050818	regulation of coagulation	1/97	84/18670	0.355021	0.433653	0.311422	1
GO:0051492	BP	GO:0051492	regulation of stress fiber assembly	1/97	84/18670	0.355021	0.433653	0.311422	1
GO:1905897	BP	GO:1905897	regulation of response to endoplasmic reticulum stress	1/97	84/18670	0.355021	0.433653	0.311422	1
GO:0042593	BP	GO:0042593	glucose homeostasis	2/97	241/18670	0.35693	0.435743	0.312923	2
GO:0009144	BP	GO:0009144	purine nucleoside triphosphate metabolic process	1/97	85/18670	0.358387	0.436315	0.313334	1
GO:0034308	BP	GO:0034308	primary alcohol metabolic process	1/97	85/18670	0.358387	0.436315	0.313334	1
GO:0048864	BP	GO:0048864	stem cell development	1/97	85/18670	0.358387	0.436315	0.313334	1
GO:0050772	BP	GO:0050772	positive regulation of axonogenesis	1/97	85/18670	0.358387	0.436315	0.313334	1
GO:2001057	BP	GO:2001057	reactive nitrogen species metabolic process	1/97	85/18670	0.358387	0.436315	0.313334	1
GO:0033500	BP	GO:0033500	carbohydrate homeostasis	2/97	242/18670	0.358808	0.436585	0.313528	2
GO:0009266	BP	GO:0009266	response to temperature stimulus	2/97	243/18670	0.360683	0.438626	0.314993	2
GO:0006919	BP	GO:0006919	activation of cysteine-type endopeptidase activity involved in apoptotic process	1/97	86/18670	0.361736	0.43918	0.315391	1
GO:0008625	BP	GO:0008625	extrinsic apoptotic signaling pathway via death domain receptors	1/97	86/18670	0.361736	0.43918	0.315391	1
GO:0060291	BP	GO:0060291	long-term synaptic potentiation	1/97	86/18670	0.361736	0.43918	0.315391	1
GO:0001892	BP	GO:0001892	embryonic placenta development	1/97	87/18670	0.365068	0.442981	0.318121	1
GO:1903362	BP	GO:1903362	regulation of cellular protein catabolic process	2/97	247/18670	0.368165	0.446021	0.320304	2
GO:0048644	BP	GO:0048644	muscle organ morphogenesis	1/97	88/18670	0.368382	0.446021	0.320304	1
GO:0050829	BP	GO:0050829	defense response to Gram-negative bacterium	1/97	88/18670	0.368382	0.446021	0.320304	1
GO:0106027	BP	GO:0106027	neuron projection organization	1/97	88/18670	0.368382	0.446021	0.320304	1
GO:0061053	BP	GO:0061053	somite development	1/97	89/18670	0.371679	0.449041	0.322473	1
GO:0002833	BP	GO:0002833	positive regulation of response to biotic stimulus	2/97	249/18670	0.371894	0.449041	0.322473	2
GO:0021537	BP	GO:0021537	telencephalon development	2/97	249/18670	0.371894	0.449041	0.322473	2
GO:0045926	BP	GO:0045926	negative regulation of growth	2/97	249/18670	0.371894	0.449041	0.322473	2
GO:0071560	BP	GO:0071560	cellular response to transforming growth factor beta stimulus	2/97	249/18670	0.371894	0.449041	0.322473	2
GO:0033157	BP	GO:0033157	regulation of intracellular protein transport	2/97	250/18670	0.373755	0.451042	0.32391	2
GO:0001843	BP	GO:0001843	neural tube closure	1/97	90/18670	0.374959	0.451506	0.324243	1
GO:0030901	BP	GO:0030901	midbrain development	1/97	90/18670	0.374959	0.451506	0.324243	1
GO:0051304	BP	GO:0051304	chromosome separation	1/97	90/18670	0.374959	0.451506	0.324243	1
GO:1903035	BP	GO:1903035	negative regulation of response to wounding	1/97	90/18670	0.374959	0.451506	0.324243	1
GO:0008016	BP	GO:0008016	regulation of heart contraction	2/97	251/18670	0.375614	0.451802	0.324456	2
GO:0045017	BP	GO:0045017	glycerolipid biosynthetic process	2/97	251/18670	0.375614	0.451802	0.324456	2
GO:0014909	BP	GO:0014909	smooth muscle cell migration	1/97	91/18670	0.378222	0.454196	0.326175	1
GO:0015914	BP	GO:0015914	phospholipid transport	1/97	91/18670	0.378222	0.454196	0.326175	1
GO:0060606	BP	GO:0060606	tube closure	1/97	91/18670	0.378222	0.454196	0.326175	1
GO:0006417	BP	GO:0006417	regulation of translation	3/97	424/18670	0.378806	0.45465	0.326501	3
GO:0006672	BP	GO:0006672	ceramide metabolic process	1/97	92/18670	0.381468	0.457347	0.328438	1
GO:0045833	BP	GO:0045833	negative regulation of lipid metabolic process	1/97	92/18670	0.381468	0.457347	0.328438	1
GO:0071559	BP	GO:0071559	response to transforming growth factor beta	2/97	255/18670	0.383029	0.458968	0.329602	2
GO:0051047	BP	GO:0051047	positive regulation of secretion	3/97	428/18670	0.384456	0.460428	0.330651	3
GO:1901655	BP	GO:1901655	cellular response to ketone	1/97	93/18670	0.384698	0.460468	0.33068	1
GO:0062012	BP	GO:0062012	regulation of small molecule metabolic process	3/97	429/18670	0.385866	0.461617	0.331504	3
GO:0006906	BP	GO:0006906	vesicle fusion	1/97	94/18670	0.387911	0.46356	0.332899	1
GO:0042158	BP	GO:0042158	lipoprotein biosynthetic process	1/97	94/18670	0.387911	0.46356	0.332899	1
GO:0048608	BP	GO:0048608	reproductive structure development	3/97	431/18670	0.388685	0.464234	0.333384	3
GO:0003007	BP	GO:0003007	heart morphogenesis	2/97	259/18670	0.390406	0.465865	0.334555	2
GO:0002832	BP	GO:0002832	negative regulation of response to biotic stimulus	1/97	95/18670	0.391107	0.465865	0.334555	1
GO:0044070	BP	GO:0044070	regulation of anion transport	1/97	95/18670	0.391107	0.465865	0.334555	1
GO:0110020	BP	GO:0110020	regulation of actomyosin structure organization	1/97	95/18670	0.391107	0.465865	0.334555	1
GO:2000060	BP	GO:2000060	positive regulation of ubiquitin-dependent protein catabolic process	1/97	95/18670	0.391107	0.465865	0.334555	1
GO:0061458	BP	GO:0061458	reproductive system development	3/97	434/18670	0.392909	0.467759	0.335915	3
GO:0051091	BP	GO:0051091	positive regulation of DNA-binding transcription factor activity	2/97	261/18670	0.39408	0.467884	0.336005	2
GO:0010660	BP	GO:0010660	regulation of muscle cell apoptotic process	1/97	96/18670	0.394287	0.467884	0.336005	1
GO:0019217	BP	GO:0019217	regulation of fatty acid metabolic process	1/97	96/18670	0.394287	0.467884	0.336005	1
GO:0030516	BP	GO:0030516	regulation of axon extension	1/97	96/18670	0.394287	0.467884	0.336005	1
GO:0032755	BP	GO:0032755	positive regulation of interleukin-6 production	1/97	96/18670	0.394287	0.467884	0.336005	1
GO:0097327	BP	GO:0097327	response to antineoplastic agent	1/97	96/18670	0.394287	0.467884	0.336005	1
GO:0015850	BP	GO:0015850	organic hydroxy compound transport	2/97	262/18670	0.395914	0.469562	0.33721	2
GO:0006942	BP	GO:0006942	regulation of striated muscle contraction	1/97	97/18670	0.39745	0.47012	0.337611	1
GO:0010771	BP	GO:0010771	negative regulation of cell morphogenesis involved in differentiation	1/97	97/18670	0.39745	0.47012	0.337611	1
GO:0014020	BP	GO:0014020	primary neural tube formation	1/97	97/18670	0.39745	0.47012	0.337611	1
GO:0032231	BP	GO:0032231	regulation of actin filament bundle assembly	1/97	97/18670	0.39745	0.47012	0.337611	1
GO:0060996	BP	GO:0060996	dendritic spine development	1/97	97/18670	0.39745	0.47012	0.337611	1
GO:0030038	BP	GO:0030038	contractile actin filament bundle assembly	1/97	98/18670	0.400597	0.472828	0.339556	1
GO:0043149	BP	GO:0043149	stress fiber assembly	1/97	98/18670	0.400597	0.472828	0.339556	1
GO:0043473	BP	GO:0043473	pigmentation	1/97	98/18670	0.400597	0.472828	0.339556	1
GO:0099175	BP	GO:0099175	regulation of postsynapse organization	1/97	98/18670	0.400597	0.472828	0.339556	1
GO:0001708	BP	GO:0001708	cell fate specification	1/97	99/18670	0.403727	0.476014	0.341843	1
GO:0062014	BP	GO:0062014	negative regulation of small molecule metabolic process	1/97	99/18670	0.403727	0.476014	0.341843	1
GO:0010657	BP	GO:0010657	muscle cell apoptotic process	1/97	100/18670	0.406842	0.478918	0.343929	1
GO:0035282	BP	GO:0035282	segmentation	1/97	100/18670	0.406842	0.478918	0.343929	1
GO:0090174	BP	GO:0090174	organelle membrane fusion	1/97	100/18670	0.406842	0.478918	0.343929	1
GO:0007389	BP	GO:0007389	pattern specification process	3/97	446/18670	0.409729	0.481538	0.34581	3
GO:0048661	BP	GO:0048661	positive regulation of smooth muscle cell proliferation	1/97	101/18670	0.40994	0.481538	0.34581	1
GO:0050830	BP	GO:0050830	defense response to Gram-positive bacterium	1/97	101/18670	0.40994	0.481538	0.34581	1
GO:1903426	BP	GO:1903426	regulation of reactive oxygen species biosynthetic process	1/97	101/18670	0.40994	0.481538	0.34581	1
GO:0010522	BP	GO:0010522	regulation of calcium ion transport into cytosol	1/97	102/18670	0.413022	0.484127	0.34767	1
GO:0021549	BP	GO:0021549	cerebellum development	1/97	102/18670	0.413022	0.484127	0.34767	1
GO:0030148	BP	GO:0030148	sphingolipid biosynthetic process	1/97	102/18670	0.413022	0.484127	0.34767	1
GO:2000379	BP	GO:2000379	positive regulation of reactive oxygen species metabolic process	1/97	102/18670	0.413022	0.484127	0.34767	1
GO:0032091	BP	GO:0032091	negative regulation of protein binding	1/97	103/18670	0.416089	0.486945	0.349694	1
GO:0051983	BP	GO:0051983	regulation of chromosome segregation	1/97	103/18670	0.416089	0.486945	0.349694	1
GO:1902106	BP	GO:1902106	negative regulation of leukocyte differentiation	1/97	103/18670	0.416089	0.486945	0.349694	1
GO:0014812	BP	GO:0014812	muscle cell migration	1/97	104/18670	0.419139	0.488959	0.35114	1
GO:0019233	BP	GO:0019233	sensory perception of pain	1/97	104/18670	0.419139	0.488959	0.35114	1
GO:0046822	BP	GO:0046822	regulation of nucleocytoplasmic transport	1/97	104/18670	0.419139	0.488959	0.35114	1
GO:0090100	BP	GO:0090100	positive regulation of transmembrane receptor protein serine/threonine kinase signaling pathway	1/97	104/18670	0.419139	0.488959	0.35114	1
GO:1901800	BP	GO:1901800	positive regulation of proteasomal protein catabolic process	1/97	104/18670	0.419139	0.488959	0.35114	1
GO:2001237	BP	GO:2001237	negative regulation of extrinsic apoptotic signaling pathway	1/97	104/18670	0.419139	0.488959	0.35114	1
GO:0043270	BP	GO:0043270	positive regulation of ion transport	2/97	275/18670	0.419516	0.48914	0.351269	2
GO:0001841	BP	GO:0001841	neural tube formation	1/97	105/18670	0.422174	0.491979	0.353308	1
GO:0007041	BP	GO:0007041	lysosomal transport	1/97	106/18670	0.425193	0.494713	0.355272	1
GO:0009116	BP	GO:0009116	nucleoside metabolic process	1/97	106/18670	0.425193	0.494713	0.355272	1
GO:0042136	BP	GO:0042136	neurotransmitter biosynthetic process	1/97	106/18670	0.425193	0.494713	0.355272	1
GO:0060485	BP	GO:0060485	mesenchyme development	2/97	279/18670	0.426686	0.496189	0.356332	2
GO:0030330	BP	GO:0030330	DNA damage response, signal transduction by p53 class mediator	1/97	107/18670	0.428197	0.497421	0.357216	1
GO:0051341	BP	GO:0051341	regulation of oxidoreductase activity	1/97	107/18670	0.428197	0.497421	0.357216	1
GO:0030004	BP	GO:0030004	cellular monovalent inorganic cation homeostasis	1/97	108/18670	0.431185	0.499839	0.358953	1
GO:0060071	BP	GO:0060071	Wnt signaling pathway, planar cell polarity pathway	1/97	108/18670	0.431185	0.499839	0.358953	1
GO:1904659	BP	GO:1904659	glucose transmembrane transport	1/97	108/18670	0.431185	0.499839	0.358953	1
GO:2000278	BP	GO:2000278	regulation of DNA biosynthetic process	1/97	108/18670	0.431185	0.499839	0.358953	1
GO:0001676	BP	GO:0001676	long-chain fatty acid metabolic process	1/97	109/18670	0.434157	0.502492	0.360858	1
GO:0009141	BP	GO:0009141	nucleoside triphosphate metabolic process	1/97	109/18670	0.434157	0.502492	0.360858	1
GO:0051149	BP	GO:0051149	positive regulation of muscle cell differentiation	1/97	109/18670	0.434157	0.502492	0.360858	1
GO:0061387	BP	GO:0061387	regulation of extent of cell growth	1/97	110/18670	0.437114	0.505385	0.362935	1
GO:0090175	BP	GO:0090175	regulation of establishment of planar polarity	1/97	110/18670	0.437114	0.505385	0.362935	1
GO:0022037	BP	GO:0022037	metencephalon development	1/97	111/18670	0.440056	0.508415	0.365112	1
GO:0022613	BP	GO:0022613	ribonucleoprotein complex biogenesis	3/97	468/18670	0.440196	0.508415	0.365112	3
GO:0003279	BP	GO:0003279	cardiac septum development	1/97	112/18670	0.442983	0.510031	0.366272	1
GO:0008645	BP	GO:0008645	hexose transmembrane transport	1/97	112/18670	0.442983	0.510031	0.366272	1
GO:0010906	BP	GO:0010906	regulation of glucose metabolic process	1/97	112/18670	0.442983	0.510031	0.366272	1
GO:0014902	BP	GO:0014902	myotube differentiation	1/97	112/18670	0.442983	0.510031	0.366272	1
GO:0043279	BP	GO:0043279	response to alkaloid	1/97	112/18670	0.442983	0.510031	0.366272	1
GO:0050868	BP	GO:0050868	negative regulation of T cell activation	1/97	112/18670	0.442983	0.510031	0.366272	1
GO:0021987	BP	GO:0021987	cerebral cortex development	1/97	113/18670	0.445894	0.512581	0.368103	1
GO:0046620	BP	GO:0046620	regulation of organ growth	1/97	113/18670	0.445894	0.512581	0.368103	1
GO:0048640	BP	GO:0048640	negative regulation of developmental growth	1/97	113/18670	0.445894	0.512581	0.368103	1
GO:0008543	BP	GO:0008543	fibroblast growth factor receptor signaling pathway	1/97	114/18670	0.44879	0.514837	0.369724	1
GO:0015749	BP	GO:0015749	monosaccharide transmembrane transport	1/97	114/18670	0.44879	0.514837	0.369724	1
GO:0042752	BP	GO:0042752	regulation of circadian rhythm	1/97	114/18670	0.44879	0.514837	0.369724	1
GO:0045446	BP	GO:0045446	endothelial cell differentiation	1/97	114/18670	0.44879	0.514837	0.369724	1
GO:0006310	BP	GO:0006310	DNA recombination	2/97	292/18670	0.449671	0.515159	0.369955	2
GO:0009410	BP	GO:0009410	response to xenobiotic stimulus	2/97	292/18670	0.449671	0.515159	0.369955	2
GO:0034660	BP	GO:0034660	ncRNA metabolic process	3/97	475/18670	0.449772	0.515159	0.369955	3
GO:0007569	BP	GO:0007569	cell aging	1/97	116/18670	0.454538	0.520079	0.373488	1
GO:0034219	BP	GO:0034219	carbohydrate transmembrane transport	1/97	116/18670	0.454538	0.520079	0.373488	1
GO:0001818	BP	GO:0001818	negative regulation of cytokine production	2/97	296/18670	0.456641	0.522213	0.375021	2
GO:0043666	BP	GO:0043666	regulation of phosphoprotein phosphatase activity	1/97	117/18670	0.45739	0.522528	0.375247	1
GO:0051153	BP	GO:0051153	regulation of striated muscle cell differentiation	1/97	117/18670	0.45739	0.522528	0.375247	1
GO:1903522	BP	GO:1903522	regulation of blood circulation	2/97	297/18670	0.458375	0.523383	0.375861	2
GO:0010769	BP	GO:0010769	regulation of cell morphogenesis involved in differentiation	2/97	301/18670	0.465282	0.530995	0.381327	2
GO:0003014	BP	GO:0003014	renal system process	1/97	120/18670	0.465857	0.531101	0.381403	1
GO:1903052	BP	GO:1903052	positive regulation of proteolysis involved in cellular protein catabolic process	1/97	120/18670	0.465857	0.531101	0.381403	1
GO:0001704	BP	GO:0001704	formation of primary germ layer	1/97	121/18670	0.46865	0.533458	0.383096	1
GO:0015748	BP	GO:0015748	organophosphate ester transport	1/97	121/18670	0.46865	0.533458	0.383096	1
GO:0048675	BP	GO:0048675	axon extension	1/97	121/18670	0.46865	0.533458	0.383096	1
GO:0032434	BP	GO:0032434	regulation of proteasomal ubiquitin-dependent protein catabolic process	1/97	122/18670	0.471428	0.536068	0.38497	1
GO:1903409	BP	GO:1903409	reactive oxygen species biosynthetic process	1/97	122/18670	0.471428	0.536068	0.38497	1
GO:0051053	BP	GO:0051053	negative regulation of DNA metabolic process	1/97	123/18670	0.474193	0.538656	0.386829	1
GO:0051928	BP	GO:0051928	positive regulation of calcium ion transport	1/97	123/18670	0.474193	0.538656	0.386829	1
GO:0015711	BP	GO:0015711	organic anion transport	3/97	495/18670	0.476765	0.539557	0.387476	3
GO:0001736	BP	GO:0001736	establishment of planar polarity	1/97	124/18670	0.476943	0.539557	0.387476	1
GO:0001838	BP	GO:0001838	embryonic epithelial tube formation	1/97	124/18670	0.476943	0.539557	0.387476	1
GO:0007164	BP	GO:0007164	establishment of tissue polarity	1/97	124/18670	0.476943	0.539557	0.387476	1
GO:0008637	BP	GO:0008637	apoptotic mitochondrial changes	1/97	124/18670	0.476943	0.539557	0.387476	1
GO:0014013	BP	GO:0014013	regulation of gliogenesis	1/97	124/18670	0.476943	0.539557	0.387476	1
GO:0046717	BP	GO:0046717	acid secretion	1/97	124/18670	0.476943	0.539557	0.387476	1
GO:0048284	BP	GO:0048284	organelle fusion	1/97	124/18670	0.476943	0.539557	0.387476	1
GO:0030326	BP	GO:0030326	embryonic limb morphogenesis	1/97	125/18670	0.479678	0.541818	0.3891	1
GO:0032368	BP	GO:0032368	regulation of lipid transport	1/97	125/18670	0.479678	0.541818	0.3891	1
GO:0035113	BP	GO:0035113	embryonic appendage morphogenesis	1/97	125/18670	0.479678	0.541818	0.3891	1
GO:0048706	BP	GO:0048706	embryonic skeletal system development	1/97	126/18670	0.4824	0.544613	0.391107	1
GO:0009416	BP	GO:0009416	response to light stimulus	2/97	314/18670	0.487373	0.549946	0.394937	2
GO:0010595	BP	GO:0010595	positive regulation of endothelial cell migration	1/97	128/18670	0.487801	0.550148	0.395081	1
GO:0034754	BP	GO:0034754	cellular hormone metabolic process	1/97	129/18670	0.49048	0.552605	0.396846	1
GO:0071482	BP	GO:0071482	cellular response to light stimulus	1/97	129/18670	0.49048	0.552605	0.396846	1
GO:0006997	BP	GO:0006997	nucleus organization	1/97	130/18670	0.493146	0.554758	0.398392	1
GO:0042157	BP	GO:0042157	lipoprotein metabolic process	1/97	130/18670	0.493146	0.554758	0.398392	1
GO:1901657	BP	GO:1901657	glycosyl compound metabolic process	1/97	130/18670	0.493146	0.554758	0.398392	1
GO:0043010	BP	GO:0043010	camera-type eye development	2/97	319/18670	0.49572	0.557369	0.400267	2
GO:0003158	BP	GO:0003158	endothelium development	1/97	132/18670	0.498436	0.558714	0.401233	1
GO:0042177	BP	GO:0042177	negative regulation of protein catabolic process	1/97	132/18670	0.498436	0.558714	0.401233	1
GO:0042476	BP	GO:0042476	odontogenesis	1/97	132/18670	0.498436	0.558714	0.401233	1
GO:0045598	BP	GO:0045598	regulation of fat cell differentiation	1/97	132/18670	0.498436	0.558714	0.401233	1
GO:0045995	BP	GO:0045995	regulation of embryonic development	1/97	132/18670	0.498436	0.558714	0.401233	1
GO:0072175	BP	GO:0072175	epithelial tube formation	1/97	132/18670	0.498436	0.558714	0.401233	1
GO:0006470	BP	GO:0006470	protein dephosphorylation	2/97	321/18670	0.499035	0.559102	0.401512	2
GO:0060562	BP	GO:0060562	epithelial tube morphogenesis	2/97	322/18670	0.500687	0.559949	0.40212	2
GO:0007224	BP	GO:0007224	smoothened signaling pathway	1/97	133/18670	0.50106	0.559949	0.40212	1
GO:0009581	BP	GO:0009581	detection of external stimulus	1/97	133/18670	0.50106	0.559949	0.40212	1
GO:0042770	BP	GO:0042770	signal transduction in response to DNA damage	1/97	133/18670	0.50106	0.559949	0.40212	1
GO:0071333	BP	GO:0071333	cellular response to glucose stimulus	1/97	133/18670	0.50106	0.559949	0.40212	1
GO:1903829	BP	GO:1903829	positive regulation of cellular protein localization	2/97	324/18670	0.503982	0.562928	0.40426	2
GO:0016050	BP	GO:0016050	vesicle organization	2/97	325/18670	0.505624	0.564477	0.405372	2
GO:0007498	BP	GO:0007498	mesoderm development	1/97	135/18670	0.506268	0.564625	0.405478	1
GO:0071331	BP	GO:0071331	cellular response to hexose stimulus	1/97	135/18670	0.506268	0.564625	0.405478	1
GO:0009582	BP	GO:0009582	detection of abiotic stimulus	1/97	136/18670	0.508852	0.566933	0.407136	1
GO:0071326	BP	GO:0071326	cellular response to monosaccharide stimulus	1/97	136/18670	0.508852	0.566933	0.407136	1
GO:0010675	BP	GO:0010675	regulation of cellular carbohydrate metabolic process	1/97	137/18670	0.511423	0.569222	0.40878	1
GO:1903670	BP	GO:1903670	regulation of sprouting angiogenesis	1/97	137/18670	0.511423	0.569222	0.40878	1
GO:0008584	BP	GO:0008584	male gonad development	1/97	138/18670	0.51398	0.57178	0.410617	1
GO:0008202	BP	GO:0008202	steroid metabolic process	2/97	331/18670	0.515403	0.573074	0.411546	2
GO:0002433	BP	GO:0002433	immune response-regulating cell surface receptor signaling pathway involved in phagocytosis	1/97	139/18670	0.516524	0.573165	0.411611	1
GO:0035304	BP	GO:0035304	regulation of protein dephosphorylation	1/97	139/18670	0.516524	0.573165	0.411611	1
GO:0038096	BP	GO:0038096	Fc-gamma receptor signaling pathway involved in phagocytosis	1/97	139/18670	0.516524	0.573165	0.411611	1
GO:0046546	BP	GO:0046546	development of primary male sexual characteristics	1/97	139/18670	0.516524	0.573165	0.411611	1
GO:0042737	BP	GO:0042737	drug catabolic process	1/97	140/18670	0.519055	0.575684	0.41342	1
GO:0001738	BP	GO:0001738	morphogenesis of a polarized epithelium	1/97	141/18670	0.521572	0.577315	0.414591	1
GO:0008286	BP	GO:0008286	insulin receptor signaling pathway	1/97	141/18670	0.521572	0.577315	0.414591	1
GO:0009411	BP	GO:0009411	response to UV	1/97	141/18670	0.521572	0.577315	0.414591	1
GO:0062013	BP	GO:0062013	positive regulation of small molecule metabolic process	1/97	141/18670	0.521572	0.577315	0.414591	1
GO:0038094	BP	GO:0038094	Fc-gamma receptor signaling pathway	1/97	142/18670	0.524077	0.579506	0.416164	1
GO:0046467	BP	GO:0046467	membrane lipid biosynthetic process	1/97	142/18670	0.524077	0.579506	0.416164	1
GO:0007034	BP	GO:0007034	vacuolar transport	1/97	143/18670	0.526569	0.581386	0.417515	1
GO:0035296	BP	GO:0035296	regulation of tube diameter	1/97	143/18670	0.526569	0.581386	0.417515	1
GO:0097746	BP	GO:0097746	regulation of blood vessel diameter	1/97	143/18670	0.526569	0.581386	0.417515	1
[truncated: 596 more rows]

## Sheet: KEGG
Supplementary Table 5: Results of KEGG enrichment
	KEGG pathway ID	Description	GeneRatio	BgRatio	pvalue	p.adjust	qvalue	Count
hsa04640	hsa04640	Hematopoietic cell lineage	13/71	99/8073	2.04828e-12	2.45794e-10	1.81111e-10	13
hsa05330	hsa05330	Allograft rejection	8/71	38/8073	9.46631e-10	4.50708e-08	3.321e-08	8
hsa04612	hsa04612	Antigen processing and presentation	10/71	78/8073	1.12677e-09	4.50708e-08	3.321e-08	10
hsa05332	hsa05332	Graft-versus-host disease	8/71	42/8073	2.22188e-09	6.50586e-08	4.79379e-08	8
hsa04940	hsa04940	Type I diabetes mellitus	8/71	43/8073	2.71077e-09	6.50586e-08	4.79379e-08	8
hsa04514	hsa04514	Cell adhesion molecules	12/71	149/8073	5.03262e-09	1.00652e-07	7.4165e-08	12
hsa05320	hsa05320	Autoimmune thyroid disease	8/71	53/8073	1.54527e-08	2.49402e-07	1.8377e-07	8
hsa05169	hsa05169	Epstein-Barr virus infection	13/71	202/8073	1.66268e-08	2.49402e-07	1.8377e-07	13
hsa05416	hsa05416	Viral myocarditis	8/71	60/8073	4.2483e-08	5.6644e-07	4.17377e-07	8
hsa04145	hsa04145	Phagosome	10/71	152/8073	7.18409e-07	8.6209e-06	6.35225e-06	10
hsa05150	hsa05150	Staphylococcus aureus infection	8/71	96/8073	1.71265e-06	1.86835e-05	1.37668e-05	8
hsa05166	hsa05166	Human T-cell leukemia virus 1 infection	11/71	219/8073	2.78953e-06	2.78953e-05	2.05545e-05	11
hsa04672	hsa04672	Intestinal immune network for IgA production	6/71	49/8073	3.87474e-06	3.57668e-05	2.63545e-05	6
hsa05310	hsa05310	Asthma	5/71	31/8073	6.4897e-06	5.5626e-05	4.09876e-05	5
hsa04658	hsa04658	Th1 and Th2 cell differentiation	7/71	92/8073	1.45728e-05	0.000116582	8.59028e-05	7
hsa05323	hsa05323	Rheumatoid arthritis	7/71	93/8073	1.56496e-05	0.000117372	8.64847e-05	7
hsa05340	hsa05340	Primary immunodeficiency	5/71	38/8073	1.82776e-05	0.000129018	9.50661e-05	5
hsa05322	hsa05322	Systemic lupus erythematosus	8/71	136/8073	2.29904e-05	0.000153269	0.000112935	8
hsa04659	hsa04659	Th17 cell differentiation	7/71	107/8073	3.90756e-05	0.000246793	0.000181847	7
hsa05140	hsa05140	Leishmaniasis	6/71	77/8073	5.4134e-05	0.000324804	0.000239329	6
hsa04610	hsa04610	Complement and coagulation cascades	6/71	85/8073	9.44903e-05	0.000539944	0.000397854	6
hsa05152	hsa05152	Tuberculosis	8/71	180/8073	0.000167719	0.00091483	0.000674086	8
hsa04060	hsa04060	Cytokine-cytokine receptor interaction	10/71	294/8073	0.000226797	0.00116107	0.000855524	10
hsa04061	hsa04061	Viral protein interaction with cytokine and cytokine receptor	6/71	100/8073	0.000232214	0.00116107	0.000855524	6
hsa05321	hsa05321	Inflammatory bowel disease	5/71	65/8073	0.000250261	0.00120125	0.000885135	5
hsa03010	hsa03010	Ribosome	7/71	158/8073	0.000447961	0.00206751	0.00152343	7
hsa05168	hsa05168	Herpes simplex virus 1 infection	12/71	497/8073	0.00118395	0.00526199	0.00387726	12
hsa05142	hsa05142	Chagas disease	5/71	102/8073	0.00196338	0.00841447	0.00620014	5
hsa05170	hsa05170	Human immunodeficiency virus 1 infection	7/71	212/8073	0.00249575	0.0103273	0.00760956	7
hsa05145	hsa05145	Toxoplasmosis	5/71	112/8073	0.00295547	0.0118219	0.00871086	5
hsa05164	hsa05164	Influenza A	6/71	171/8073	0.00379773	0.0147009	0.0108322	6
hsa04662	hsa04662	B cell receptor signaling pathway	4/71	82/8073	0.00573561	0.0215085	0.0158484	4
hsa04062	hsa04062	Chemokine signaling pathway	6/71	192/8073	0.00665385	0.0241958	0.0178285	6
hsa05163	hsa05163	Human cytomegalovirus infection	6/71	225/8073	0.0139125	0.0491029	0.0361811	6
hsa00590	hsa00590	Arachidonic acid metabolism	3/71	63/8073	0.017768	0.0609188	0.0448875	3
hsa04650	hsa04650	Natural killer cell mediated cytotoxicity	4/71	131/8073	0.0279065	0.0930218	0.0685424	4
hsa04974	hsa04974	Protein digestion and absorption	3/71	103/8073	0.0618499	0.194767	0.143512	3
hsa04064	hsa04064	NF-kappa B signaling pathway	3/71	104/8073	0.0632992	0.194767	0.143512	3
hsa04660	hsa04660	T cell receptor signaling pathway	3/71	104/8073	0.0632992	0.194767	0.143512	3
hsa04144	hsa04144	Endocytosis	5/71	248/8073	0.0665855	0.199756	0.147189	5
hsa05167	hsa05167	Kaposi sarcoma-associated herpesvirus infection	4/71	193/8073	0.0895616	0.262131	0.193149	4
hsa04978	hsa04978	Mineral absorption	2/71	59/8073	0.094767	0.270763	0.19951	2
hsa05203	hsa05203	Viral carcinogenesis	4/71	204/8073	0.104409	0.291375	0.214697	4
hsa05133	hsa05133	Pertussis	2/71	76/8073	0.143835	0.392278	0.289047	2
hsa04218	hsa04218	Cellular senescence	3/71	156/8073	0.157605	0.42028	0.30968	3
hsa05165	hsa05165	Human papillomavirus infection	5/71	331/8073	0.16543	0.431556	0.317989	5
hsa04512	hsa04512	ECM-receptor interaction	2/71	88/8073	0.181045	0.46053	0.339338	2
hsa05235	hsa05235	PD-L1 expression and PD-1 checkpoint pathway in cancer	2/71	89/8073	0.184212	0.46053	0.339338	2
hsa00592	hsa00592	alpha-Linolenic acid metabolism	1/71	25/8073	0.198421	0.479695	0.35346	1
hsa04151	hsa04151	PI3K-Akt signaling pathway	5/71	354/8073	0.199873	0.479695	0.35346	5
hsa04933	hsa04933	AGE-RAGE signaling pathway in diabetic complications	2/71	100/8073	0.219518	0.512469	0.377608	2
hsa05146	hsa05146	Amoebiasis	2/71	102/8073	0.226007	0.512469	0.377608	2
hsa00591	hsa00591	Linoleic acid metabolism	1/71	29/8073	0.22634	0.512469	0.377608	1
hsa04215	hsa04215	Apoptosis - multiple species	1/71	32/8073	0.246649	0.548108	0.403869	1
hsa05205	hsa05205	Proteoglycans in cancer	3/71	205/8073	0.269193	0.584808	0.430911	3
hsa00350	hsa00350	Tyrosine metabolism	1/71	36/8073	0.272911	0.584808	0.430911	1
hsa04722	hsa04722	Neurotrophin signaling pathway	2/71	119/8073	0.28154	0.592716	0.436738	2
hsa04611	hsa04611	Platelet activation	2/71	124/8073	0.297881	0.614774	0.452991	2
hsa04216	hsa04216	Ferroptosis	1/71	41/8073	0.304472	0.614774	0.452991	1
hsa04926	hsa04926	Relaxin signaling pathway	2/71	129/8073	0.31417	0.614774	0.452991	2
hsa04975	hsa04975	Fat digestion and absorption	1/71	43/8073	0.316715	0.614774	0.452991	1
hsa00071	hsa00071	Fatty acid degradation	1/71	44/8073	0.322756	0.614774	0.452991	1
hsa04962	hsa04962	Vasopressin-regulated water reabsorption	1/71	44/8073	0.322756	0.614774	0.452991	1
hsa05162	hsa05162	Measles	2/71	139/8073	0.346498	0.632896	0.466344	2
hsa00565	hsa00565	Ether lipid metabolism	1/71	49/8073	0.352183	0.632896	0.466344	1
hsa04979	hsa04979	Cholesterol metabolism	1/71	50/8073	0.357915	0.632896	0.466344	1
hsa05144	hsa05144	Malaria	1/71	50/8073	0.357915	0.632896	0.466344	1
hsa05131	hsa05131	Shigellosis	3/71	242/8073	0.358641	0.632896	0.466344	3
hsa04923	hsa04923	Regulation of lipolysis in adipocytes	1/71	56/8073	0.391273	0.670417	0.493992	1
hsa00480	hsa00480	Glutathione metabolism	1/71	57/8073	0.396664	0.670417	0.493992	1
hsa05134	hsa05134	Legionellosis	1/71	57/8073	0.396664	0.670417	0.493992	1
hsa04310	hsa04310	Wnt signaling pathway	2/71	160/8073	0.412634	0.687723	0.506743	2
hsa04623	hsa04623	Cytosolic DNA-sensing pathway	1/71	63/8073	0.428035	0.701787	0.517106	1
hsa05020	hsa05020	Prion disease	3/71	273/8073	0.432769	0.701787	0.517106	3
hsa00010	hsa00010	Glycolysis / Gluconeogenesis	1/71	67/8073	0.44805	0.707309	0.521175	1
hsa00830	hsa00830	Retinol metabolism	1/71	68/8073	0.452945	0.707309	0.521175	1
hsa05120	hsa05120	Epithelial cell signaling in Helicobacter pylori infection	1/71	70/8073	0.462607	0.707309	0.521175	1
hsa00982	hsa00982	Drug metabolism - cytochrome P450	1/71	71/8073	0.467374	0.707309	0.521175	1
hsa04621	hsa04621	NOD-like receptor signaling pathway	2/71	181/8073	0.475431	0.707309	0.521175	2
hsa05100	hsa05100	Bacterial invasion of epithelial cells	1/71	73/8073	0.476785	0.707309	0.521175	1
hsa04918	hsa04918	Thyroid hormone synthesis	1/71	75/8073	0.486031	0.707309	0.521175	1
hsa00980	hsa00980	Metabolism of xenobiotics by cytochrome P450	1/71	77/8073	0.495116	0.707309	0.521175	1
hsa03320	hsa03320	PPAR signaling pathway	1/71	77/8073	0.495116	0.707309	0.521175	1
hsa05412	hsa05412	Arrhythmogenic right ventricular cardiomyopathy	1/71	77/8073	0.495116	0.707309	0.521175	1
hsa05204	hsa05204	Chemical carcinogenesis	1/71	82/8073	0.517143	0.730084	0.537957	1
hsa04510	hsa04510	Focal adhesion	2/71	201/8073	0.531423	0.74152	0.546383	2
hsa05410	hsa05410	Hypertrophic cardiomyopathy	1/71	90/8073	0.55043	0.759213	0.55942	1
hsa04666	hsa04666	Fc gamma R-mediated phagocytosis	1/71	93/8073	0.56232	0.7668	0.565011	1
hsa05414	hsa05414	Dilated cardiomyopathy	1/71	96/8073	0.5739	0.773798	0.570167	1
hsa00564	hsa00564	Glycerophospholipid metabolism	1/71	98/8073	0.581452	0.77527	0.571251	1
hsa04972	hsa04972	Pancreatic secretion	1/71	102/8073	0.596162	0.786148	0.579267	1
hsa04620	hsa04620	Toll-like receptor signaling pathway	1/71	104/8073	0.603325	0.786945	0.579854	1
hsa04014	hsa04014	Ras signaling pathway	2/71	232/8073	0.610038	0.787146	0.580002	2
hsa04066	hsa04066	HIF-1 signaling pathway	1/71	109/8073	0.620688	0.792367	0.58385	1
hsa04668	hsa04668	TNF signaling pathway	1/71	112/8073	0.630744	0.792417	0.583886	1
hsa04670	hsa04670	Leukocyte transendothelial migration	1/71	114/8073	0.637301	0.792417	0.583886	1
hsa04726	hsa04726	Serotonergic synapse	1/71	115/8073	0.640537	0.792417	0.583886	1
hsa04142	hsa04142	Lysosome	1/71	128/8073	0.680097	0.832771	0.613621	1
hsa04068	hsa04068	FoxO signaling pathway	1/71	131/8073	0.688598	0.834664	0.615015	1
hsa04270	hsa04270	Vascular smooth muscle contraction	1/71	135/8073	0.699587	0.835522	0.615647	1
hsa04371	hsa04371	Apelin signaling pathway	1/71	137/8073	0.704937	0.835522	0.615647	1
hsa05418	hsa05418	Fluid shear stress and atherosclerosis	1/71	139/8073	0.710193	0.835522	0.615647	1
hsa04010	hsa04010	MAPK signaling pathway	2/71	294/8073	0.736892	0.85726	0.631665	2
hsa04390	hsa04390	Hippo signaling pathway	1/71	157/8073	0.753531	0.85726	0.631665	1
hsa04217	hsa04217	Necroptosis	1/71	159/8073	0.757933	0.85726	0.631665	1
hsa04530	hsa04530	Tight junction	1/71	162/8073	0.76439	0.85726	0.631665	1
hsa04630	hsa04630	JAK-STAT signaling pathway	1/71	162/8073	0.76439	0.85726	0.631665	1
hsa04360	hsa04360	Axon guidance	1/71	181/8073	0.80152	0.890578	0.656215	1
hsa05202	hsa05202	Transcriptional misregulation in cancer	1/71	192/8073	0.820313	0.896653	0.660692	1
hsa05130	hsa05130	Pathogenic Escherichia coli infection	1/71	193/8073	0.821932	0.896653	0.660692	1
hsa04020	hsa04020	Calcium signaling pathway	1/71	201/8073	0.834375	0.897675	0.661445	1
hsa04015	hsa04015	Rap1 signaling pathway	1/71	210/8073	0.847351	0.897675	0.661445	1
hsa05132	hsa05132	Salmonella infection	1/71	213/8073	0.851449	0.897675	0.661445	1
hsa04810	hsa04810	Regulation of actin cytoskeleton	1/71	214/8073	0.852791	0.897675	0.661445	1
hsa05012	hsa05012	Parkinson disease	1/71	249/8073	0.892925	0.931748	0.686551	1
hsa05016	hsa05016	Huntington disease	1/71	306/8073	0.936437	0.9628	0.709431	1
hsa05206	hsa05206	MicroRNAs in cancer	1/71	310/8073	0.93873	0.9628	0.709431	1
hsa04080	hsa04080	Neuroactive ligand-receptor interaction	1/71	341/8073	0.953942	0.964442	0.710642	1
hsa05014	hsa05014	Amyotrophic lateral sclerosis	1/71	364/8073	0.962758	0.964442	0.710642	1
hsa05010	hsa05010	Alzheimer disease	1/71	369/8073	0.964442	0.964442	0.710642	1
