# Supplementary material for: Identification and Validation of Immune Molecular Subtypes in Pancreatic Ductal Adenocarcinoma: Implications for Prognosis and Immunotherapy
Source: Front Immunol. 2021 Jul 15;12:690056. doi: 10.3389/fimmu.2021.690056 (PMC8320597; doi:10.3389/fimmu.2021.690056)
Supplement: Supplementary file 14 [file Table_6.xlsx]

## Sheet: Gene_UP
Supplementary Table 6: List of genes significantly over-expressed in the Immune Class
symbol	logFC	AveExpr	t	P.Value	adj.P.Val	B	g	ENTREZID
ACKR1	2.28294	5.19788	8.14634	1.44148e-13	1.11017e-11	20.3446	UP	2532
ADH1B	2.17946	3.77875	8.08339	2.06336e-13	1.55244e-11	19.9932	UP	125
ADIPOQ	2.24913	1.17701	8.00976	3.13492e-13	2.30546e-11	19.5835	UP	9370
BLK	2.4084	1.42526	13.4273	2.18897e-27	2.25372e-24	51.596	UP	640
C7	1.95751	7.05281	6.6077	6.60307e-10	2.74828e-08	12.1058	UP	730
CADM3	1.60911	2.10655	9.89882	4.82704e-18	8.14022e-16	30.4564	UP	57863
CCL19	3.60966	6.20822	13.0922	1.68672e-26	1.4346e-23	49.5907	UP	6363
CCL21	2.52941	6.60057	8.12854	1.59549e-13	1.21918e-11	20.2452	UP	6366
CCR4	1.58792	2.13563	10.5788	7.90379e-20	1.77717e-17	34.4968	UP	1233
CCR7	2.53958	3.25245	14.5743	2.11534e-30	3.44835e-27	58.409	UP	1236
CD19	2.78252	1.85957	14.6142	1.66465e-30	2.96036e-27	58.6441	UP	930
CD1C	1.61118	3.61938	9.24161	2.44601e-16	3.03689e-14	26.6014	UP	911
CD2	1.61253	4.70467	9.93737	3.82769e-18	6.56819e-16	30.6843	UP	914
CD22	2.39594	2.48646	15.1201	8.04391e-32	3.1471e-28	61.615	UP	933
CD27	1.90857	3.5349	12.8721	6.4659e-26	4.36158e-23	48.2708	UP	939
CD37	1.67176	4.82777	10.7224	3.30022e-20	8.06985e-18	35.3551	UP	951
CD3D	1.72186	4.57443	10.6906	4.00351e-20	9.43575e-18	35.1653	UP	915
CD3E	1.75873	4.38866	10.948	8.35026e-21	2.36736e-18	36.7058	UP	916
CD48	2.00472	3.96134	12.9212	4.78883e-26	3.46959e-23	48.5657	UP	962
CD5	1.54477	3.2151	10.8126	1.90575e-20	4.84159e-18	35.8948	UP	921
CD52	1.76979	6.6142	10.4588	1.63775e-19	3.55973e-17	33.7809	UP	1043
CD69	1.57434	3.37159	9.19516	3.22056e-16	3.79521e-14	26.3314	UP	969
CD79A	3.23831	4.39405	13.2741	5.5635e-27	5.44166e-24	50.68	UP	973
CD79B	2.83014	3.44689	16.2095	1.27802e-34	1.05854e-30	67.928	UP	974
CHRDL1	2.15665	3.68249	8.60183	1.0461e-14	1.00313e-12	22.9161	UP	91851
CILP	1.7611	4.12053	6.80695	2.31884e-10	1.05737e-08	13.1258	UP	8483
CLEC17A	1.80454	1.03758	13.4342	2.09834e-27	2.25372e-24	51.6375	UP	388512
CNR2	1.52307	0.707077	12.436	9.3051e-25	5.20075e-22	45.651	UP	1269
CORO1A	1.69131	5.3452	12.1456	5.50254e-24	2.76002e-21	43.9046	UP	11151
CR2	4.21868	2.34503	16.1687	1.62336e-34	1.05854e-30	67.6939	UP	1380
CXCL12	1.6193	5.14886	7.91131	5.47176e-13	3.89231e-11	19.0381	UP	6387
CXCL13	3.96667	3.59831	14.9324	2.46966e-31	6.03893e-28	60.5153	UP	10563
FABP4	2.46608	3.9778	7.76201	1.26719e-12	8.54786e-11	18.216	UP	2167
FCER2	2.80418	1.33653	14.211	1.88868e-29	2.84203e-26	56.2613	UP	2208
FCMR	2.40754	3.88692	15.0179	1.48139e-31	4.82982e-28	61.0163	UP	9214
FCRL1	2.11949	0.964642	12.7561	1.31353e-25	8.5651e-23	47.5745	UP	115350
FCRL2	1.54648	0.897718	11.1649	2.22235e-21	6.68824e-19	38.0068	UP	79368
FCRL3	1.83186	1.24192	14.7281	8.39879e-31	1.64297e-27	59.315	UP	115352
FCRLA	2.53557	1.43271	14.7474	7.48157e-31	1.62616e-27	59.4284	UP	84824
FDCSP	3.91066	4.85066	12.0064	1.29071e-23	5.87181e-21	43.0668	UP	260436
GIMAP7	1.61971	4.87496	10.332	3.53081e-19	7.12059e-17	33.026	UP	168537
GZMK	2.01592	3.18908	11.3725	6.24795e-22	2.18254e-19	39.2539	UP	3003
GZMM	1.52701	2.69076	10.2695	5.15562e-19	9.88766e-17	32.654	UP	3004
HAS1	1.65533	2.03997	6.72366	3.59794e-10	1.57809e-08	12.6975	UP	3036
HLA-DOB	1.51063	3.18704	9.51577	4.79054e-17	6.99348e-15	28.2023	UP	3112
IGLL5	2.06756	5.21873	7.19514	2.89419e-11	1.57267e-09	15.1568	UP	100423062
IKZF1	1.59744	2.73829	12.1545	5.21298e-24	2.68359e-21	43.9577	UP	10320
IKZF3	1.62965	2.60927	11.3904	5.60042e-22	1.99192e-19	39.3614	UP	22806
IL24	1.8544	2.25629	12.5148	5.74393e-25	3.40493e-22	46.125	UP	11009
IL7R	1.65938	4.38448	8.64752	8.02051e-15	7.76719e-13	23.1766	UP	3575
IRF4	1.59373	1.81323	13.1096	1.51676e-26	1.4129e-23	49.695	UP	3662
ITGAL	1.51014	3.56565	10.4039	2.28467e-19	4.70449e-17	33.4537	UP	3683
JCHAIN	1.95125	7.84215	6.22394	4.73639e-09	1.63122e-07	10.1886	UP	3512
LBP	1.61113	1.57977	6.62053	6.17559e-10	2.598e-08	12.171	UP	3929
LCP1	1.51182	6.42694	9.39323	9.94206e-17	1.34129e-14	27.4853	UP	3936
LTB	1.88079	5.30348	9.70402	1.55436e-17	2.47206e-15	29.3077	UP	4050
MAP4K1	1.61364	3.13554	12.6532	2.46397e-25	1.55484e-22	46.9565	UP	11184
MEDAG	1.61795	4.618	6.81244	2.25243e-10	1.0319e-08	13.1541	UP	84935
MS4A1	3.67231	2.11054	16.4938	2.42373e-35	4.7413e-31	69.555	UP	931
MZB1	1.70952	4.06278	7.85999	7.30824e-13	5.12415e-11	18.7547	UP	51237
NGFR	1.94098	4.32218	9.01945	9.0884e-16	1.00445e-13	25.3131	UP	4804
NIBAN3	2.0626	0.99761	12.9524	3.95855e-26	2.97835e-23	48.7527	UP	199786
OGN	1.75244	3.92208	6.87121	1.64929e-10	7.71853e-09	13.4581	UP	4969
P2RX5	1.83772	1.47337	11.3632	6.61237e-22	2.26932e-19	39.1982	UP	5026
P2RY10	1.71005	1.96683	12.1312	6.00947e-24	2.93893e-21	43.818	UP	27334
P2RY8	1.51459	3.02547	11.9907	1.42119e-23	6.3185e-21	42.9722	UP	286530
PAX5	2.08733	1.04752	13.0652	1.98845e-26	1.62075e-23	49.429	UP	5079
PI16	2.28689	2.79683	8.12678	1.61155e-13	1.22666e-11	20.2354	UP	221476
PLA2G2A	2.75647	4.5614	6.77223	2.78585e-10	1.24139e-08	12.9469	UP	5320
PLA2G2D	2.24344	1.80998	13.9082	1.1795e-28	1.53823e-25	54.4636	UP	26279
PLIN1	1.90449	1.71301	7.25407	2.10061e-11	1.17406e-09	15.4699	UP	5346
POU2AF1	1.81083	2.53536	9.57922	3.27971e-17	4.97347e-15	28.5744	UP	5450
PPP1R16B	1.51396	3.10264	12.29	2.27295e-24	1.2351e-21	44.7734	UP	26051
PRKCB	1.63284	2.16288	11.3351	7.85427e-22	2.60416e-19	39.029	UP	5579
PTGDS	1.72142	6.80674	8.09054	1.98111e-13	1.49631e-11	20.0331	UP	5730
PTPRC	1.75901	4.41204	9.82243	7.63934e-18	1.24534e-15	30.0055	UP	5788
PTX3	1.61016	2.89573	6.46601	1.3765e-09	5.33208e-08	11.3905	UP	5806
RASGRP2	1.62861	2.74727	11.0758	3.82905e-21	1.10153e-18	37.4721	UP	10235
RIPOR2	1.69685	2.1948	13.0998	1.60967e-26	1.43129e-23	49.6366	UP	9750
SASH3	1.65601	4.69509	11.6429	1.19517e-22	4.58429e-20	40.8795	UP	54440
SCARA5	2.19315	1.91157	10.0837	1.58496e-18	2.79324e-16	31.5506	UP	286133
SELL	2.1019	4.44645	12.8928	5.69486e-26	3.97867e-23	48.3955	UP	6402
SELP	1.51327	3.65111	8.53544	1.53769e-14	1.43239e-12	22.5383	UP	6403
SFRP1	1.61998	3.58698	6.38964	2.03828e-09	7.63848e-08	11.0085	UP	6422
SH2D1A	1.62569	2.10841	12.1884	4.23529e-24	2.23921e-21	44.1618	UP	4068
SIT1	1.95425	2.82461	13.7617	2.86778e-28	3.50622e-25	53.5915	UP	27240
SPOCK2	1.63824	4.65515	9.29962	1.73399e-16	2.28643e-14	26.9392	UP	9806
STAP1	1.89711	1.75142	12.4891	6.72023e-25	3.86651e-22	45.9707	UP	26228
TBC1D10C	1.54256	2.95778	10.9152	1.01977e-20	2.80968e-18	36.5093	UP	374403
TCL1A	3.40869	1.55795	15.9207	6.97642e-34	3.41182e-30	66.2664	UP	8115
TLR10	1.71673	1.35765	14.0999	3.69721e-29	5.16607e-26	55.6021	UP	81793
TNFRSF13C	2.28142	2.078	11.7766	5.2706e-23	2.14799e-20	41.6841	UP	115650
TNFRSF17	1.52233	1.88838	8.3987	3.38959e-14	2.97342e-12	21.7633	UP	608
VPREB3	3.24518	2.59757	14.954	2.17075e-31	6.03893e-28	60.6417	UP	29802
ZAP70	1.54226	2.49684	11.1952	1.84703e-21	5.64558e-19	38.1886	UP	7535

## Sheet: Gene_DOWN
Supplementary Table 6: List of genes significantly over-expressed in the Non-Immune Class
symbol	logFC	AveExpr	t	P.Value	adj.P.Val	B	g	ENTREZID
CA9	-1.99471	6.10155	-5.30888	3.96e-07	8.05e-06	5.90148	DOWN	768
CAPN8	-1.50496	6.32346	-6.32731	2.8e-09	1.01e-07	10.6987	DOWN	388743
MUC5AC	-1.52913	5.19782	-3.65811	0.000352589	0.00236197	-0.570736	DOWN	4586
SPRR1A	-1.50245	4.11338	-3.43054	0.000780867	0.00449539	-1.31201	DOWN	6698
TFF1	-1.69755	10.0373	-3.45974	0.000706601	0.00414022	-1.21915	DOWN	7031
