# Supplementary material for: Identification and Validation of Immune Molecular Subtypes in Pancreatic Ductal Adenocarcinoma: Implications for Prognosis and Immunotherapy
Source: Front Immunol. 2021 Jul 15;12:690056. doi: 10.3389/fimmu.2021.690056 (PMC8320597; doi:10.3389/fimmu.2021.690056)
Supplement: Supplementary file 15 [file Table_7.xlsx]

## Sheet: ImmuneClassifier
Supplementary Table 7: Details of Immune Classifier genes
HGNC Symbol	Immune Subtype	EntrezID	Start Posision	End Position	Chromosome Name	Band	Description
ACKR1	Immune Class	2532	159203307	159206500	1	q23.2	atypical chemokine receptor 1 (Duffy blood group) [Source:HGNC Symbol;Acc:HGNC:4035]
ADH1B	Immune Class	125	99304971	99352760	4	q23	alcohol dehydrogenase 1B (class I), beta polypeptide [Source:HGNC Symbol;Acc:HGNC:250]
ADIPOQ	Immune Class	9370	186842704	186858463	3	q27.3	adiponectin, C1Q and collagen domain containing [Source:HGNC Symbol;Acc:HGNC:13633]
BLK	Immune Class	640	11486894	11564599	8	p23.1	BLK proto-oncogene, Src family tyrosine kinase [Source:HGNC Symbol;Acc:HGNC:1057]
C7	Immune Class	730	40909497	40984643	5	p13.1	complement C7 [Source:HGNC Symbol;Acc:HGNC:1346]
CADM3	Immune Class	57863	159171609	159203313	1	q23.2	cell adhesion molecule 3 [Source:HGNC Symbol;Acc:HGNC:17601]
CCL19	Immune Class	6363	34689570	34691276	9	p13.3	C-C motif chemokine ligand 19 [Source:HGNC Symbol;Acc:HGNC:10617]
CCL21	Immune Class	6366	34709005	34710136	9	p13.3	C-C motif chemokine ligand 21 [Source:HGNC Symbol;Acc:HGNC:10620]
CCR4	Immune Class	1233	32951644	32956349	3	p22.3	C-C motif chemokine receptor 4 [Source:HGNC Symbol;Acc:HGNC:1605]
CCR7	Immune Class	1236	40553769	40565472	17	q21.2	C-C motif chemokine receptor 7 [Source:HGNC Symbol;Acc:HGNC:1608]
CD19	Immune Class	930	28931965	28939342	16	p11.2	CD19 molecule [Source:HGNC Symbol;Acc:HGNC:1633]
CD1C	Immune Class	911	158289923	158294774	1	q23.1	CD1c molecule [Source:HGNC Symbol;Acc:HGNC:1636]
CD2	Immune Class	914	116754430	116769229	1	p13.1	CD2 molecule [Source:HGNC Symbol;Acc:HGNC:1639]
CD22	Immune Class	933	35319261	35347361	19	q13.12	CD22 molecule [Source:HGNC Symbol;Acc:HGNC:1643]
CD27	Immune Class	939	6444955	6451718	12	p13.31	CD27 molecule [Source:HGNC Symbol;Acc:HGNC:11922]
CD37	Immune Class	951	49335171	49343335	19	q13.33	CD37 molecule [Source:HGNC Symbol;Acc:HGNC:1666]
CD3D	Immune Class	915	118339075	118342705	11	q23.3	CD3d molecule [Source:HGNC Symbol;Acc:HGNC:1673]
CD3E	Immune Class	916	118304730	118316175	11	q23.3	CD3e molecule [Source:HGNC Symbol;Acc:HGNC:1674]
CD48	Immune Class	962	160678746	160711831	1	q23.3	CD48 molecule [Source:HGNC Symbol;Acc:HGNC:1683]
CD5	Immune Class	921	61102489	61127852	11	q12.2	CD5 molecule [Source:HGNC Symbol;Acc:HGNC:1685]
CD52	Immune Class	1043	26317958	26320523	1	p36.11	CD52 molecule [Source:HGNC Symbol;Acc:HGNC:1804]
CD69	Immune Class	969	9752486	9760901	12	p13.31	CD69 molecule [Source:HGNC Symbol;Acc:HGNC:1694]
CD79A	Immune Class	973	41877279	41881372	19	q13.2	CD79a molecule [Source:HGNC Symbol;Acc:HGNC:1698]
CD79B	Immune Class	974	63928740	63932336	17	q23.3	CD79b molecule [Source:HGNC Symbol;Acc:HGNC:1699]
CHRDL1	Immune Class	91851	110673856	110795819	X	q23	chordin like 1 [Source:HGNC Symbol;Acc:HGNC:29861]
CILP	Immune Class	8483	65194760	65211473	15	q22.31	cartilage intermediate layer protein [Source:HGNC Symbol;Acc:HGNC:1980]
CLEC17A	Immune Class	388512	14583084	14612035	19	p13.12	C-type lectin domain containing 17A [Source:HGNC Symbol;Acc:HGNC:34520]
CNR2	Immune Class	1269	23870515	23913362	1	p36.11	cannabinoid receptor 2 [Source:HGNC Symbol;Acc:HGNC:2160]
CORO1A	Immune Class	11151	30182827	30189076	16	p11.2	coronin 1A [Source:HGNC Symbol;Acc:HGNC:2252]
CR2	Immune Class	1380	207454230	207489895	1	q32.2	complement C3d receptor 2 [Source:HGNC Symbol;Acc:HGNC:2336]
CXCL12	Immune Class	6387	44370165	44386493	10	q11.21	C-X-C motif chemokine ligand 12 [Source:HGNC Symbol;Acc:HGNC:10672]
CXCL13	Immune Class	10563	77511753	77611834	4	q21.1	C-X-C motif chemokine ligand 13 [Source:HGNC Symbol;Acc:HGNC:10639]
FABP4	Immune Class	2167	81478419	81483236	8	q21.13	fatty acid binding protein 4 [Source:HGNC Symbol;Acc:HGNC:3559]
FCER2	Immune Class	2208	7688758	7702146	19	p13.2	Fc fragment of IgE receptor II [Source:HGNC Symbol;Acc:HGNC:3612]
FCMR	Immune Class	9214	206903317	206923247	1	q32.1	Fc fragment of IgM receptor [Source:HGNC Symbol;Acc:HGNC:14315]
FCRL1	Immune Class	115350	157794403	157820120	1	q23.1	Fc receptor like 1 [Source:HGNC Symbol;Acc:HGNC:18509]
FCRL2	Immune Class	79368	157745733	157777132	1	q23.1	Fc receptor like 2 [Source:HGNC Symbol;Acc:HGNC:14875]
FCRL3	Immune Class	115352	157674321	157700769	1	q23.1	Fc receptor like 3 [Source:HGNC Symbol;Acc:HGNC:18506]
FCRLA	Immune Class	84824	161706972	161714352	1	q23.3	Fc receptor like A [Source:HGNC Symbol;Acc:HGNC:18504]
FDCSP	Immune Class	260436	70226124	70235252	4	q13.3	follicular dendritic cell secreted protein [Source:HGNC Symbol;Acc:HGNC:19215]
GIMAP7	Immune Class	168537	150514872	150521073	7	q36.1	GTPase, IMAP family member 7 [Source:HGNC Symbol;Acc:HGNC:22404]
GZMK	Immune Class	3003	55024256	55034570	5	q11.2	granzyme K [Source:HGNC Symbol;Acc:HGNC:4711]
GZMM	Immune Class	3004	544034	549924	19	p13.3	granzyme M [Source:HGNC Symbol;Acc:HGNC:4712]
HAS1	Immune Class	3036	51713112	51723991	19	q13.41	hyaluronan synthase 1 [Source:HGNC Symbol;Acc:HGNC:4818]
HLA-DOB	Immune Class	3112	32852194	32856479	6	p21.3	major histocompatibility complex, class II, DO beta [Source:HGNC Symbol;Acc:HGNC:4937]
IGLL5	Immune Class	100423062	22887780	22896111	22	q11.22	immunoglobulin lambda like polypeptide 5 [Source:HGNC Symbol;Acc:HGNC:38476]
IKZF1	Immune Class	10320	50304068	50405101	7	p12.2	IKAROS family zinc finger 1 [Source:HGNC Symbol;Acc:HGNC:13176]
IKZF3	Immune Class	22806	39757718	39864312	17	q21.1	IKAROS family zinc finger 3 [Source:HGNC Symbol;Acc:HGNC:13178]
IL24	Immune Class	11009	206897443	206904139	1	q32.1	interleukin 24 [Source:HGNC Symbol;Acc:HGNC:11346]
IL7R	Immune Class	3575	35852695	35879603	5	p13.2	interleukin 7 receptor [Source:HGNC Symbol;Acc:HGNC:6024]
IRF4	Immune Class	3662	391752	411443	6	p25.3	interferon regulatory factor 4 [Source:HGNC Symbol;Acc:HGNC:6119]
ITGAL	Immune Class	3683	30472658	30523567	16	p11.2	integrin subunit alpha L [Source:HGNC Symbol;Acc:HGNC:6148]
JCHAIN	Immune Class	3512	70655541	70681817	4	q13.3	joining chain of multimeric IgA and IgM [Source:HGNC Symbol;Acc:HGNC:5713]
LBP	Immune Class	3929	38346482	38377013	20	q11.23	lipopolysaccharide binding protein [Source:HGNC Symbol;Acc:HGNC:6517]
LCP1	Immune Class	3936	46125920	46211871	13	q14.13	lymphocyte cytosolic protein 1 [Source:HGNC Symbol;Acc:HGNC:6528]
LTB	Immune Class	4050	31647541	31649508	6	p21.33	lymphotoxin beta [Source:HGNC Symbol;Acc:HGNC:6711]
MAP4K1	Immune Class	11184	38587641	38618882	19	q13.2	mitogen-activated protein kinase kinase kinase kinase 1 [Source:HGNC Symbol;Acc:HGNC:6863]
MEDAG	Immune Class	84935	30906271	30925572	13	q12.3	mesenteric estrogen dependent adipogenesis [Source:HGNC Symbol;Acc:HGNC:25926]
MS4A1	Immune Class	931	60455846	60470752	11	q12.2	membrane spanning 4-domains A1 [Source:HGNC Symbol;Acc:HGNC:7315]
MZB1	Immune Class	51237	139387467	139390081	5	q31.2	marginal zone B and B1 cell specific protein [Source:HGNC Symbol;Acc:HGNC:30125]
NGFR	Immune Class	4804	49495293	49515008	17	q21.33	nerve growth factor receptor [Source:HGNC Symbol;Acc:HGNC:7809]
NIBAN3	Immune Class	199786	17523301	17553839	19	p13.11	niban apoptosis regulator 3 [Source:HGNC Symbol;Acc:HGNC:24130]
OGN	Immune Class	4969	92383268	92404696	9	q22.31	osteoglycin [Source:HGNC Symbol;Acc:HGNC:8126]
P2RX5	Immune Class	5026	3672199	3696240	17	p13.2	purinergic receptor P2X 5 [Source:HGNC Symbol;Acc:HGNC:8536]
P2RY10	Immune Class	27334	78945332	78963727	X	q21.1	P2Y receptor family member 10 [Source:HGNC Symbol;Acc:HGNC:19906]
P2RY8	Immune Class	286530	1462581	1537185	X	p22.33	P2Y receptor family member 8 [Source:HGNC Symbol;Acc:HGNC:15524]
PAX5	Immune Class	5079	36833269	37034268	9	p13.2	paired box 5 [Source:HGNC Symbol;Acc:HGNC:8619]
PI16	Immune Class	221476	36948263	36964837	6	p21.2	peptidase inhibitor 16 [Source:HGNC Symbol;Acc:HGNC:21245]
PLA2G2A	Immune Class	5320	19975431	19980416	1	p36.13	phospholipase A2 group IIA [Source:HGNC Symbol;Acc:HGNC:9031]
PLA2G2D	Immune Class	26279	20111939	20119566	1	p36.12	phospholipase A2 group IID [Source:HGNC Symbol;Acc:HGNC:9033]
PLIN1	Immune Class	5346	89664367	89679427	15	q26.1	perilipin 1 [Source:HGNC Symbol;Acc:HGNC:9076]
POU2AF1	Immune Class	5450	111352255	111455630	11	q23.1	POU class 2 homeobox associating factor 1 [Source:HGNC Symbol;Acc:HGNC:9211]
PPP1R16B	Immune Class	26051	38805697	38923024	20	q11.23	protein phosphatase 1 regulatory subunit 16B [Source:HGNC Symbol;Acc:HGNC:15850]
PRKCB	Immune Class	5579	23835983	24220611	16	p12.2	protein kinase C beta [Source:HGNC Symbol;Acc:HGNC:9395]
PTGDS	Immune Class	5730	136975092	136981742	9	q34.3	prostaglandin D2 synthase [Source:HGNC Symbol;Acc:HGNC:9592]
PTPRC	Immune Class	5788	198650158	198733963	1	q31.3-q32.1	protein tyrosine phosphatase receptor type C [Source:HGNC Symbol;Acc:HGNC:9666]
PTX3	Immune Class	5806	157436850	157443633	3	q25.32	pentraxin 3 [Source:HGNC Symbol;Acc:HGNC:9692]
RASGRP2	Immune Class	10235	64726911	64745456	11	q13.1	RAS guanyl releasing protein 2 [Source:HGNC Symbol;Acc:HGNC:9879]
RIPOR2	Immune Class	9750	24804282	25042170	6	p22.3	RHO family interacting cell polarization regulator 2 [Source:HGNC Symbol;Acc:HGNC:13872]
SASH3	Immune Class	54440	129779949	129795201	X	q26.1	SAM and SH3 domain containing 3 [Source:HGNC Symbol;Acc:HGNC:15975]
SCARA5	Immune Class	286133	27869883	27992673	8	p21.1	scavenger receptor class A member 5 [Source:HGNC Symbol;Acc:HGNC:28701]
SELL	Immune Class	6402	169690665	169711702	1	q24.2	selectin L [Source:HGNC Symbol;Acc:HGNC:10720]
SELP	Immune Class	6403	169588849	169630193	1	q24.2	selectin P [Source:HGNC Symbol;Acc:HGNC:10721]
SFRP1	Immune Class	6422	41261962	41309473	8	p11.21	secreted frizzled related protein 1 [Source:HGNC Symbol;Acc:HGNC:10776]
SH2D1A	Immune Class	4068	124227868	124373197	X	q25	SH2 domain containing 1A [Source:HGNC Symbol;Acc:HGNC:10820]
SIT1	Immune Class	27240	35649295	35650950	9	p13.3	signaling threshold regulating transmembrane adaptor 1 [Source:HGNC Symbol;Acc:HGNC:17710]
SPOCK2	Immune Class	9806	72059034	72089032	10	q22.1	SPARC (osteonectin), cwcv and kazal like domains proteoglycan 2 [Source:HGNC Symbol;Acc:HGNC:13564]
STAP1	Immune Class	26228	67558727	67607337	4	q13.2	signal transducing adaptor family member 1 [Source:HGNC Symbol;Acc:HGNC:24133]
TBC1D10C	Immune Class	374403	67403915	67410089	11	q13.2	TBC1 domain family member 10C [Source:HGNC Symbol;Acc:HGNC:24702]
TCL1A	Immune Class	8115	95709947	95714196	14	q32.13	TCL1 family AKT coactivator A [Source:HGNC Symbol;Acc:HGNC:11648]
TLR10	Immune Class	81793	38772238	38782990	4	p14	toll like receptor 10 [Source:HGNC Symbol;Acc:HGNC:15634]
TNFRSF13C	Immune Class	115650	41922032	41926806	22	q13.2	TNF receptor superfamily member 13C [Source:HGNC Symbol;Acc:HGNC:17755]
TNFRSF17	Immune Class	608	11965210	11968068	16	p13.13	TNF receptor superfamily member 17 [Source:HGNC Symbol;Acc:HGNC:11913]
VPREB3	Immune Class	29802	23752743	23754425	22	q11.23	V-set pre-B cell surrogate light chain 3 [Source:HGNC Symbol;Acc:HGNC:12710]
ZAP70	Immune Class	7535	97713576	97739862	2	q11.2	zeta chain of T cell receptor associated protein kinase 70 [Source:HGNC Symbol;Acc:HGNC:12858]
CA9	Non-Immune Class	768	35673918	35681159	9	p13.3	carbonic anhydrase 9 [Source:HGNC Symbol;Acc:HGNC:1383]
CAPN8	Non-Immune Class	388743	223538007	223665723	1	q41	calpain 8 [Source:HGNC Symbol;Acc:HGNC:1485]
MUC5AC	Non-Immune Class	4586	1159911	1203106	11	p15.5	mucin 5AC, oligomeric mucus/gel-forming [Source:HGNC Symbol;Acc:HGNC:7515]
SPRR1A	Non-Immune Class	6698	152985231	152985500	1	q21.3	small proline rich protein 1A [Source:HGNC Symbol;Acc:HGNC:11259]
TFF1	Non-Immune Class	7031	42362282	42366535	21	q22.3	trefoil factor 1 [Source:HGNC Symbol;Acc:HGNC:11755]
