# Supplementary material for: Identification and Validation of Immune Molecular Subtypes in Pancreatic Ductal Adenocarcinoma: Implications for Prognosis and Immunotherapy
Source: Front Immunol. 2021 Jul 15;12:690056. doi: 10.3389/fimmu.2021.690056 (PMC8320597; doi:10.3389/fimmu.2021.690056)
Supplement: Supplementary file 16 [file Table_8.xlsx]

## Sheet: Enriched in Immune Class
Supplementary Table 8: GSEA results. Pathways enriched in the Immune Class.
Name	Size	Enrichment Score (ES)	Normalized Enrichment Score (NES)	Norminal p value (NOM p-val)	False discovery rate (FDR q-val)	Familywise error rate (FWER p-val)	Rank at max	Leading Edge
GSE21033_CTRL_VS_POLYIC_STIM_DC_12H_UP	170	0.613548	2.33821	0	0.00134709	0.001	2187	tags=38%, list=11%, signal=42%
GSE3039_ALPHAALPHA_VS_ALPHABETA_CD8_TCELL_DN	198	0.630271	2.24917	0	0.0178185	0.017	2534	tags=43%, list=13%, signal=49%
GO_LYMPHOCYTE_MIGRATION	104	0.664472	2.23778	0	0.0160001	0.021	1771	tags=44%, list=9%, signal=48%
MODULE_46	388	0.624479	2.19559	0	0.0244975	0.04	3411	tags=49%, list=17%, signal=58%
GO_EXTERNAL_SIDE_OF_PLASMA_MEMBRANE	312	0.595893	2.19417	0	0.0210005	0.042	2970	tags=46%, list=15%, signal=53%
GO_CYTOKINE_BINDING	127	0.631676	2.19306	0	0.0175004	0.042	2961	tags=46%, list=15%, signal=53%
MODULE_75	391	0.614889	2.19194	0	0.0150003	0.042	3743	tags=51%, list=19%, signal=62%
KEGG_CYTOKINE_CYTOKINE_RECEPTOR_INTERACTION	262	0.583061	2.19076	0	0.0131253	0.042	2711	tags=39%, list=14%, signal=44%
SMID_BREAST_CANCER_NORMAL_LIKE_UP	450	0.7535	2.18068	0	0.0159198	0.052	2667	tags=68%, list=14%, signal=76%
GO_REGULATION_OF_RECEPTOR_SIGNALING_PATHWAY_VIA_STAT	133	0.556623	2.17938	0	0.0144606	0.052	3089	tags=37%, list=16%, signal=43%
GO_SIDE_OF_MEMBRANE	497	0.544615	2.17925	0	0.013146	0.052	3140	tags=41%, list=16%, signal=48%
GO_B_CELL_DIFFERENTIATION	126	0.609374	2.17855	0	0.0121889	0.053	1386	tags=31%, list=7%, signal=33%
GO_POSITIVE_REGULATION_OF_LEUKOCYTE_PROLIFERATION	134	0.65879	2.17795	0	0.0115311	0.054	2711	tags=51%, list=14%, signal=59%
GO_POSITIVE_REGULATION_OF_CELL_ACTIVATION	317	0.614021	2.16715	0	0.0144314	0.071	2711	tags=45%, list=14%, signal=52%
GSE10325_LUPUS_CD4_TCELL_VS_LUPUS_BCELL_DN	176	0.685775	2.16506	0	0.0137939	0.072	2693	tags=56%, list=14%, signal=65%
GO_LEUKOCYTE_PROLIFERATION	285	0.588308	2.16428	0	0.0131817	0.073	3038	tags=45%, list=16%, signal=52%
GO_REGULATION_OF_INFLAMMATORY_RESPONSE	318	0.524637	2.16349	0	0.0124653	0.074	4567	tags=44%, list=23%, signal=57%
GO_NEGATIVE_REGULATION_OF_INFLAMMATORY_RESPONSE	130	0.544117	2.16134	0	0.0122446	0.076	4567	tags=47%, list=23%, signal=61%
GO_NEGATIVE_REGULATION_OF_INTERLEUKIN_6_PRODUCTION	41	0.704475	2.16071	0	0.0117586	0.076	1429	tags=41%, list=7%, signal=45%
GO_B_CELL_PROLIFERATION	93	0.673338	2.16017	0	0.0112885	0.076	2857	tags=51%, list=15%, signal=59%
GO_MAST_CELL_ACTIVATION	58	0.693717	2.15348	0	0.0118803	0.084	4259	tags=66%, list=22%, signal=84%
GO_POSITIVE_REGULATION_OF_RECEPTOR_SIGNALING_PATHWAY_VIA_STAT	88	0.599643	2.15237	0	0.0114043	0.084	2931	tags=43%, list=15%, signal=51%
GO_MAST_CELL_MEDIATED_IMMUNITY	47	0.693268	2.14913	0	0.0117824	0.089	4202	tags=66%, list=21%, signal=84%
MODULE_27	348	0.577936	2.14778	0	0.0117571	0.092	3364	tags=47%, list=17%, signal=56%
BOQUEST_STEM_CELL_DN	211	0.591261	2.14763	0	0.0112869	0.092	2912	tags=47%, list=15%, signal=55%
MODULE_146	101	0.627826	2.14744	0	0.0109166	0.092	3471	tags=48%, list=18%, signal=57%
GO_POSITIVE_REGULATION_OF_B_CELL_PROLIFERATION	40	0.710458	2.14168	0	0.0120169	0.103	2857	tags=58%, list=15%, signal=67%
MODULE_44	313	0.610031	2.1402	0	0.0119865	0.107	2715	tags=44%, list=14%, signal=50%
GO_POSITIVE_REGULATION_OF_RESPONSE_TO_EXTERNAL_STIMULUS	297	0.529316	2.13854	0	0.0118349	0.108	2759	tags=35%, list=14%, signal=41%
GSE3039_NKT_CELL_VS_ALPHAALPHA_CD8_TCELL_DN	194	0.646189	2.13692	0	0.0119554	0.11	1952	tags=42%, list=10%, signal=46%
GO_REGULATION_OF_LYMPHOCYTE_ACTIVATION	408	0.58492	2.13682	0	0.0115698	0.11	2766	tags=42%, list=14%, signal=48%
GSE10325_CD4_TCELL_VS_BCELL_UP	191	0.611734	2.135	0	0.0114031	0.112	3756	tags=51%, list=19%, signal=62%
BOSCO_ALLERGEN_INDUCED_TH2_ASSOCIATED_MODULE	143	0.59304	2.13207	0	0.0122461	0.121	2759	tags=42%, list=14%, signal=48%
GSE3982_MEMORY_CD4_TCELL_VS_BCELL_DN	180	0.610605	2.13026	0	0.0120792	0.121	3000	tags=46%, list=15%, signal=53%
MODULE_361	140	0.625644	2.12997	0	0.011773	0.122	3083	tags=44%, list=16%, signal=52%
MODULE_301	149	0.603909	2.12901	0	0.0115937	0.124	2144	tags=38%, list=11%, signal=42%
GO_LEUKOCYTE_MIGRATION	420	0.53499	2.12894	0	0.0113055	0.124	2531	tags=36%, list=13%, signal=41%
GO_REGULATION_OF_LEUKOCYTE_PROLIFERATION	215	0.605432	2.12802	0	0.0112905	0.128	2912	tags=47%, list=15%, signal=55%
GO_INTERFERON_GAMMA_PRODUCTION	107	0.63519	2.12742	0	0.0111254	0.128	2879	tags=48%, list=15%, signal=56%
GO_INTERLEUKIN_2_PRODUCTION	63	0.651293	2.12721	0	0.0108987	0.128	2839	tags=43%, list=15%, signal=50%
MODULE_238	155	0.603978	2.12442	0	0.011055	0.134	2144	tags=38%, list=11%, signal=42%
MODULE_456	108	0.617452	2.12259	0	0.0109848	0.137	3621	tags=47%, list=19%, signal=58%
GO_CYTOKINE_RECEPTOR_ACTIVITY	95	0.654631	2.12196	0	0.0108621	0.138	2961	tags=55%, list=15%, signal=64%
GO_POSITIVE_REGULATION_OF_LYMPHOCYTE_ACTIVATION	263	0.611177	2.12146	0	0.010838	0.141	2711	tags=45%, list=14%, signal=52%
GSE10325_CD4_TCELL_VS_BCELL_DN	174	0.684992	2.12039	0	0.0110681	0.146	3000	tags=59%, list=15%, signal=69%
GO_POSITIVE_REGULATION_OF_T_CELL_PROLIFERATION	93	0.68538	2.12023	0	0.0108521	0.147	1924	tags=49%, list=10%, signal=55%
GO_B_CELL_ACTIVATION	238	0.604315	2.12009	0	0.0106523	0.148	3054	tags=42%, list=16%, signal=49%
GO_ADAPTIVE_IMMUNE_RESPONSE	390	0.613195	2.11705	0	0.0110165	0.149	2670	tags=44%, list=14%, signal=49%
GSE37301_MULTIPOTENT_PROGENITOR_VS_CD4_TCELL_UP	184	0.550464	2.11642	0	0.010815	0.15	3048	tags=40%, list=16%, signal=47%
GSE16266_LPS_VS_HEATSHOCK_AND_LPS_STIM_MEF_UP	197	0.565366	2.11578	0	0.0107434	0.15	3009	tags=42%, list=15%, signal=49%
GSE7218_UNSTIM_VS_ANTIGEN_STIM_THROUGH_IGG_BCELL_DN	176	0.674045	2.11322	0	0.0109179	0.154	3704	tags=59%, list=19%, signal=72%
GO_LEUKOCYTE_CHEMOTAXIS	214	0.565863	2.1132	0	0.0107335	0.154	2512	tags=39%, list=13%, signal=44%
GO_REGULATION_OF_MAST_CELL_ACTIVATION	40	0.682419	2.11101	0	0.010847	0.159	3030	tags=55%, list=15%, signal=65%
WALLACE_PROSTATE_CANCER_RACE_UP	278	0.697099	2.11012	0	0.01075	0.161	3417	tags=59%, list=17%, signal=70%
GSE45739_UNSTIM_VS_ACD3_ACD28_STIM_NRAS_KO_CD4_TCELL_DN	188	0.567631	2.10941	0	0.0107561	0.163	2605	tags=41%, list=13%, signal=47%
GO_NEGATIVE_REGULATION_OF_DEFENSE_RESPONSE	193	0.514847	2.10521	0	0.011507	0.173	5008	tags=46%, list=26%, signal=61%
MODULE_400	19	0.764453	2.1044	0	0.011614	0.175	1126	tags=42%, list=6%, signal=45%
LINDGREN_BLADDER_CANCER_CLUSTER_2B	380	0.656628	2.10368	0	0.0115996	0.178	3796	tags=54%, list=19%, signal=66%
GO_NEGATIVE_REGULATION_OF_IMMUNE_SYSTEM_PROCESS	425	0.516258	2.10192	0	0.0119001	0.185	2871	tags=36%, list=15%, signal=42%
GO_RECEPTOR_SIGNALING_PATHWAY_VIA_STAT	153	0.541386	2.10102	0	0.0119672	0.19	3089	tags=35%, list=16%, signal=42%
GO_TUMOR_NECROSIS_FACTOR_SUPERFAMILY_CYTOKINE_PRODUCTION	141	0.580497	2.10012	0	0.0119862	0.191	4045	tags=46%, list=21%, signal=58%
GO_T_CELL_ACTIVATION	451	0.566779	2.0983	0	0.0120817	0.193	2766	tags=40%, list=14%, signal=46%
GO_LEUKOCYTE_MEDIATED_CYTOTOXICITY	106	0.635857	2.09826	0	0.0118899	0.193	2247	tags=44%, list=11%, signal=50%
GO_REGULATION_OF_LYMPHOCYTE_MIGRATION	61	0.639145	2.09738	0	0.0118921	0.194	1771	tags=43%, list=9%, signal=47%
JAATINEN_HEMATOPOIETIC_STEM_CELL_DN	227	0.617143	2.09626	0	0.0118806	0.195	3709	tags=56%, list=19%, signal=68%
GO_TYROSINE_PHOSPHORYLATION_OF_STAT_PROTEIN	79	0.57881	2.09606	0	0.011777	0.197	2711	tags=38%, list=14%, signal=44%
GO_REGULATION_OF_B_CELL_ACTIVATION	118	0.663652	2.09546	0	0.0117623	0.198	3054	tags=53%, list=16%, signal=62%
MODULE_188	129	0.62619	2.09464	0	0.0117158	0.198	2144	tags=42%, list=11%, signal=47%
GO_CYTOKINE_PRODUCTION_INVOLVED_IN_INFLAMMATORY_RESPONSE	37	0.671538	2.09382	0	0.0116159	0.2	1672	tags=41%, list=9%, signal=44%
GO_LYMPHOCYTE_MEDIATED_IMMUNITY	246	0.59233	2.09287	0	0.0118516	0.205	2667	tags=41%, list=14%, signal=47%
GO_T_CELL_MIGRATION	61	0.667358	2.0903	0	0.012111	0.207	1771	tags=44%, list=9%, signal=49%
GSE12845_PRE_GC_VS_DARKZONE_GC_TONSIL_BCELL_UP	184	0.536404	2.09027	0	0.0119606	0.207	2891	tags=37%, list=15%, signal=43%
P53_DN.V1_DN	190	0.570443	2.09018	0	0.0118102	0.207	3467	tags=45%, list=18%, signal=54%
ONO_AML1_TARGETS_DN	41	0.787839	2.09012	0	0.0116711	0.208	1783	tags=63%, list=9%, signal=70%
GSE39556_UNTREATED_VS_3H_POLYIC_INJ_MOUSE_CD8A_DC_UP	191	0.55764	2.08977	0	0.0116741	0.21	2534	tags=38%, list=13%, signal=43%
GO_LYMPHOCYTE_DIFFERENTIATION	342	0.580508	2.08888	0	0.011745	0.211	3038	tags=40%, list=16%, signal=47%
GO_POSITIVE_REGULATION_OF_CYTOKINE_PRODUCTION	437	0.512243	2.0867	0	0.0119234	0.217	3661	tags=37%, list=19%, signal=45%
GO_NATURAL_KILLER_CELL_MEDIATED_IMMUNITY	65	0.665659	2.0852	0	0.0120904	0.222	2112	tags=46%, list=11%, signal=52%
HALLMARK_ALLOGRAFT_REJECTION	195	0.677555	2.08509	0	0.0119756	0.222	2168	tags=47%, list=11%, signal=53%
MODULE_169	93	0.585793	2.0806	0	0.0126674	0.232	3721	tags=49%, list=19%, signal=61%
GO_REGULATION_OF_B_CELL_PROLIFERATION	60	0.709398	2.08013	0	0.0125806	0.232	2857	tags=62%, list=15%, signal=72%
GO_POSITIVE_REGULATION_OF_TYROSINE_PHOSPHORYLATION_OF_STAT_PROTEIN	67	0.586707	2.07977	0	0.0124716	0.233	2711	tags=39%, list=14%, signal=45%
MODULE_119	138	0.650607	2.07891	0	0.0124223	0.234	2885	tags=48%, list=15%, signal=56%
GO_POSITIVE_REGULATION_OF_INFLAMMATORY_RESPONSE	134	0.548859	2.07702	0	0.0126852	0.241	4458	tags=48%, list=23%, signal=61%
GSE10325_CD4_TCELL_VS_MYELOID_UP	192	0.594892	2.0769	0	0.0126112	0.242	3756	tags=48%, list=19%, signal=59%
KEGG_HEMATOPOIETIC_CELL_LINEAGE	85	0.68221	2.07509	0	0.0129709	0.249	2603	tags=55%, list=13%, signal=64%
GO_POSITIVE_REGULATION_OF_CELL_CELL_ADHESION	248	0.578319	2.0749	0	0.0129848	0.25	2711	tags=42%, list=14%, signal=48%
GO_REGULATION_OF_IMMUNE_EFFECTOR_PROCESS	387	0.533122	2.07419	0	0.01306	0.252	3661	tags=40%, list=19%, signal=48%
GSE20715_0H_VS_24H_OZONE_LUNG_UP	195	0.544113	2.07411	0	0.0129597	0.252	2162	tags=34%, list=11%, signal=38%
BOQUEST_STEM_CELL_CULTURED_VS_FRESH_DN	31	0.753764	2.07366	0	0.0128992	0.253	2671	tags=68%, list=14%, signal=78%
GSE10325_LUPUS_CD4_TCELL_VS_LUPUS_BCELL_UP	191	0.602174	2.07329	0	0.0128527	0.254	3756	tags=50%, list=19%, signal=61%
KEGG_CELL_ADHESION_MOLECULES_CAMS	131	0.616652	2.07321	0	0.012724	0.254	3263	tags=51%, list=17%, signal=61%
GO_REGULATION_OF_LYMPHOCYTE_MEDIATED_IMMUNITY	149	0.608743	2.07152	0	0.0128736	0.258	2375	tags=42%, list=12%, signal=47%
GO_ADAPTIVE_IMMUNE_RESPONSE_BASED_ON_SOMATIC_RECOMBINATION_OF_IMMUNE_RECEPTORS_BUILT_FROM_IMMUNOGLOBULIN_SUPERFAMILY_DOMAINS	252	0.577417	2.07117	0	0.0128312	0.262	2670	tags=40%, list=14%, signal=46%
GSE22886_DC_VS_MONOCYTE_DN	194	0.560771	2.07036	0	0.0128958	0.267	2919	tags=40%, list=15%, signal=47%
GO_LYMPHOCYTE_CHEMOTAXIS	61	0.637548	2.06958	0	0.0129282	0.269	2417	tags=43%, list=12%, signal=48%
GSE3982_BCELL_VS_CENT_MEMORY_CD4_TCELL_UP	187	0.535615	2.0683	0	0.0131302	0.273	3003	tags=38%, list=15%, signal=44%
GO_MYELOID_LEUKOCYTE_MIGRATION	196	0.560856	2.06802	0	0.0131431	0.278	3661	tags=45%, list=19%, signal=55%
GO_LYSOSOME_LOCALIZATION	66	0.615123	2.06796	0	0.0130453	0.279	5167	tags=61%, list=26%, signal=82%
GSE1460_INTRATHYMIC_T_PROGENITOR_VS_CD4_THYMOCYTE_DN	196	0.615237	2.06769	0	0.0129733	0.28	3237	tags=47%, list=17%, signal=56%
GO_REGULATION_OF_LIPOPOLYSACCHARIDE_MEDIATED_SIGNALING_PATHWAY	25	0.667281	2.06663	0	0.0131083	0.283	2492	tags=40%, list=13%, signal=46%
GO_RESPONSE_TO_CHEMOKINE	94	0.61434	2.0663	0	0.0130142	0.283	1771	tags=38%, list=9%, signal=42%
GO_INFLAMMATORY_RESPONSE_TO_ANTIGENIC_STIMULUS	45	0.636475	2.06565	0	0.012946	0.285	4458	tags=53%, list=23%, signal=69%
GO_REGULATION_OF_MYELOID_LEUKOCYTE_MEDIATED_IMMUNITY	53	0.626295	2.06486	0	0.0130074	0.289	3584	tags=53%, list=18%, signal=65%
KEGG_JAK_STAT_SIGNALING_PATHWAY	155	0.560884	2.06429	0	0.013037	0.291	2896	tags=37%, list=15%, signal=44%
GO_POSITIVE_REGULATION_OF_B_CELL_ACTIVATION	76	0.649225	2.06388	0	0.012994	0.293	3054	tags=49%, list=16%, signal=57%
GSE21063_CTRL_VS_ANTI_IGM_STIM_BCELL_3H_UP	175	0.507858	2.06265	0	0.0131847	0.296	3936	tags=43%, list=20%, signal=54%
GO_REGULATION_OF_T_CELL_ACTIVATION	305	0.574874	2.06225	0	0.0131218	0.296	2766	tags=43%, list=14%, signal=49%
GO_POSITIVE_REGULATION_OF_IMMUNE_EFFECTOR_PROCESS	209	0.560071	2.06079	0	0.0132689	0.301	3056	tags=38%, list=16%, signal=45%
GO_GRANULOCYTE_MIGRATION	132	0.583191	2.05815	0	0.0137948	0.309	3399	tags=46%, list=17%, signal=56%
GO_POSITIVE_REGULATION_OF_INTERFERON_GAMMA_PRODUCTION	63	0.672746	2.05769	0	0.0137626	0.309	2879	tags=56%, list=15%, signal=65%
PID_IL12_2PATHWAY	63	0.719358	2.05739	0	0.0137192	0.309	2755	tags=56%, list=14%, signal=64%
GO_REGULATION_OF_CELL_KILLING	89	0.656178	2.0572	0	0.0136308	0.309	2281	tags=47%, list=12%, signal=53%
GO_CELL_KILLING	156	0.573048	2.05664	0	0.0137131	0.311	2281	tags=35%, list=12%, signal=40%
GSE20715_0H_VS_48H_OZONE_TLR4_KO_LUNG_UP	197	0.512499	2.05631	0	0.0137224	0.314	2711	tags=35%, list=14%, signal=40%
HADDAD_T_LYMPHOCYTE_AND_NK_PROGENITOR_DN	63	0.64017	2.05621	0.00220751	0.0136379	0.314	1844	tags=43%, list=9%, signal=47%
PID_CD8_TCR_DOWNSTREAM_PATHWAY	65	0.643405	2.05528	0	0.013754	0.32	1901	tags=37%, list=10%, signal=41%
GSE13522_CTRL_VS_T_CRUZI_Y_STRAIN_INF_SKIN_IFNAR_KO_UP	196	0.532328	2.05471	0	0.0137101	0.322	3501	tags=40%, list=18%, signal=48%
GO_POSITIVE_REGULATION_OF_ERK1_AND_ERK2_CASCADE	198	0.519442	2.05361	0	0.0138623	0.326	4458	tags=45%, list=23%, signal=58%
GO_REGULATION_OF_CELL_CELL_ADHESION	382	0.520255	2.05342	0	0.0137468	0.326	3097	tags=38%, list=16%, signal=44%
GO_LEUKOCYTE_DIFFERENTIATION	498	0.527545	2.0517	0	0.0139432	0.33	3038	tags=37%, list=16%, signal=42%
FINAK_BREAST_CANCER_SDPP_SIGNATURE	24	0.730486	2.05147	0	0.0138645	0.331	1339	tags=46%, list=7%, signal=49%
TONKS_TARGETS_OF_RUNX1_RUNX1T1_FUSION_HSC_DN	187	0.532274	2.04994	0	0.0140854	0.335	3694	tags=45%, list=19%, signal=56%
MODULE_145	104	0.616854	2.04987	0	0.0140258	0.336	3413	tags=46%, list=17%, signal=56%
MODULE_436	128	0.673198	2.04979	0	0.0139278	0.336	2903	tags=51%, list=15%, signal=59%
GSE20715_0H_VS_24H_OZONE_TLR4_KO_LUNG_UP	191	0.463705	2.04953	0	0.0138978	0.336	3271	tags=34%, list=17%, signal=40%
GO_REGULATION_OF_B_CELL_DIFFERENTIATION	27	0.783408	2.04815	0	0.0141161	0.343	1135	tags=52%, list=6%, signal=55%
GO_REGULATION_OF_LEUKOCYTE_CHEMOTAXIS	108	0.580517	2.04814	0	0.0140058	0.343	3661	tags=50%, list=19%, signal=61%
GO_REGULATION_OF_LEUKOCYTE_MEDIATED_IMMUNITY	199	0.580181	2.04783	0	0.0139972	0.346	2375	tags=39%, list=12%, signal=44%
DIAZ_CHRONIC_MEYLOGENOUS_LEUKEMIA_DN	115	0.572403	2.04767	0	0.0139244	0.346	4560	tags=55%, list=23%, signal=71%
GSE10325_LUPUS_CD4_TCELL_VS_LUPUS_MYELOID_UP	188	0.620923	2.04635	0	0.0141457	0.347	3143	tags=44%, list=16%, signal=52%
GO_NEUTROPHIL_MIGRATION	111	0.59703	2.04595	0	0.014075	0.348	3399	tags=46%, list=17%, signal=55%
FONTAINE_FOLLICULAR_THYROID_ADENOMA_DN	69	0.558794	2.04571	0	0.0140569	0.348	3064	tags=48%, list=16%, signal=57%
GO_POSITIVE_REGULATION_OF_TUMOR_NECROSIS_FACTOR_SUPERFAMILY_CYTOKINE_PRODUCTION	80	0.601051	2.04569	0	0.0139695	0.349	4045	tags=50%, list=21%, signal=63%
GO_INTERLEUKIN_6_PRODUCTION	136	0.53627	2.04452	0	0.0142044	0.358	4111	tags=41%, list=21%, signal=52%
GO_REGULATION_OF_CHEMOTAXIS	205	0.524312	2.04423	0	0.0142454	0.36	2759	tags=37%, list=14%, signal=42%
GSE5679_RARA_AGONIST_AM580_VS_AM580_AND_ROSIGLITAZONE_TREATED_DC_DN	197	0.498717	2.04405	0	0.0142181	0.362	3467	tags=36%, list=18%, signal=43%
GO_REGULATION_OF_PHOSPHOLIPASE_C_ACTIVITY	44	0.646311	2.04328	0	0.0142587	0.363	3409	tags=57%, list=17%, signal=69%
MCLACHLAN_DENTAL_CARIES_UP	236	0.653001	2.04245	0	0.0143433	0.367	3055	tags=53%, list=16%, signal=62%
GO_NEGATIVE_REGULATION_OF_LEUKOCYTE_MIGRATION	44	0.624422	2.04231	0	0.0142501	0.367	2857	tags=50%, list=15%, signal=58%
GO_REGULATION_OF_T_CELL_MIGRATION	42	0.642845	2.04211	0	0.0141916	0.367	1684	tags=40%, list=9%, signal=44%
GSE7509_UNSTIM_VS_FCGRIIB_STIM_DC_DN	187	0.601087	2.04187	0	0.0141147	0.368	2441	tags=40%, list=12%, signal=45%
GSE4590_SMALL_VS_LARGE_PRE_BCELL_UP	186	0.522025	2.04171	0	0.0140357	0.368	2767	tags=33%, list=14%, signal=38%
GSE7219_UNSTIM_VS_LPS_AND_ANTI_CD40_STIM_NIK_NFKB2_KO_DC_UP	186	0.568996	2.04154	0	0.0140126	0.37	3355	tags=44%, list=17%, signal=52%
GO_HETEROTYPIC_CELL_CELL_ADHESION	60	0.559793	2.04115	0	0.01398	0.371	2390	tags=35%, list=12%, signal=40%
GSE43863_DAY6_EFF_VS_DAY150_MEM_TFH_CD4_TCELL_DN	196	0.47677	2.04109	0	0.0138911	0.371	3140	tags=34%, list=16%, signal=40%
GO_REGULATION_OF_LEUKOCYTE_MIGRATION	182	0.545045	2.04077	0	0.0138775	0.373	3661	tags=47%, list=19%, signal=57%
GO_NATURAL_KILLER_CELL_ACTIVATION	86	0.565719	2.04016	0	0.013945	0.376	2711	tags=33%, list=14%, signal=38%
GO_IMMUNE_RESPONSE_REGULATING_CELL_SURFACE_RECEPTOR_SIGNALING_PATHWAY	385	0.553686	2.03983	0	0.0139186	0.377	2891	tags=38%, list=15%, signal=44%
GO_CYTOKINE_SECRETION	213	0.51766	2.03936	0	0.0139305	0.379	3637	tags=41%, list=19%, signal=50%
GO_NEGATIVE_REGULATION_OF_RESPONSE_TO_EXTERNAL_STIMULUS	319	0.458564	2.03832	0	0.0140407	0.386	4567	tags=39%, list=23%, signal=50%
GSE7509_UNSTIM_VS_IFNA_STIM_IMMATURE_DC_DN	186	0.615498	2.03786	0	0.014098	0.389	2787	tags=44%, list=14%, signal=50%
GSE4984_UNTREATED_VS_GALECTIN1_TREATED_DC_DN	167	0.625064	2.03724	0.00447427	0.0142031	0.393	2105	tags=41%, list=11%, signal=45%
GO_T_CELL_PROLIFERATION	177	0.571484	2.036	0	0.0143529	0.393	3038	tags=45%, list=16%, signal=52%
GSE12392_WT_VS_IFNAR_KO_CD8A_NEG_SPLEEN_DC_UP	194	0.52844	2.03547	0	0.0143873	0.393	4167	tags=45%, list=21%, signal=57%
GO_PRODUCTION_OF_MOLECULAR_MEDIATOR_INVOLVED_IN_INFLAMMATORY_RESPONSE	60	0.599106	2.03526	0	0.0143399	0.394	3030	tags=42%, list=15%, signal=49%
GSE15735_CTRL_VS_HDAC_INHIBITOR_TREATED_CD4_TCELL_2H_DN	196	0.491075	2.03481	0	0.0143527	0.398	2461	tags=33%, list=13%, signal=38%
GO_REGULATION_OF_NATURAL_KILLER_CELL_MEDIATED_IMMUNITY	47	0.687449	2.03376	0	0.0145087	0.402	2112	tags=49%, list=11%, signal=55%
GO_POSITIVE_REGULATION_OF_LEUKOCYTE_CELL_CELL_ADHESION	211	0.601568	2.03311	0	0.0146745	0.404	2711	tags=46%, list=14%, signal=53%
GSE21774_CD62L_POS_CD56_BRIGHT_VS_CD62L_NEG_CD56_DIM_NK_CELL_UP	198	0.506127	2.03251	0	0.0146989	0.407	2715	tags=37%, list=14%, signal=42%
VANASSE_BCL2_TARGETS_DN	58	0.595328	2.03061	0	0.0150695	0.413	3647	tags=47%, list=19%, signal=57%
GO_LEUKOCYTE_CELL_CELL_ADHESION	321	0.561097	2.03037	0	0.0150967	0.416	2748	tags=41%, list=14%, signal=47%
PID_IL4_2PATHWAY	61	0.626449	2.02939	0	0.0152498	0.42	3354	tags=48%, list=17%, signal=57%
SABATES_COLORECTAL_ADENOMA_DN	278	0.62636	2.02932	0	0.0151807	0.42	3629	tags=51%, list=19%, signal=62%
GO_LEUKOCYTE_HOMEOSTASIS	84	0.621915	2.02837	0	0.0153067	0.424	3131	tags=52%, list=16%, signal=62%
RODWELL_AGING_KIDNEY_UP	457	0.535971	2.0272	0	0.015553	0.428	2919	tags=35%, list=15%, signal=40%
MODULE_289	124	0.55473	2.0269	0.00215983	0.0155162	0.429	4377	tags=49%, list=22%, signal=63%
PASQUALUCCI_LYMPHOMA_BY_GC_STAGE_DN	161	0.610081	2.02507	0.00220751	0.0158929	0.439	1859	tags=37%, list=10%, signal=41%
GO_LIPOPOLYSACCHARIDE_MEDIATED_SIGNALING_PATHWAY	57	0.599528	2.02496	0.00419287	0.0158505	0.439	2492	tags=42%, list=13%, signal=48%
GO_POSITIVE_REGULATION_OF_LIPASE_ACTIVITY	69	0.549448	2.02495	0	0.0157573	0.439	3409	tags=43%, list=17%, signal=52%
GO_POSITIVE_REGULATION_OF_CELL_KILLING	64	0.669775	2.02448	0.00215054	0.0158293	0.441	2247	tags=47%, list=11%, signal=53%
ONO_FOXP3_TARGETS_UP	24	0.745684	2.02404	0	0.0158469	0.444	3344	tags=71%, list=17%, signal=85%
GO_RESPONSE_TO_MOLECULE_OF_BACTERIAL_ORIGIN	334	0.490185	2.02322	0	0.0159514	0.448	3078	tags=32%, list=16%, signal=38%
GSE45365_NK_CELL_VS_CD11B_DC_MCMV_INFECTION_DN	197	0.511535	2.02316	0	0.0158818	0.449	2556	tags=31%, list=13%, signal=36%
LEE_EARLY_T_LYMPHOCYTE_DN	56	0.705327	2.02237	0	0.0159049	0.452	3072	tags=54%, list=16%, signal=63%
GSE11961_MEMORY_BCELL_DAY7_VS_GERMINAL_CENTER_BCELL_DAY7_DN	193	0.496661	2.02149	0	0.0161211	0.457	3162	tags=36%, list=16%, signal=42%
GSE22886_NAIVE_CD8_TCELL_VS_MONOCYTE_UP	195	0.620276	2.02142	0	0.0160425	0.457	3833	tags=53%, list=20%, signal=66%
GSE21033_CTRL_VS_POLYIC_STIM_DC_24H_UP	170	0.539303	2.02136	0	0.0159524	0.457	3248	tags=40%, list=17%, signal=48%
GSE39110_UNTREATED_VS_IL2_TREATED_CD8_TCELL_DAY6_POST_IMMUNIZATION_UP	194	0.483362	2.02114	0	0.0159091	0.457	2946	tags=34%, list=15%, signal=40%
GSE24142_EARLY_THYMIC_PROGENITOR_VS_DN3_THYMOCYTE_FETAL_UP	197	0.500819	2.01963	0	0.0161338	0.462	3256	tags=36%, list=17%, signal=42%
GO_POSITIVE_REGULATION_OF_LYMPHOCYTE_MIGRATION	36	0.657124	2.01927	0	0.0161145	0.462	1771	tags=42%, list=9%, signal=46%
MORI_IMMATURE_B_LYMPHOCYTE_UP	47	0.740958	2.01896	0	0.0161486	0.463	2370	tags=60%, list=12%, signal=68%
GO_CELL_CHEMOTAXIS	289	0.521132	2.01864	0	0.0161129	0.463	3661	tags=42%, list=19%, signal=50%
GSE17301_ACD3_ACD28_VS_ACD3_ACD28_AND_IFNA5_STIM_CD8_TCELL_DN	198	0.551025	2.01862	0	0.0160378	0.463	3111	tags=42%, list=16%, signal=50%
GO_NEGATIVE_REGULATION_OF_CELL_ACTIVATION	185	0.558941	2.01854	0	0.0159601	0.464	3097	tags=42%, list=16%, signal=49%
GO_ACTIVATION_OF_PHOSPHOLIPASE_C_ACTIVITY	30	0.65767	2.01794	0	0.0159907	0.464	3409	tags=60%, list=17%, signal=73%
KLEIN_TARGETS_OF_BCR_ABL1_FUSION	44	0.725741	2.01791	0	0.0159052	0.464	3000	tags=61%, list=15%, signal=72%
GO_REGULATION_OF_CYTOSOLIC_CALCIUM_ION_CONCENTRATION	347	0.500835	2.01647	0	0.016276	0.469	4384	tags=43%, list=22%, signal=55%
QI_PLASMACYTOMA_UP	248	0.583845	2.0164	0	0.0161958	0.469	2556	tags=40%, list=13%, signal=46%
GO_NEGATIVE_REGULATION_OF_TUMOR_NECROSIS_FACTOR_SUPERFAMILY_CYTOKINE_PRODUCTION	56	0.60877	2.0163	0	0.0161449	0.469	2673	tags=39%, list=14%, signal=45%
GO_POSITIVE_REGULATION_OF_LEUKOCYTE_MEDIATED_IMMUNITY	131	0.576312	2.01537	0	0.0162673	0.469	3661	tags=44%, list=19%, signal=53%
GSE10325_BCELL_VS_MYELOID_UP	178	0.618288	2.0152	0.00440529	0.0162491	0.471	2349	tags=40%, list=12%, signal=46%
GSE40274_CTRL_VS_EOS_TRANSDUCED_ACTIVATED_CD4_TCELL_DN	162	0.500412	2.01364	0	0.0166234	0.476	2544	tags=33%, list=13%, signal=38%
GO_LYMPHOCYTE_HOMEOSTASIS	60	0.652875	2.01335	0	0.0166021	0.477	2857	tags=55%, list=15%, signal=64%
GO_NEGATIVE_REGULATION_OF_LEUKOCYTE_MEDIATED_IMMUNITY	49	0.639584	2.01315	0	0.0165993	0.481	2287	tags=47%, list=12%, signal=53%
GO_NEGATIVE_REGULATION_OF_LEUKOCYTE_APOPTOTIC_PROCESS	49	0.645994	2.01299	0.00214133	0.0165704	0.482	2961	tags=51%, list=15%, signal=60%
GO_POSITIVE_REGULATION_OF_LYMPHOCYTE_MEDIATED_IMMUNITY	104	0.607935	2.0124	0	0.016677	0.483	2375	tags=38%, list=12%, signal=44%
TORCHIA_TARGETS_OF_EWSR1_FLI1_FUSION_DN	306	0.490779	2.01234	0	0.0166465	0.485	3582	tags=37%, list=18%, signal=44%
GSE1460_DP_VS_CD4_THYMOCYTE_DN	195	0.522226	2.01174	0	0.0167134	0.49	3558	tags=38%, list=18%, signal=46%
GO_CYTOKINE_RECEPTOR_BINDING	280	0.463112	2.01142	0	0.0166966	0.492	4357	tags=35%, list=22%, signal=45%
GO_POSITIVE_REGULATION_OF_CELL_ADHESION	392	0.502041	2.01134	0	0.0166482	0.494	3411	tags=39%, list=17%, signal=46%
GO_INDOLE_CONTAINING_COMPOUND_METABOLIC_PROCESS	21	0.648235	2.01062	0	0.0167111	0.497	4335	tags=48%, list=22%, signal=61%
GO_POSITIVE_REGULATION_OF_LEUKOCYTE_MIGRATION	122	0.546325	2.00993	0	0.0167862	0.5	2528	tags=39%, list=13%, signal=45%
GO_MONOCYTE_CHEMOTAXIS	63	0.63296	2.0093	0	0.0168086	0.5	2417	tags=43%, list=12%, signal=49%
GSE23505_UNTREATED_VS_4DAY_IL6_IL1_IL23_TREATED_CD4_TCELL_DN	197	0.533801	2.00929	0	0.0167266	0.5	2165	tags=35%, list=11%, signal=39%
GSE21670_UNTREATED_VS_TGFB_TREATED_STAT3_KO_CD4_TCELL_DN	190	0.558879	2.00887	0.00218341	0.0167149	0.5	3700	tags=44%, list=19%, signal=54%
GSE2405_0H_VS_12H_A_PHAGOCYTOPHILUM_STIM_NEUTROPHIL_UP	199	0.558012	2.00805	0	0.0168159	0.503	3835	tags=44%, list=20%, signal=54%
VILIMAS_NOTCH1_TARGETS_UP	53	0.761699	2.0071	0	0.0170422	0.513	2116	tags=62%, list=11%, signal=70%
MODULE_292	130	0.684456	2.00691	0	0.0170142	0.513	2608	tags=52%, list=13%, signal=60%
SANA_TNF_SIGNALING_DN	84	0.558489	2.00622	0	0.0171526	0.518	2599	tags=40%, list=13%, signal=46%
GO_POSITIVE_REGULATION_OF_NATURAL_KILLER_CELL_MEDIATED_IMMUNITY	34	0.683519	2.00542	0	0.0173187	0.525	2112	tags=44%, list=11%, signal=49%
WIERENGA_STAT5A_TARGETS_DN	185	0.50757	2.00478	0	0.0173659	0.527	3637	tags=43%, list=19%, signal=52%
GSE23568_ID3_KO_VS_WT_CD8_TCELL_DN	197	0.572502	2.00453	0	0.0173567	0.527	3055	tags=44%, list=16%, signal=52%
GSE24634_IL4_VS_CTRL_TREATED_NAIVE_CD4_TCELL_DAY10_UP	190	0.500381	2.00444	0	0.0173024	0.527	2328	tags=33%, list=12%, signal=37%
GSE43863_DAY6_EFF_VS_DAY150_MEM_LY6C_INT_CXCR5POS_CD4_TCELL_DN	196	0.610583	2.00412	0	0.017382	0.529	3000	tags=44%, list=15%, signal=51%
GO_T_HELPER_1_TYPE_IMMUNE_RESPONSE	41	0.68307	2.00375	0	0.017448	0.529	2413	tags=46%, list=12%, signal=53%
GSE3982_EFF_MEMORY_CD4_TCELL_VS_NKCELL_DN	190	0.494021	2.00344	0	0.0174234	0.53	5131	tags=46%, list=26%, signal=62%
GO_MAST_CELL_GRANULE	22	0.763906	2.00283	0	0.0175097	0.534	4202	tags=82%, list=21%, signal=104%
GO_INTERLEUKIN_6_SECRETION	38	0.588915	2.00267	0	0.0174809	0.534	3619	tags=42%, list=19%, signal=52%
REACTOME_IMMUNOREGULATORY_INTERACTIONS_BETWEEN_A_LYMPHOID_AND_A_NON_LYMPHOID_CELL	127	0.708011	2.0017	0	0.0176457	0.537	3181	tags=61%, list=16%, signal=72%
LIU_TARGETS_OF_VMYB_VS_CMYB_DN	41	0.610647	2.00137	0	0.0177083	0.538	2776	tags=41%, list=14%, signal=48%
GO_REGULATION_OF_LIPID_KINASE_ACTIVITY	62	0.604904	2.00037	0	0.0179325	0.545	2531	tags=42%, list=13%, signal=48%
GO_B_CELL_ACTIVATION_INVOLVED_IN_IMMUNE_RESPONSE	74	0.614241	2.00016	0.00215983	0.0179098	0.546	1386	tags=34%, list=7%, signal=36%
WORSCHECH_TUMOR_REJECTION_UP	60	0.635091	2.00013	0.00218341	0.0178298	0.546	1746	tags=40%, list=9%, signal=44%
MODULE_375	90	0.568468	1.99927	0.00222222	0.0180925	0.55	3843	tags=48%, list=20%, signal=59%
GO_POSITIVE_REGULATION_OF_CHEMOTAXIS	130	0.545218	1.99927	0	0.0180125	0.55	2759	tags=39%, list=14%, signal=45%
GSE7460_CD8_TCELL_VS_TREG_ACT_UP	194	0.509905	1.99912	0	0.0179809	0.55	3138	tags=36%, list=16%, signal=43%
GO_REGULATION_OF_T_CELL_MEDIATED_IMMUNITY	66	0.628941	1.99822	0	0.018189	0.552	2287	tags=45%, list=12%, signal=51%
GSE6566_STRONG_VS_WEAK_DC_STIMULATED_CD4_TCELL_DN	166	0.494865	1.99701	0	0.0183506	0.555	3858	tags=37%, list=20%, signal=46%
GO_POSITIVE_REGULATION_OF_MAST_CELL_ACTIVATION	19	0.693913	1.99669	0	0.018378	0.556	3584	tags=58%, list=18%, signal=71%
GO_ANTIGEN_RECEPTOR_MEDIATED_SIGNALING_PATHWAY	233	0.59485	1.99618	0.00215054	0.0184098	0.557	2877	tags=42%, list=15%, signal=48%
GSE45739_UNSTIM_VS_ACD3_ACD28_STIM_WT_CD4_TCELL_DN	190	0.506941	1.99566	0	0.0184905	0.558	3709	tags=39%, list=19%, signal=48%
MARSON_FOXP3_TARGETS_UP	62	0.578635	1.99523	0	0.0185214	0.562	2389	tags=37%, list=12%, signal=42%
GSE2935_UV_INACTIVATED_VS_LIVE_SENDAI_VIRUS_INF_MACROPHAGE_UP	184	0.489678	1.99325	0	0.0190914	0.57	3772	tags=35%, list=19%, signal=43%
KUMAR_TARGETS_OF_MLL_AF9_FUSION	387	0.44598	1.99308	0	0.0190415	0.571	3605	tags=32%, list=18%, signal=39%
REACTOME_INTERLEUKIN_2_FAMILY_SIGNALING	44	0.723619	1.99182	0	0.0193122	0.576	3000	tags=64%, list=15%, signal=75%
HALLMARK_INFLAMMATORY_RESPONSE	200	0.549173	1.99133	0.00210084	0.0193798	0.579	3364	tags=40%, list=17%, signal=48%
RPS14_DN.V1_UP	184	0.575164	1.98955	0.00209205	0.0196503	0.581	3312	tags=47%, list=17%, signal=56%
GSE3982_CTRL_VS_LPS_48H_DC_DN	189	0.518848	1.98787	0.00207039	0.0201387	0.591	3878	tags=41%, list=20%, signal=50%
GSE21379_WT_VS_SAP_KO_CD4_TCELL_DN	192	0.505348	1.98713	0	0.0202915	0.592	3620	tags=40%, list=19%, signal=48%
GO_POSITIVE_REGULATION_OF_RESPONSE_TO_BIOTIC_STIMULUS	45	0.573272	1.98663	0	0.0204001	0.594	1375	tags=29%, list=7%, signal=31%
BERTUCCI_INVASIVE_CARCINOMA_DUCTAL_VS_LOBULAR_DN	45	0.76024	1.98647	0.00217391	0.0203795	0.595	1783	tags=58%, list=9%, signal=63%
LENAOUR_DENDRITIC_CELL_MATURATION_UP	115	0.508966	1.98639	0	0.0203101	0.595	2629	tags=35%, list=13%, signal=40%
GO_CORECEPTOR_ACTIVITY	44	0.679436	1.98562	0	0.0204933	0.599	1490	tags=45%, list=8%, signal=49%
RAMALHO_STEMNESS_DN	70	0.661262	1.98557	0	0.020423	0.6	4694	tags=67%, list=24%, signal=88%
GO_POSITIVE_REGULATION_OF_LEUKOCYTE_CHEMOTAXIS	83	0.574569	1.98516	0	0.0204878	0.601	2494	tags=42%, list=13%, signal=48%
GO_REGULATION_OF_ADAPTIVE_IMMUNE_RESPONSE	158	0.581461	1.98506	0	0.0204247	0.601	2413	tags=39%, list=12%, signal=44%
GSE37301_COMMON_LYMPHOID_PROGENITOR_VS_GRAN_MONO_PROGENITOR_DN	185	0.482431	1.98493	0	0.0204049	0.603	3738	tags=36%, list=19%, signal=44%
GSE5542_UNTREATED_VS_IFNG_TREATED_EPITHELIAL_CELLS_24H_UP	191	0.521071	1.98432	0	0.0205453	0.603	3288	tags=40%, list=17%, signal=47%
GSE369_SOCS3_KO_VS_WT_LIVER_POST_IL6_INJECTION_DN	192	0.560973	1.98418	0	0.0205086	0.603	3355	tags=42%, list=17%, signal=50%
GO_POSITIVE_REGULATION_OF_INTERLEUKIN_2_PRODUCTION	30	0.728927	1.98385	0.00223214	0.0205066	0.604	1490	tags=47%, list=8%, signal=50%
MODULE_108	56	0.62855	1.98345	0	0.0205183	0.604	3661	tags=46%, list=19%, signal=57%
GO_LYMPHOCYTE_ACTIVATION_INVOLVED_IN_IMMUNE_RESPONSE	175	0.554805	1.98307	0	0.0205473	0.606	2857	tags=36%, list=15%, signal=42%
DUNNE_TARGETS_OF_AML1_MTG8_FUSION_UP	50	0.661777	1.98306	0	0.0204664	0.606	3988	tags=58%, list=20%, signal=73%
GO_POSITIVE_REGULATION_OF_HUMORAL_IMMUNE_RESPONSE	16	0.703793	1.98281	0	0.0204369	0.606	1386	tags=38%, list=7%, signal=40%
GSE24142_EARLY_THYMIC_PROGENITOR_VS_DN2_THYMOCYTE_UP	198	0.551494	1.98261	0	0.020401	0.606	2460	tags=41%, list=13%, signal=46%
GSE33292_DN3_THYMOCYTE_VS_TCF1_KO_TCELL_LYMPHOMA_UP	194	0.504232	1.98228	0	0.0204346	0.61	3404	tags=35%, list=17%, signal=41%
GO_REGULATION_OF_LEUKOCYTE_DIFFERENTIATION	263	0.516591	1.98161	0	0.0205449	0.613	3009	tags=36%, list=15%, signal=42%
GSE40274_CTRL_VS_LEF1_TRANSDUCED_ACTIVATED_CD4_TCELL_UP	182	0.494098	1.98154	0	0.0204814	0.613	2923	tags=33%, list=15%, signal=38%
GSE29618_BCELL_VS_PDC_DAY7_FLU_VACCINE_UP	179	0.622215	1.98153	0.00436681	0.0204026	0.613	2484	tags=44%, list=13%, signal=50%
GSE22886_IGM_MEMORY_BCELL_VS_BLOOD_PLASMA_CELL_UP	190	0.524482	1.98141	0	0.0203715	0.614	4579	tags=47%, list=23%, signal=61%
GO_CCR_CHEMOKINE_RECEPTOR_BINDING	40	0.690148	1.98113	0	0.0203742	0.615	2670	tags=45%, list=14%, signal=52%
MODULE_521	36	0.593301	1.98104	0	0.0203338	0.616	3842	tags=36%, list=20%, signal=45%
GO_POSITIVE_REGULATION_OF_T_CELL_MIGRATION	30	0.640926	1.98091	0	0.0202918	0.617	1249	tags=37%, list=6%, signal=39%
REACTOME_INTERLEUKIN_RECEPTOR_SHC_SIGNALING	27	0.727074	1.98024	0	0.0204558	0.619	2531	tags=59%, list=13%, signal=68%
GSE3039_NKT_CELL_VS_B2_BCELL_UP	196	0.516677	1.98	0	0.0204301	0.619	4059	tags=41%, list=21%, signal=52%
GO_POSITIVE_REGULATION_OF_ADAPTIVE_IMMUNE_RESPONSE	102	0.601408	1.97968	0	0.0204426	0.619	2413	tags=39%, list=12%, signal=45%
GSE7219_UNSTIM_VS_LPS_AND_ANTI_CD40_STIM_DC_UP	180	0.538853	1.97962	0.00438597	0.0203702	0.619	1935	tags=33%, list=10%, signal=36%
GO_CELLULAR_RESPONSE_TO_BIOTIC_STIMULUS	227	0.508386	1.97907	0	0.0205271	0.622	3035	tags=34%, list=16%, signal=40%
GO_PRODUCTION_OF_MOLECULAR_MEDIATOR_OF_IMMUNE_RESPONSE	190	0.510649	1.97857	0	0.0205382	0.622	2375	tags=31%, list=12%, signal=35%
REACTOME_GPCR_LIGAND_BINDING	451	0.465826	1.97849	0	0.0204719	0.622	4820	tags=40%, list=25%, signal=51%
BIOCARTA_IL3_PATHWAY	15	0.750074	1.97798	0	0.0205443	0.624	1002	tags=40%, list=5%, signal=42%
GO_T_CELL_MEDIATED_IMMUNITY	102	0.570329	1.97788	0	0.0204994	0.624	2401	tags=39%, list=12%, signal=44%
GO_MONONUCLEAR_CELL_MIGRATION	84	0.608207	1.97779	0	0.0204517	0.624	2429	tags=43%, list=12%, signal=49%
GO_REGULATION_OF_MAST_CELL_ACTIVATION_INVOLVED_IN_IMMUNE_RESPONSE	30	0.650273	1.97774	0	0.0203867	0.624	3584	tags=57%, list=18%, signal=69%
GO_PLASMA_MEMBRANE_RECEPTOR_COMPLEX	187	0.513286	1.97747	0	0.0204159	0.624	3456	tags=38%, list=18%, signal=46%
KAECH_NAIVE_VS_DAY15_EFF_CD8_TCELL_DN	197	0.50332	1.97581	0	0.0208384	0.626	3312	tags=37%, list=17%, signal=44%
GSE29618_BCELL_VS_PDC_UP	183	0.634392	1.97572	0.00218818	0.020832	0.626	2544	tags=46%, list=13%, signal=52%
GO_NEGATIVE_REGULATION_OF_B_CELL_ACTIVATION	31	0.72988	1.97546	0	0.0208428	0.629	2022	tags=58%, list=10%, signal=65%
GO_MHC_PROTEIN_BINDING	29	0.736346	1.9754	0	0.0208115	0.631	2027	tags=55%, list=10%, signal=61%
GO_POSITIVE_REGULATION_OF_PHOSPHOLIPASE_ACTIVITY	57	0.578951	1.97453	0	0.0209991	0.635	4398	tags=56%, list=22%, signal=72%
GSE40274_CTRL_VS_FOXP3_AND_EOS_TRANSDUCED_ACTIVATED_CD4_TCELL_UP	180	0.510617	1.97414	0	0.0210331	0.635	3002	tags=34%, list=15%, signal=40%
GO_MATURE_B_CELL_DIFFERENTIATION	25	0.74183	1.97403	0.00214133	0.0209773	0.635	2065	tags=52%, list=11%, signal=58%
GSE22886_CD8_TCELL_VS_BCELL_NAIVE_DN	185	0.540967	1.97345	0	0.0210877	0.637	3546	tags=46%, list=18%, signal=56%
ONO_AML1_TARGETS_UP	25	0.736197	1.97333	0.00204918	0.0210479	0.637	2755	tags=68%, list=14%, signal=79%
GSE37301_CD4_TCELL_VS_GRANULOCYTE_MONOCYTE_PROGENITOR_DN	188	0.53767	1.97288	0.0021645	0.0210832	0.638	3605	tags=43%, list=18%, signal=52%
GO_NEGATIVE_REGULATION_OF_CYTOKINE_PRODUCTION	256	0.491921	1.97236	0	0.0211676	0.642	3661	tags=37%, list=19%, signal=45%
MODULE_208	116	0.63406	1.97201	0	0.0212449	0.644	2885	tags=47%, list=15%, signal=54%
GO_REGULATION_OF_PHOSPHOLIPID_METABOLIC_PROCESS	65	0.597193	1.97175	0	0.0212156	0.644	2701	tags=45%, list=14%, signal=52%
GSE32164_RESTING_DIFFERENTIATED_VS_CMYC_INHIBITED_MACROPHAGE_UP	196	0.477597	1.9712	0	0.0213247	0.646	3000	tags=32%, list=15%, signal=37%
SHEDDEN_LUNG_CANCER_GOOD_SURVIVAL_A12	273	0.456465	1.97088	0	0.0213607	0.646	3711	tags=34%, list=19%, signal=41%
GSE5542_UNTREATED_VS_IFNA_TREATED_EPITHELIAL_CELLS_6H_UP	184	0.514955	1.97072	0.0021645	0.021341	0.647	2465	tags=33%, list=13%, signal=37%
MODULE_288	37	0.723765	1.97066	0	0.0212768	0.647	3364	tags=65%, list=17%, signal=78%
MODULE_112	258	0.465335	1.9701	0	0.0213778	0.649	3637	tags=36%, list=19%, signal=44%
GO_REGULATION_OF_CALCIUM_MEDIATED_SIGNALING	97	0.532769	1.97004	0	0.0213315	0.649	4215	tags=46%, list=22%, signal=59%
GSE19888_ADENOSINE_A3R_ACT_VS_TCELL_MEMBRANES_ACT_IN_MAST_CELL_UP	196	0.540821	1.96987	0.00391389	0.0213225	0.65	4930	tags=49%, list=25%, signal=65%
GO_CALCIUM_MEDIATED_SIGNALING	214	0.521945	1.96983	0	0.0212775	0.651	3573	tags=41%, list=18%, signal=49%
GSE22886_NEUTROPHIL_VS_DC_UP	187	0.458171	1.96947	0	0.0212975	0.652	3951	tags=37%, list=20%, signal=46%
GSE24142_EARLY_THYMIC_PROGENITOR_VS_DN2_THYMOCYTE_FETAL_UP	197	0.517843	1.96869	0	0.0214394	0.652	2380	tags=36%, list=12%, signal=41%
GSE15735_CTRL_VS_HDAC_INHIBITOR_TREATED_CD4_TCELL_2H_UP	193	0.509872	1.96861	0	0.0213812	0.652	4029	tags=42%, list=21%, signal=52%
GSE40666_UNTREATED_VS_IFNA_STIM_STAT1_KO_CD8_TCELL_90MIN_DN	194	0.556103	1.96828	0.00215517	0.0214234	0.656	3404	tags=42%, list=17%, signal=51%
GSE34205_HEALTHY_VS_RSV_INF_INFANT_PBMC_UP	185	0.54162	1.96809	0.00215983	0.0213745	0.656	5071	tags=52%, list=26%, signal=69%
GSE21063_WT_VS_NFATC1_KO_BCELL_UP	196	0.453834	1.96804	0	0.0213327	0.656	3207	tags=32%, list=16%, signal=38%
GO_POSITIVE_REGULATION_OF_PHOSPHATIDYLINOSITOL_3_KINASE_SIGNALING	84	0.560961	1.9679	0	0.0212811	0.656	2531	tags=38%, list=13%, signal=44%
GSE22886_IGA_VS_IGM_MEMORY_BCELL_DN	191	0.506403	1.96788	0	0.0212201	0.656	4673	tags=44%, list=24%, signal=57%
GSE360_T_GONDII_VS_B_MALAYI_LOW_DOSE_DC_UP	192	0.47601	1.96774	0	0.02119	0.656	2911	tags=31%, list=15%, signal=36%
GO_POSITIVE_REGULATION_OF_LIPID_KINASE_ACTIVITY	36	0.619213	1.96753	0	0.0212144	0.656	2022	tags=39%, list=10%, signal=43%
GSE5455_HEALTHY_VS_TUMOR_BEARING_MOUSE_SPLEEN_MONOCYTE_DN	197	0.469971	1.96726	0	0.0212318	0.656	3403	tags=36%, list=17%, signal=43%
BOYLAN_MULTIPLE_MYELOMA_PCA1_UP	111	0.531692	1.96716	0	0.021199	0.656	1837	tags=33%, list=9%, signal=37%
GO_T_CELL_DIFFERENTIATION	231	0.573369	1.96645	0	0.0213182	0.658	2766	tags=41%, list=14%, signal=47%
GO_T_CELL_HOMEOSTASIS	36	0.635749	1.96563	0.00204918	0.021491	0.66	2297	tags=47%, list=12%, signal=53%
PID_IL12_STAT4_PATHWAY	33	0.766636	1.96519	0	0.0215187	0.661	2670	tags=64%, list=14%, signal=74%
KEGG_FC_EPSILON_RI_SIGNALING_PATHWAY	79	0.542255	1.96482	0	0.0215423	0.661	3573	tags=42%, list=18%, signal=51%
GO_CHEMOKINE_BINDING	32	0.713163	1.96453	0	0.0215412	0.662	1097	tags=47%, list=6%, signal=50%
ONO_FOXP3_TARGETS_DN	42	0.712804	1.96447	0	0.0214915	0.663	2009	tags=55%, list=10%, signal=61%
MODULE_171	130	0.624276	1.96447	0.00205761	0.0214235	0.663	2436	tags=42%, list=12%, signal=48%
NAKAYAMA_SOFT_TISSUE_TUMORS_PCA2_DN	79	0.654441	1.96419	0.00865801	0.0214627	0.663	2233	tags=46%, list=11%, signal=51%
GSE24671_CTRL_VS_SENDAI_VIRUS_INFECTED_MOUSE_SPLENOCYTES_UP	178	0.548379	1.96269	0	0.0218616	0.671	3469	tags=38%, list=18%, signal=46%
WIKMAN_ASBESTOS_LUNG_CANCER_DN	28	0.719291	1.96194	0	0.0220565	0.673	2669	tags=57%, list=14%, signal=66%
GO_CYTOKINE_METABOLIC_PROCESS	110	0.542295	1.96122	0	0.0221752	0.676	3023	tags=40%, list=15%, signal=47%
GSE40274_CTRL_VS_FOXP3_AND_LEF1_TRANSDUCED_ACTIVATED_CD4_TCELL_UP	178	0.484399	1.96112	0	0.0221549	0.677	3607	tags=40%, list=18%, signal=49%
GSE5589_WT_VS_IL6_KO_LPS_AND_IL6_STIM_MACROPHAGE_45MIN_UP	194	0.477191	1.96111	0	0.0220935	0.677	3619	tags=35%, list=19%, signal=42%
GSE19923_E2A_KO_VS_HEB_AND_E2A_KO_DP_THYMOCYTE_DN	170	0.483549	1.96094	0	0.0220934	0.677	4679	tags=39%, list=24%, signal=51%
GSE36078_WT_VS_IL1R_KO_LUNG_DC_AFTER_AD5_INF_UP	197	0.460814	1.96081	0	0.0220719	0.677	2656	tags=33%, list=14%, signal=38%
REACTOME_CLASS_A_1_RHODOPSIN_LIKE_RECEPTORS	319	0.487606	1.96027	0	0.0221807	0.68	3881	tags=37%, list=20%, signal=45%
GSE2405_0H_VS_3H_A_PHAGOCYTOPHILUM_STIM_NEUTROPHIL_DN	183	0.457878	1.95991	0	0.0222322	0.68	3354	tags=32%, list=17%, signal=38%
GSE29618_BCELL_VS_MONOCYTE_UP	171	0.659077	1.95984	0.00888889	0.0221936	0.68	3704	tags=58%, list=19%, signal=71%
MODULE_265	29	0.733382	1.95979	0	0.022135	0.68	2961	tags=62%, list=15%, signal=73%
GSE19198_CTRL_VS_IL21_TREATED_TCELL_6H_UP	192	0.507285	1.95933	0	0.0221678	0.68	3474	tags=35%, list=18%, signal=42%
GSE4748_CYANOBACTERIUM_LPSLIKE_VS_LPS_AND_CYANOBACTERIUM_LPSLIKE_STIM_DC_3H_UP	174	0.577483	1.95895	0.00224719	0.0222378	0.682	3612	tags=45%, list=18%, signal=55%
KEGG_CHEMOKINE_SIGNALING_PATHWAY	186	0.55906	1.95879	0	0.0222255	0.682	4313	tags=49%, list=22%, signal=63%
HOWLIN_PUBERTAL_MAMMARY_GLAND	62	0.545348	1.95877	0	0.0221712	0.683	4228	tags=42%, list=22%, signal=53%
GAVIN_FOXP3_TARGETS_CLUSTER_P2	75	0.532997	1.95853	0	0.0221953	0.685	2293	tags=35%, list=12%, signal=39%
HALLMARK_IL2_STAT5_SIGNALING	199	0.478258	1.95817	0	0.0222312	0.686	3823	tags=37%, list=20%, signal=45%
GO_CELL_RECOGNITION	145	0.466675	1.95812	0	0.0221732	0.686	3502	tags=32%, list=18%, signal=39%
RUTELLA_RESPONSE_TO_HGF_DN	232	0.511461	1.95734	0	0.0223533	0.691	3003	tags=35%, list=15%, signal=41%
GO_DIVALENT_INORGANIC_CATION_HOMEOSTASIS	500	0.441574	1.95712	0	0.0223855	0.693	4691	tags=39%, list=24%, signal=50%
MODULE_165	79	0.605277	1.95618	0	0.0226962	0.698	3055	tags=47%, list=16%, signal=55%
GSE30083_SP3_VS_SP4_THYMOCYTE_DN	197	0.505998	1.95606	0	0.0226515	0.698	4530	tags=46%, list=23%, signal=59%
GO_CELLULAR_DEFENSE_RESPONSE	52	0.675073	1.95586	0	0.02267	0.699	3364	tags=56%, list=17%, signal=67%
MODULE_262	19	0.709352	1.95576	0.00201613	0.0226657	0.7	3661	tags=58%, list=19%, signal=71%
GUILLAUMOND_KLF10_TARGETS_UP	46	0.520389	1.95565	0	0.0226311	0.7	3619	tags=37%, list=19%, signal=45%
GNF2_PTPN4	49	0.770038	1.9556	0	0.0226058	0.7	1562	tags=57%, list=8%, signal=62%
GSE24142_EARLY_THYMIC_PROGENITOR_VS_DN3_THYMOCYTE_DN	196	0.487679	1.95549	0	0.0225759	0.7	3311	tags=37%, list=17%, signal=44%
GSE29618_BCELL_VS_MDC_UP	177	0.640079	1.95533	0.004329	0.02257	0.701	2544	tags=48%, list=13%, signal=55%
GO_REGULATION_OF_LYMPHOCYTE_DIFFERENTIATION	163	0.565785	1.95489	0.00214133	0.0226303	0.703	3380	tags=43%, list=17%, signal=51%
GO_POSITIVE_REGULATION_OF_INTERLEUKIN_6_PRODUCTION	85	0.516749	1.95443	0	0.0227013	0.704	3605	tags=38%, list=18%, signal=46%
GSE360_CTRL_VS_L_DONOVANI_DC_UP	194	0.475708	1.95438	0	0.0226398	0.704	4680	tags=39%, list=24%, signal=50%
GSE3982_MAST_CELL_VS_NKCELL_DN	189	0.47632	1.95431	0	0.0225927	0.704	3871	tags=40%, list=20%, signal=49%
SNF5_DN.V1_UP	175	0.524722	1.95424	0	0.0225563	0.704	4521	tags=44%, list=23%, signal=57%
GO_POSITIVE_REGULATION_OF_PEPTIDYL_TYROSINE_PHOSPHORYLATION	184	0.474519	1.95421	0.00224215	0.022492	0.704	4616	tags=42%, list=24%, signal=54%
GSE29618_BCELL_VS_MDC_DAY7_FLU_VACCINE_UP	177	0.642634	1.95416	0.0043384	0.0224314	0.704	2679	tags=50%, list=14%, signal=57%
GSE28783_ANTI_MIR33_VS_CTRL_ATHEROSCLEROSIS_MACROPHAGE_UP	196	0.449978	1.95415	0	0.0223764	0.704	3951	tags=36%, list=20%, signal=45%
GO_B_CELL_MEDIATED_IMMUNITY	116	0.558049	1.95383	0.00222717	0.0224141	0.705	3661	tags=42%, list=19%, signal=52%
SWEET_LUNG_CANCER_KRAS_DN	400	0.530924	1.95364	0.00212314	0.0224014	0.706	3743	tags=41%, list=19%, signal=50%
MORI_MATURE_B_LYMPHOCYTE_UP	84	0.642254	1.9534	0.00425532	0.0223928	0.706	2556	tags=45%, list=13%, signal=52%
MORI_PRE_BI_LYMPHOCYTE_DN	76	0.645384	1.95318	0	0.0223565	0.706	2328	tags=41%, list=12%, signal=46%
ICHIBA_GRAFT_VERSUS_HOST_DISEASE_35D_UP	137	0.584735	1.95308	0	0.0223195	0.707	3461	tags=50%, list=18%, signal=60%
GO_PEPTIDYL_TYROSINE_MODIFICATION	353	0.446044	1.95261	0	0.0224242	0.71	2766	tags=30%, list=14%, signal=35%
GO_NEGATIVE_REGULATION_OF_CYTOKINE_PRODUCTION_INVOLVED_IN_INFLAMMATORY_RESPONSE	16	0.696801	1.95241	0	0.0224053	0.71	1672	tags=44%, list=9%, signal=48%
GO_REGULATION_OF_LEUKOCYTE_APOPTOTIC_PROCESS	85	0.577223	1.95208	0.00215983	0.0224457	0.712	2961	tags=44%, list=15%, signal=51%
GO_PHOSPHOLIPASE_C_ACTIVATING_G_PROTEIN_COUPLED_RECEPTOR_SIGNALING_PATHWAY	97	0.51545	1.95137	0	0.0225738	0.714	4435	tags=43%, list=23%, signal=56%
MODULE_176	228	0.468032	1.95106	0	0.0226328	0.716	3637	tags=36%, list=19%, signal=44%
GSE37532_WT_VS_PPARG_KO_VISCERAL_ADIPOSE_TISSUE_TCONV_UP	195	0.499054	1.95106	0	0.0225706	0.716	4253	tags=40%, list=22%, signal=51%
GO_PHAGOCYTOSIS	252	0.503383	1.95015	0	0.0227863	0.717	3071	tags=36%, list=16%, signal=42%
MODULE_345	119	0.641399	1.94979	0.00214592	0.0228186	0.718	3119	tags=49%, list=16%, signal=58%
GSE32164_ALTERNATIVELY_ACT_M2_VS_CMYC_INHIBITED_MACROPHAGE_UP	195	0.508483	1.94972	0.00208333	0.0227967	0.718	3278	tags=34%, list=17%, signal=41%
GO_NEGATIVE_REGULATION_OF_PRODUCTION_OF_MOLECULAR_MEDIATOR_OF_IMMUNE_RESPONSE	36	0.62129	1.94964	0	0.022768	0.719	1386	tags=36%, list=7%, signal=39%
GSE22886_TCELL_VS_BCELL_NAIVE_DN	188	0.548398	1.94942	0	0.0227876	0.719	3481	tags=45%, list=18%, signal=54%
BASSO_CD40_SIGNALING_DN	68	0.566402	1.94937	0.00220264	0.0227467	0.72	3322	tags=44%, list=17%, signal=53%
GO_NEGATIVE_REGULATION_OF_LYMPHOCYTE_ACTIVATION	139	0.553534	1.94915	0.00422833	0.0227728	0.722	2748	tags=40%, list=14%, signal=47%
CROONQUIST_NRAS_SIGNALING_UP	38	0.664319	1.9491	0.002079	0.0227211	0.722	3629	tags=58%, list=19%, signal=71%
MCCLUNG_COCAINE_REWARD_5D	72	0.522468	1.9491	0	0.0226602	0.722	3781	tags=44%, list=19%, signal=55%
KEGG_T_CELL_RECEPTOR_SIGNALING_PATHWAY	108	0.60684	1.94788	0.00211864	0.0230133	0.727	2531	tags=44%, list=13%, signal=50%
GO_IMMUNOGLOBULIN_PRODUCTION	100	0.578717	1.94774	0.0021978	0.0230039	0.727	2281	tags=33%, list=12%, signal=37%
GSE25677_MPL_VS_R848_STIM_BCELL_UP	184	0.508938	1.94773	0	0.0229455	0.727	3376	tags=38%, list=17%, signal=46%
MADAN_DPPA4_TARGETS	56	0.507995	1.94745	0	0.0229558	0.727	2562	tags=29%, list=13%, signal=33%
GO_MODULATION_OF_GROWTH_OF_SYMBIONT_INVOLVED_IN_INTERACTION_WITH_HOST	15	0.745992	1.94628	0	0.0232195	0.731	1312	tags=53%, list=7%, signal=57%
GSE24142_EARLY_THYMIC_PROGENITOR_VS_DN3_THYMOCYTE_ADULT_UP	198	0.518042	1.94618	0	0.0231927	0.731	2509	tags=37%, list=13%, signal=42%
GSE22601_IMMATURE_CD4_SINGLE_POSITIVE_VS_CD8_SINGLE_POSITIVE_THYMOCYTE_UP	198	0.549312	1.94616	0	0.0231317	0.731	3829	tags=43%, list=20%, signal=53%
GO_ACTIVATED_T_CELL_PROLIFERATION	41	0.599151	1.94558	0.0021692	0.0232695	0.732	3230	tags=49%, list=17%, signal=58%
VERHAAK_AML_WITH_NPM1_MUTATED_DN	240	0.500058	1.94519	0	0.0233251	0.732	3815	tags=41%, list=20%, signal=50%
GSE360_L_DONOVANI_VS_B_MALAYI_LOW_DOSE_DC_DN	195	0.493175	1.94517	0	0.0232726	0.732	4447	tags=42%, list=23%, signal=53%
GSE30083_SP2_VS_SP3_THYMOCYTE_DN	196	0.464479	1.94493	0	0.0232576	0.734	4047	tags=38%, list=21%, signal=48%
BIOCARTA_CCR5_PATHWAY	17	0.759159	1.94484	0	0.023227	0.734	1494	tags=47%, list=8%, signal=51%
GSE22886_NAIVE_CD8_TCELL_VS_DC_UP	187	0.597147	1.9436	0.00440529	0.0235544	0.737	4773	tags=56%, list=24%, signal=74%
GO_GROWTH_INVOLVED_IN_SYMBIOTIC_INTERACTION	18	0.7076	1.94267	0.00223214	0.0238114	0.742	1351	tags=50%, list=7%, signal=54%
REACTOME_CELL_SURFACE_INTERACTIONS_AT_THE_VASCULAR_WALL	137	0.488624	1.94261	0	0.0237695	0.742	2731	tags=34%, list=14%, signal=39%
GSE29164_UNTREATED_VS_CD8_TCELL_TREATED_MELANOMA_DAY3_DN	196	0.500264	1.94243	0	0.0237755	0.743	2818	tags=34%, list=14%, signal=39%
GSE7831_1H_VS_4H_INFLUENZA_STIM_PDC_DN	195	0.493776	1.94236	0	0.0237281	0.743	2654	tags=32%, list=14%, signal=36%
CYCLIN_D1_KE_.V1_DN	186	0.461705	1.94226	0	0.0237026	0.743	3673	tags=32%, list=19%, signal=39%
MORI_LARGE_PRE_BII_LYMPHOCYTE_DN	56	0.736648	1.94221	0.00209644	0.0236518	0.743	1629	tags=54%, list=8%, signal=58%
GO_CELLULAR_EXTRAVASATION	57	0.64122	1.94213	0	0.0236053	0.743	3037	tags=49%, list=16%, signal=58%
GNF2_CD7	38	0.831342	1.94129	0.00205339	0.0238273	0.748	1503	tags=66%, list=8%, signal=71%
GSE40274_CTRL_VS_XBP1_TRANSDUCED_ACTIVATED_CD4_TCELL_UP	180	0.518899	1.94108	0	0.0238466	0.749	3694	tags=43%, list=19%, signal=52%
PID_IL2_1PATHWAY	55	0.631232	1.94104	0.00208333	0.0237986	0.749	3000	tags=45%, list=15%, signal=54%
MODULE_223	141	0.512118	1.94062	0	0.0239028	0.752	3842	tags=40%, list=20%, signal=49%
GSE17974_IL4_AND_ANTI_IL12_VS_UNTREATED_12H_ACT_CD4_TCELL_DN	179	0.465542	1.94051	0	0.023882	0.752	3481	tags=34%, list=18%, signal=41%
GSE12366_NAIVE_VS_MEMORY_BCELL_UP	173	0.504569	1.94018	0.00209644	0.0239215	0.752	4570	tags=45%, list=23%, signal=58%
GSE26495_NAIVE_VS_PD1LOW_CD8_TCELL_DN	194	0.531582	1.94002	0.00210526	0.0238969	0.752	2774	tags=38%, list=14%, signal=43%
GO_REGULATION_OF_HUMORAL_IMMUNE_RESPONSE	67	0.581179	1.93978	0	0.0239222	0.755	1926	tags=36%, list=10%, signal=40%
HAN_JNK_SINGALING_DN	39	0.589389	1.93971	0.00215054	0.0238759	0.755	3622	tags=51%, list=19%, signal=63%
GO_POSITIVE_REGULATION_OF_CHEMOKINE_PRODUCTION	53	0.570166	1.93924	0	0.0239238	0.757	5036	tags=53%, list=26%, signal=71%
GSE26495_NAIVE_VS_PD1HIGH_CD8_TCELL_DN	190	0.535862	1.93903	0	0.023925	0.757	2787	tags=38%, list=14%, signal=44%
GO_SECOND_MESSENGER_MEDIATED_SIGNALING	433	0.477187	1.93896	0	0.023888	0.757	4546	tags=43%, list=23%, signal=55%
GO_HUMORAL_IMMUNE_RESPONSE	239	0.481175	1.93811	0	0.024086	0.758	2629	tags=26%, list=13%, signal=30%
BIOCARTA_NKT_PATHWAY	26	0.773876	1.93768	0.00211416	0.0241354	0.758	1771	tags=62%, list=9%, signal=68%
LIU_VAV3_PROSTATE_CARCINOGENESIS_UP	86	0.540534	1.93742	0	0.0241816	0.761	3113	tags=40%, list=16%, signal=47%
NAKAJIMA_EOSINOPHIL	25	0.655476	1.93709	0.00207039	0.0242652	0.763	3716	tags=64%, list=19%, signal=79%
GSE45365_NK_CELL_VS_CD8_TCELL_MCMV_INFECTION_DN	189	0.510904	1.93663	0.00213675	0.0243946	0.766	3535	tags=41%, list=18%, signal=50%
KAECH_DAY15_EFF_VS_MEMORY_CD8_TCELL_UP	195	0.472442	1.9365	0	0.0243737	0.766	3354	tags=34%, list=17%, signal=40%
GSE23568_CTRL_TRANSDUCED_VS_WT_CD8_TCELL_DN	198	0.545968	1.93644	0.00212766	0.0243278	0.766	3289	tags=39%, list=17%, signal=47%
GNF2_CD97	38	0.722877	1.93636	0	0.0243055	0.766	2919	tags=61%, list=15%, signal=71%
GO_MACROPHAGE_ACTIVATION	83	0.579648	1.9362	0	0.0242866	0.766	3694	tags=49%, list=19%, signal=61%
GO_GRANULOCYTE_MACROPHAGE_COLONY_STIMULATING_FACTOR_PRODUCTION	16	0.682844	1.93597	0	0.0242829	0.766	3336	tags=50%, list=17%, signal=60%
BOYLAN_MULTIPLE_MYELOMA_C_D_DN	265	0.482526	1.93554	0	0.0243691	0.767	3755	tags=38%, list=19%, signal=47%
GSE27859_MACROPHAGE_VS_CD11C_INT_F480_INT_DC_DN	192	0.484632	1.93518	0	0.0243967	0.767	2407	tags=27%, list=12%, signal=30%
GSE30083_SP2_VS_SP4_THYMOCYTE_DN	197	0.504065	1.93518	0	0.0243452	0.767	3756	tags=41%, list=19%, signal=50%
GO_REGULATION_OF_CALCIUM_ION_TRANSPORT	235	0.463821	1.93502	0	0.0243463	0.767	3664	tags=38%, list=19%, signal=46%
GO_REGULATION_OF_T_HELPER_1_TYPE_IMMUNE_RESPONSE	27	0.703156	1.9342	0.002079	0.0245455	0.769	1490	tags=44%, list=8%, signal=48%
GSE32901_NAIVE_VS_TH1_CD4_TCELL_DN	177	0.516798	1.93416	0	0.0244954	0.769	3573	tags=38%, list=18%, signal=46%
WINTER_HYPOXIA_DN	48	0.839746	1.93409	0	0.0244503	0.769	1162	tags=73%, list=6%, signal=77%
GSE3982_BCELL_VS_NKCELL_UP	188	0.51184	1.93377	0	0.0245012	0.769	3704	tags=39%, list=19%, signal=47%
GO_POSITIVE_REGULATION_OF_T_HELPER_1_TYPE_IMMUNE_RESPONSE	20	0.715246	1.93373	0	0.0244565	0.769	2413	tags=50%, list=12%, signal=57%
GO_POSITIVE_REGULATION_OF_MYELOID_LEUKOCYTE_MEDIATED_IMMUNITY	30	0.612146	1.93344	0	0.0244989	0.769	4515	tags=60%, list=23%, signal=78%
KEGG_SYSTEMIC_LUPUS_ERYTHEMATOSUS	55	0.671705	1.93323	0.00206612	0.0244865	0.77	3637	tags=58%, list=19%, signal=71%
GO_REGULATION_OF_ACUTE_INFLAMMATORY_RESPONSE	44	0.55165	1.9324	0	0.0247709	0.773	2375	tags=36%, list=12%, signal=41%
BIOCARTA_IL12_PATHWAY	19	0.791651	1.93205	0.00213675	0.0248386	0.774	1279	tags=53%, list=7%, signal=56%
BIOCARTA_IL2RB_PATHWAY	37	0.639752	1.93203	0	0.02479	0.774	3288	tags=54%, list=17%, signal=65%
FARMER_BREAST_CANCER_CLUSTER_1	38	0.848608	1.93195	0	0.0247618	0.774	546	tags=55%, list=3%, signal=57%
GSE43863_NAIVE_VS_MEMORY_LY6C_INT_CXCR5POS_CD4_TCELL_D150_LCMV_UP	194	0.513726	1.93185	0	0.0247406	0.774	3336	tags=39%, list=17%, signal=47%
GSE22886_NAIVE_BCELL_VS_BLOOD_PLASMA_CELL_UP	192	0.567195	1.93176	0.00209644	0.0247181	0.774	4339	tags=49%, list=22%, signal=63%
GSE22886_DAY0_VS_DAY1_MONOCYTE_IN_CULTURE_UP	196	0.522087	1.93171	0.00627615	0.0246732	0.774	3778	tags=42%, list=19%, signal=52%
LENAOUR_DENDRITIC_CELL_MATURATION_DN	128	0.519856	1.93164	0	0.0246354	0.774	4480	tags=45%, list=23%, signal=58%
GSE22886_NAIVE_BCELL_VS_DC_UP	181	0.550288	1.93151	0	0.0246261	0.775	4591	tags=49%, list=23%, signal=63%
GSE20366_TREG_VS_NAIVE_CD4_TCELL_DN	197	0.491438	1.93118	0	0.0246815	0.776	4428	tags=44%, list=23%, signal=57%
LEE_DIFFERENTIATING_T_LYMPHOCYTE	184	0.722921	1.93114	0.00214133	0.0246379	0.776	1801	tags=53%, list=9%, signal=58%
SHIPP_DLBCL_VS_FOLLICULAR_LYMPHOMA_DN	43	0.724188	1.93102	0	0.0246162	0.776	2379	tags=60%, list=12%, signal=69%
FLECHNER_BIOPSY_KIDNEY_TRANSPLANT_REJECTED_VS_OK_UP	86	0.706234	1.9306	0	0.0247112	0.776	1887	tags=52%, list=10%, signal=58%
GSE16266_CTRL_VS_LPS_STIM_MEF_DN	196	0.460789	1.93033	0	0.0247518	0.777	2534	tags=29%, list=13%, signal=33%
GO_NEGATIVE_REGULATION_OF_CYTOKINE_SECRETION	63	0.557931	1.92988	0	0.0248513	0.778	3619	tags=48%, list=19%, signal=58%
GSE22886_NAIVE_CD4_TCELL_VS_MONOCYTE_UP	189	0.562816	1.9296	0.00429185	0.0249018	0.78	1914	tags=34%, list=10%, signal=37%
GSE21380_NON_TFH_VS_TFH_CD4_TCELL_UP	195	0.499534	1.92873	0	0.0252084	0.783	2368	tags=32%, list=12%, signal=36%
PID_FCER1_PATHWAY	59	0.616247	1.92746	0	0.025559	0.786	3894	tags=53%, list=20%, signal=65%
P53_DN.V2_UP	144	0.465302	1.92712	0	0.0256137	0.787	4597	tags=39%, list=23%, signal=50%
GO_LIPOPOLYSACCHARIDE_BINDING	33	0.615878	1.92708	0	0.0255709	0.787	4111	tags=42%, list=21%, signal=54%
MODULE_175	53	0.51576	1.92697	0	0.0255366	0.787	1371	tags=28%, list=7%, signal=30%
BIOCARTA_TCR_PATHWAY	44	0.662734	1.92662	0	0.0256031	0.788	2531	tags=52%, list=13%, signal=60%
GO_REGULATION_OF_GRANULOCYTE_CHEMOTAXIS	41	0.623956	1.92594	0	0.0257507	0.791	3661	tags=59%, list=19%, signal=72%
LU_IL4_SIGNALING	92	0.553749	1.92559	0.00215517	0.0258282	0.793	2494	tags=39%, list=13%, signal=45%
GSE40274_FOXP3_VS_FOXP3_AND_PBX1_TRANSDUCED_ACTIVATED_CD4_TCELL_UP	196	0.513393	1.92556	0	0.0257792	0.793	3316	tags=37%, list=17%, signal=44%
GSE41087_WT_VS_FOXP3_MUT_ANTI_CD3_CD28_STIM_CD4_TCELL_UP	187	0.523417	1.92533	0	0.0258039	0.793	4537	tags=44%, list=23%, signal=57%
MODULE_111	152	0.459804	1.9249	0	0.0259092	0.794	3480	tags=37%, list=18%, signal=44%
GO_REGULATION_OF_LEUKOCYTE_DEGRANULATION	44	0.612438	1.92477	0	0.0259218	0.794	3584	tags=50%, list=18%, signal=61%
GO_ERK1_AND_ERK2_CASCADE	293	0.454787	1.92469	0	0.0258821	0.794	4603	tags=40%, list=24%, signal=52%
ZHAN_MULTIPLE_MYELOMA_SPIKED	23	0.602103	1.92456	0.00217865	0.0258605	0.794	2201	tags=39%, list=11%, signal=44%
CHYLA_CBFA2T3_TARGETS_UP	366	0.445824	1.92375	0	0.0260951	0.795	4011	tags=38%, list=21%, signal=47%
GSE45881_CXCR6HI_VS_CXCR1LO_COLONIC_LAMINA_PROPRIA_DN	192	0.493347	1.9235	0	0.0261291	0.795	3113	tags=34%, list=16%, signal=40%
GSE40274_CTRL_VS_FOXP3_AND_GATA1_TRANSDUCED_ACTIVATED_CD4_TCELL_UP	161	0.465842	1.92322	0	0.0261891	0.797	3288	tags=36%, list=17%, signal=43%
GSE14415_INDUCED_TREG_VS_FOXP3_KO_INDUCED_TREG_IL2_CULTURE_DN	160	0.474177	1.92312	0	0.0261547	0.797	4077	tags=35%, list=21%, signal=44%
GSE3982_CENT_MEMORY_CD4_TCELL_VS_NKCELL_DN	193	0.461599	1.923	0	0.026143	0.797	4170	tags=38%, list=21%, signal=48%
REACTOME_INTERLEUKIN_3_INTERLEUKIN_5_AND_GM_CSF_SIGNALING	48	0.651272	1.92288	0.00209644	0.0261568	0.797	3000	tags=56%, list=15%, signal=66%
BASSO_CD40_SIGNALING_UP	101	0.638731	1.92279	0.00414938	0.0261236	0.797	3179	tags=54%, list=16%, signal=65%
KEGG_NATURAL_KILLER_CELL_MEDIATED_CYTOTOXICITY	131	0.535951	1.92262	0.00219298	0.0261285	0.798	2647	tags=34%, list=14%, signal=39%
GSE22886_NAIVE_BCELL_VS_MONOCYTE_UP	179	0.514783	1.92259	0.00451467	0.0260881	0.798	2796	tags=34%, list=14%, signal=39%
BOSCO_TH1_CYTOTOXIC_MODULE	112	0.640063	1.92243	0.00213675	0.0260758	0.798	1881	tags=46%, list=10%, signal=50%
GSE3565_DUSP1_VS_WT_SPLENOCYTES_UP	174	0.529684	1.92227	0	0.0260879	0.799	3312	tags=38%, list=17%, signal=45%
GNF2_IL2RB	44	0.709914	1.92169	0.00208333	0.0262139	0.801	2112	tags=52%, list=11%, signal=58%
MATSUDA_NATURAL_KILLER_DIFFERENTIATION	456	0.432685	1.92166	0	0.0261836	0.801	3391	tags=29%, list=17%, signal=35%
GSE41867_NAIVE_VS_DAY6_LCMV_ARMSTRONG_EFFECTOR_CD8_TCELL_DN	196	0.474395	1.92111	0	0.0262857	0.803	3605	tags=35%, list=18%, signal=42%
GSE28737_WT_VS_BCL6_HET_FOLLICULAR_BCELL_DN	196	0.493937	1.92069	0	0.0264018	0.804	4349	tags=41%, list=22%, signal=53%
GO_SECRETORY_GRANULE_ORGANIZATION	33	0.584851	1.92045	0	0.0264219	0.804	3605	tags=45%, list=18%, signal=56%
HALLMARK_IL6_JAK_STAT3_SIGNALING	86	0.588349	1.92037	0.00430108	0.0263923	0.804	2670	tags=43%, list=14%, signal=50%
GSE14415_INDUCED_TREG_VS_FOXP3_KO_INDUCED_TREG_DN	189	0.475159	1.92019	0	0.026406	0.804	3805	tags=34%, list=19%, signal=42%
GO_SPHINGOLIPID_BINDING	20	0.671266	1.91968	0	0.0265503	0.804	3655	tags=55%, list=19%, signal=68%
GSE26488_CTRL_VS_PEPTIDE_INJECTION_OT2_THYMOCYTE_DN	186	0.571483	1.91965	0.00860215	0.0265033	0.804	3185	tags=44%, list=16%, signal=52%
KUROZUMI_RESPONSE_TO_ONCOCYTIC_VIRUS	43	0.711605	1.91939	0.00421941	0.0265253	0.804	2961	tags=63%, list=15%, signal=74%
LI_INDUCED_T_TO_NATURAL_KILLER_DN	135	0.512028	1.91938	0	0.0264698	0.804	3771	tags=36%, list=19%, signal=44%
REACTOME_INTERLEUKIN_7_SIGNALING	23	0.659248	1.91918	0	0.0264907	0.804	2670	tags=48%, list=14%, signal=55%
GSE360_DC_VS_MAC_M_TUBERCULOSIS_UP	192	0.481836	1.91892	0	0.0265238	0.805	3182	tags=34%, list=16%, signal=40%
BREDEMEYER_RAG_SIGNALING_NOT_VIA_ATM_DN	56	0.524635	1.91861	0	0.0265652	0.807	1719	tags=29%, list=9%, signal=31%
RASHI_RESPONSE_TO_IONIZING_RADIATION_6	75	0.587704	1.91855	0.00444444	0.0265245	0.807	3326	tags=41%, list=17%, signal=50%
GSE24634_IL4_VS_CTRL_TREATED_NAIVE_CD4_TCELL_DAY5_UP	198	0.517296	1.91824	0	0.0265636	0.808	4323	tags=45%, list=22%, signal=58%
GSE22886_CD4_TCELL_VS_BCELL_NAIVE_DN	184	0.540396	1.91818	0	0.0265311	0.808	3583	tags=42%, list=18%, signal=51%
GO_REGULATION_OF_PHAGOCYTOSIS	88	0.538865	1.91725	0	0.0267793	0.813	4140	tags=44%, list=21%, signal=56%
CTIP_DN.V1_UP	126	0.478121	1.91697	0	0.0267934	0.814	4151	tags=37%, list=21%, signal=46%
GSE19941_UNSTIM_VS_LPS_STIM_IL10_KO_MACROPHAGE_UP	192	0.450384	1.91672	0	0.0268387	0.816	3670	tags=33%, list=19%, signal=41%
GO_EOSINOPHIL_CHEMOTAXIS	20	0.686088	1.91641	0	0.0268676	0.816	2417	tags=50%, list=12%, signal=57%
MODULE_76	81	0.611112	1.91633	0	0.0268439	0.816	4314	tags=54%, list=22%, signal=69%
GO_LEUKOCYTE_APOPTOTIC_PROCESS	105	0.541646	1.91619	0	0.0268377	0.816	2375	tags=37%, list=12%, signal=42%
GSE19401_UNSTIM_VS_RETINOIC_ACID_AND_PAM2CSK4_STIM_FOLLICULAR_DC_DN	196	0.513768	1.91571	0.00208768	0.026958	0.818	4548	tags=46%, list=23%, signal=60%
RASHI_RESPONSE_TO_IONIZING_RADIATION_4	47	0.579012	1.91567	0	0.0269161	0.818	1326	tags=34%, list=7%, signal=36%
GSE7219_WT_VS_NIK_NFKB2_KO_DC_DN	183	0.527262	1.91538	0.00434783	0.0269804	0.821	2177	tags=33%, list=11%, signal=37%
GO_RESPONSE_TO_PROSTAGLANDIN	31	0.584875	1.91536	0.00221239	0.0269298	0.821	2450	tags=35%, list=13%, signal=40%
GSE40274_CTRL_VS_FOXP3_AND_IRF4_TRANSDUCED_ACTIVATED_CD4_TCELL_UP	171	0.460836	1.91517	0	0.0269304	0.822	3294	tags=30%, list=17%, signal=36%
GO_RESPONSE_TO_CORTICOSTEROID	165	0.44065	1.91505	0	0.0268988	0.822	4603	tags=39%, list=24%, signal=51%
GCM_HMGA2	120	0.478513	1.91494	0	0.0268798	0.822	4911	tags=44%, list=25%, signal=59%
GSE41867_MEMORY_VS_EXHAUSTED_CD8_TCELL_DAY30_LCMV_UP	198	0.50832	1.91485	0	0.0268503	0.822	3950	tags=40%, list=20%, signal=50%
GSE7218_IGM_VS_IGG_SIGNAL_THGOUGH_ANTIGEN_BCELL_DN	176	0.578776	1.91443	0.00431965	0.0269131	0.823	3945	tags=44%, list=20%, signal=54%
GSE26669_CTRL_VS_COSTIM_BLOCK_MLR_CD4_TCELL_DN	194	0.493508	1.9141	0	0.0269949	0.824	3830	tags=37%, list=20%, signal=46%
GSE3982_BCELL_VS_EFF_MEMORY_CD4_TCELL_UP	186	0.494066	1.91383	0	0.0270255	0.824	2956	tags=35%, list=15%, signal=41%
GO_REGULATION_OF_LIPASE_ACTIVITY	94	0.491297	1.91375	0	0.0270118	0.825	4398	tags=43%, list=22%, signal=55%
ZHAN_MULTIPLE_MYELOMA_CD2_UP	44	0.612708	1.91372	0.004329	0.0269716	0.825	3263	tags=52%, list=17%, signal=63%
GSE3337_4H_VS_16H_IFNG_IN_CD8POS_DC_DN	193	0.478702	1.91372	0	0.0269181	0.825	3275	tags=35%, list=17%, signal=42%
GO_NEGATIVE_REGULATION_OF_IMMUNE_RESPONSE	139	0.506525	1.91339	0.00211416	0.0270208	0.826	2413	tags=32%, list=12%, signal=37%
RUTELLA_RESPONSE_TO_CSF2RB_AND_IL4_DN	312	0.489583	1.91291	0	0.0271173	0.826	3621	tags=37%, list=19%, signal=44%
GSE8921_UNSTIM_VS_TLR1_2_STIM_MONOCYTE_24H_UP	194	0.490069	1.9129	0.00220264	0.0270656	0.826	2937	tags=32%, list=15%, signal=37%
ELF1_Q6	241	0.48037	1.91246	0.00215983	0.02713	0.826	3422	tags=34%, list=17%, signal=41%
GO_ANTIGEN_BINDING	53	0.669496	1.9121	0	0.0271972	0.828	3128	tags=57%, list=16%, signal=67%
GNF2_MATK	24	0.847427	1.91196	0	0.0271936	0.829	1503	tags=71%, list=8%, signal=77%
TAKEDA_TARGETS_OF_NUP98_HOXA9_FUSION_16D_UP	170	0.498265	1.91162	0	0.0272482	0.829	2438	tags=31%, list=12%, signal=35%
GO_INTEGRIN_ACTIVATION	22	0.627548	1.91117	0	0.0273705	0.829	914	tags=36%, list=5%, signal=38%
GO_T_CELL_ACTIVATION_INVOLVED_IN_IMMUNE_RESPONSE	99	0.559652	1.91115	0.00630252	0.0273172	0.829	2670	tags=36%, list=14%, signal=42%
REACTOME_CHEMOKINE_RECEPTORS_BIND_CHEMOKINES	48	0.66734	1.91102	0.00217391	0.0273162	0.83	1420	tags=40%, list=7%, signal=43%
GSE2935_UV_INACTIVATED_VS_LIVE_SENDAI_VIRUS_INF_MACROPHAGE_DN	184	0.516348	1.91057	0	0.0273953	0.83	2787	tags=36%, list=14%, signal=42%
GO_RECEPTOR_COMPLEX	397	0.461988	1.91013	0	0.0274829	0.83	4382	tags=41%, list=22%, signal=51%
RIGGI_EWING_SARCOMA_PROGENITOR_UP	413	0.46367	1.90985	0	0.0275465	0.83	4473	tags=41%, list=23%, signal=52%
GO_NEGATIVE_REGULATION_OF_LEUKOCYTE_CHEMOTAXIS	18	0.675619	1.90911	0.00413223	0.0277578	0.832	3637	tags=61%, list=19%, signal=75%
GSE3982_MAST_CELL_VS_BCELL_DN	182	0.511235	1.9091	0.00221729	0.0277088	0.832	4145	tags=41%, list=21%, signal=52%
GSE29618_MONOCYTE_VS_MDC_DN	180	0.490356	1.90898	0	0.027689	0.832	2278	tags=28%, list=12%, signal=32%
GO_PHOSPHOTYROSINE_RESIDUE_BINDING	40	0.59405	1.90892	0.00207469	0.0276619	0.833	3558	tags=55%, list=18%, signal=67%
GSE14000_4H_VS_16H_LPS_DC_TRANSLATED_RNA_UP	190	0.463105	1.90882	0	0.0276435	0.833	4422	tags=40%, list=23%, signal=51%
GSE16522_MEMORY_VS_NAIVE_ANTI_CD3CD28_STIM_CD8_TCELL_DN	195	0.477693	1.90827	0.00443459	0.0277393	0.835	3043	tags=34%, list=16%, signal=40%
GSE16450_CTRL_VS_IFNA_6H_STIM_MATURE_NEURON_CELL_LINE_UP	197	0.452031	1.90782	0	0.0278635	0.836	3349	tags=32%, list=17%, signal=39%
GO_EOSINOPHIL_MIGRATION	24	0.6635	1.90736	0	0.0279827	0.837	3106	tags=54%, list=16%, signal=64%
POOLA_INVASIVE_BREAST_CANCER_UP	267	0.60766	1.90732	0.004329	0.0279376	0.837	2544	tags=44%, list=13%, signal=50%
GO_NEGATIVE_REGULATION_OF_ADENYLATE_CYCLASE_ACTIVITY	17	0.661444	1.90702	0.00402414	0.0280153	0.837	3258	tags=47%, list=17%, signal=56%
GNF2_RAB7L1	33	0.7786	1.90695	0	0.0280018	0.837	1735	tags=58%, list=9%, signal=63%
GSE5099_CLASSICAL_M1_VS_ALTERNATIVE_M2_MACROPHAGE_UP	184	0.506021	1.90691	0.00224719	0.0279741	0.837	4579	tags=43%, list=23%, signal=56%
GO_POSITIVE_REGULATION_OF_T_CELL_MEDIATED_IMMUNITY	44	0.622086	1.90689	0	0.0279239	0.837	2247	tags=41%, list=11%, signal=46%
ALTEMEIER_RESPONSE_TO_LPS_WITH_MECHANICAL_VENTILATION	122	0.588758	1.90638	0.01002	0.0280791	0.837	4537	tags=55%, list=23%, signal=71%
VILIMAS_NOTCH1_TARGETS_DN	27	0.783365	1.90557	0.00573614	0.0283986	0.841	3055	tags=78%, list=16%, signal=92%
CHIARETTI_T_ALL_REFRACTORY_TO_THERAPY	26	0.625113	1.90455	0	0.028705	0.843	3419	tags=46%, list=17%, signal=56%
KLEIN_PRIMARY_EFFUSION_LYMPHOMA_DN	54	0.698102	1.90423	0.00441501	0.0287742	0.843	2667	tags=63%, list=14%, signal=73%
HELLER_SILENCED_BY_METHYLATION_UP	270	0.493028	1.90412	0	0.028754	0.843	3364	tags=36%, list=17%, signal=43%
GO_T_CELL_SELECTION	48	0.725731	1.90394	0.00215054	0.0287698	0.843	1856	tags=54%, list=9%, signal=60%
GSE11057_PBMC_VS_MEM_CD4_TCELL_UP	187	0.597433	1.90371	0.00632911	0.0288236	0.843	3364	tags=51%, list=17%, signal=61%
GO_POSITIVE_REGULATION_OF_HEMOPOIESIS	179	0.507502	1.90322	0	0.0289506	0.844	3910	tags=39%, list=20%, signal=48%
GO_POSITIVE_REGULATION_OF_CYTOSOLIC_CALCIUM_ION_CONCENTRATION_INVOLVED_IN_PHOSPHOLIPASE_C_ACTIVATING_G_PROTEIN_COUPLED_SIGNALING_PATHWAY	31	0.601883	1.9031	0.00663717	0.0289266	0.844	3029	tags=45%, list=15%, signal=53%
GO_NEGATIVE_REGULATION_OF_CHEMOTAXIS	58	0.532667	1.90298	0	0.0289173	0.844	3734	tags=45%, list=19%, signal=55%
GO_REGULATION_OF_ANTIGEN_RECEPTOR_MEDIATED_SIGNALING_PATHWAY	61	0.638119	1.90292	0.0128755	0.0288826	0.844	2441	tags=51%, list=12%, signal=58%
FERRANDO_T_ALL_WITH_MLL_ENL_FUSION_UP	86	0.495112	1.90287	0.00224719	0.0288466	0.844	3753	tags=36%, list=19%, signal=44%
GAVIN_FOXP3_TARGETS_CLUSTER_P3	156	0.482762	1.90281	0	0.0288114	0.844	3219	tags=37%, list=16%, signal=44%
GSE24634_IL4_VS_CTRL_TREATED_NAIVE_CD4_TCELL_DAY3_DN	194	0.538906	1.90246	0.00214133	0.0288709	0.844	2787	tags=33%, list=14%, signal=38%
PU1_Q6	226	0.454516	1.90241	0	0.0288342	0.844	3775	tags=33%, list=19%, signal=40%
GSE39556_CD8A_DC_VS_NK_CELL_DN	188	0.506211	1.90238	0	0.0287881	0.844	4876	tags=48%, list=25%, signal=63%
GO_INTERLEUKIN_1_SECRETION	56	0.540009	1.90179	0.00206612	0.0289476	0.844	2787	tags=38%, list=14%, signal=44%
GSE19198_1H_VS_24H_IL21_TREATED_TCELL_DN	191	0.486892	1.90146	0	0.0290195	0.844	3354	tags=36%, list=17%, signal=43%
KAECH_NAIVE_VS_MEMORY_CD8_TCELL_DN	195	0.476893	1.90136	0	0.0290216	0.844	3700	tags=38%, list=19%, signal=47%
GSE3565_CTRL_VS_LPS_INJECTED_DUSP1_KO_SPLENOCYTES_UP	183	0.515641	1.90126	0	0.0289875	0.844	2417	tags=34%, list=12%, signal=38%
REACTOME_TNFS_BIND_THEIR_PHYSIOLOGICAL_RECEPTORS	28	0.666456	1.9009	0.00224215	0.0290474	0.846	3411	tags=54%, list=17%, signal=65%
GSE9650_NAIVE_VS_MEMORY_CD8_TCELL_DN	195	0.470976	1.90077	0	0.0290513	0.846	3337	tags=35%, list=17%, signal=42%
RUTELLA_RESPONSE_TO_HGF_VS_CSF2RB_AND_IL4_DN	243	0.481785	1.90022	0	0.0291598	0.848	1623	tags=26%, list=8%, signal=28%
GO_REGULATION_OF_MACROPHAGE_ACTIVATION	55	0.588298	1.90009	0	0.0291462	0.848	3694	tags=53%, list=19%, signal=65%
GSE29618_BCELL_VS_MONOCYTE_DAY7_FLU_VACCINE_UP	178	0.619344	1.89982	0.0133929	0.0292372	0.849	2484	tags=44%, list=13%, signal=50%
GSE19941_UNSTIM_VS_LPS_AND_IL10_STIM_IL10_KO_MACROPHAGE_UP	192	0.439218	1.89978	0	0.0292	0.849	3832	tags=31%, list=20%, signal=38%
GO_REGULATION_OF_NEUTROPHIL_MIGRATION	32	0.698751	1.8995	0	0.0292485	0.849	3661	tags=69%, list=19%, signal=84%
MARTORIATI_MDM4_TARGETS_NEUROEPITHELIUM_DN	156	0.552858	1.89935	0	0.0292498	0.849	4956	tags=53%, list=25%, signal=70%
GO_HOMEOSTASIS_OF_NUMBER_OF_CELLS	243	0.469008	1.89907	0.00223714	0.0292991	0.85	4165	tags=40%, list=21%, signal=50%
LEE_DOUBLE_POLAR_THYMOCYTE	26	0.619117	1.89888	0	0.0293476	0.851	2939	tags=46%, list=15%, signal=54%
GO_REGULATION_OF_PRODUCTION_OF_MOLECULAR_MEDIATOR_OF_IMMUNE_RESPONSE	140	0.504745	1.89866	0	0.0293681	0.851	2375	tags=31%, list=12%, signal=35%
GO_NEGATIVE_REGULATION_OF_PEPTIDE_SECRETION	131	0.456917	1.89851	0.00223714	0.0293935	0.852	3619	tags=37%, list=19%, signal=45%
WESTON_VEGFA_TARGETS_3HR	66	0.518064	1.89835	0	0.0294011	0.852	2549	tags=33%, list=13%, signal=38%
GSE6259_FLT3L_INDUCED_VS_WT_SPLENIC_DC_33D1_POS_UP	188	0.47922	1.89799	0	0.0294794	0.853	4092	tags=39%, list=21%, signal=49%
HALLMARK_KRAS_SIGNALING_UP	199	0.465534	1.89782	0	0.0294769	0.853	3574	tags=39%, list=18%, signal=47%
GSE40274_CTRL_VS_GATA1_TRANSDUCED_ACTIVATED_CD4_TCELL_UP	164	0.489172	1.89777	0	0.0294355	0.853	4085	tags=40%, list=21%, signal=50%
GARGALOVIC_RESPONSE_TO_OXIDIZED_PHOSPHOLIPIDS_RED_DN	26	0.681773	1.89757	0	0.0294473	0.854	2413	tags=42%, list=12%, signal=48%
GSE33425_CD8_ALPHAALPHA_VS_ALPHABETA_CD161_HIGH_TCELL_UP	197	0.515983	1.89755	0.00211864	0.0293972	0.854	4659	tags=46%, list=24%, signal=60%
ODONNELL_TARGETS_OF_MYC_AND_TFRC_UP	78	0.56615	1.89738	0.0021692	0.0294079	0.855	3085	tags=42%, list=16%, signal=50%
GSE21360_TERTIARY_VS_QUATERNARY_MEMORY_CD8_TCELL_DN	188	0.457442	1.89689	0.00215517	0.0294962	0.856	2149	tags=26%, list=11%, signal=29%
GSE33292_DN3_THYMOCYTE_VS_TCF1_KO_TCELL_LYMPHOMA_DN	158	0.436014	1.89685	0	0.0294726	0.856	3824	tags=33%, list=20%, signal=41%
GO_NEGATIVE_REGULATION_OF_CELL_CELL_ADHESION	164	0.477291	1.89619	0	0.0296695	0.856	3522	tags=38%, list=18%, signal=46%
GO_LYMPHOCYTE_COSTIMULATION	56	0.649834	1.89601	0	0.0296784	0.856	2563	tags=57%, list=13%, signal=66%
GO_REGULATION_OF_PEPTIDYL_TYROSINE_PHOSPHORYLATION	244	0.439373	1.8958	0.00222222	0.0297187	0.857	2842	tags=30%, list=15%, signal=35%
GO_POSITIVE_REGULATION_OF_INTERLEUKIN_13_PRODUCTION	15	0.653373	1.89569	0.0043956	0.0297137	0.857	1412	tags=33%, list=7%, signal=36%
GSE10325_CD4_TCELL_VS_MYELOID_DN	192	0.542036	1.89534	0	0.0298441	0.859	3346	tags=45%, list=17%, signal=54%
GSE11057_PBMC_VS_MEM_CD4_TCELL_DN	185	0.522414	1.89476	0.00219298	0.0299981	0.862	3832	tags=43%, list=20%, signal=53%
GO_INTERLEUKIN_1_BETA_SECRETION	49	0.566458	1.89455	0.00203666	0.0300213	0.863	2787	tags=41%, list=14%, signal=47%
PID_EPO_PATHWAY	33	0.655701	1.89453	0.00203666	0.0299788	0.863	4483	tags=61%, list=23%, signal=78%
GO_POSITIVE_REGULATION_OF_CYTOKINE_SECRETION	127	0.498645	1.8937	0.00218341	0.0302468	0.865	3637	tags=39%, list=19%, signal=48%
GSE22886_CD4_TCELL_VS_BCELL_NAIVE_UP	192	0.5259	1.89338	0	0.0303608	0.866	3342	tags=36%, list=17%, signal=44%
GSE44649_WT_VS_MIR155_KO_ACTIVATED_CD8_TCELL_DN	194	0.441516	1.89322	0	0.0303682	0.867	3782	tags=31%, list=19%, signal=39%
GNF2_PTPRC	67	0.752542	1.89307	0.00414938	0.0303871	0.867	2926	tags=63%, list=15%, signal=73%
GAVIN_FOXP3_TARGETS_CLUSTER_P4	100	0.495416	1.893	0	0.0303666	0.867	3753	tags=42%, list=19%, signal=52%
GSE32255_UNSTIM_VS_4H_LPS_STIM_DC_UP	190	0.486545	1.89289	0	0.0303689	0.867	3360	tags=36%, list=17%, signal=43%
GSE9988_ANTI_TREM1_VS_VEHICLE_TREATED_MONOCYTES_DN	193	0.569053	1.89261	0.00201207	0.0304168	0.867	3207	tags=42%, list=16%, signal=50%
KEGG_ASTHMA	28	0.770125	1.89258	0.00410678	0.0303779	0.867	3573	tags=82%, list=18%, signal=100%
GSE29618_PDC_VS_MDC_UP	189	0.451217	1.89251	0	0.03035	0.867	3851	tags=35%, list=20%, signal=43%
KEGG_AUTOIMMUNE_THYROID_DISEASE	50	0.682421	1.89249	0.00409836	0.0303003	0.867	3288	tags=54%, list=17%, signal=65%
GO_NEUROTROPHIN_TRK_RECEPTOR_SIGNALING_PATHWAY	33	0.578069	1.89246	0	0.0302621	0.867	2034	tags=33%, list=10%, signal=37%
GO_NEGATIVE_REGULATION_OF_REGULATED_SECRETORY_PATHWAY	24	0.644022	1.89232	0.00413223	0.0302603	0.867	3095	tags=46%, list=16%, signal=54%
GO_REGULATION_OF_PHOSPHOLIPASE_ACTIVITY	68	0.544705	1.89219	0	0.0302303	0.867	4398	tags=51%, list=22%, signal=66%
GSE37301_HEMATOPOIETIC_STEM_CELL_VS_RAG2_KO_NK_CELL_DN	184	0.489709	1.89188	0	0.0302747	0.867	3630	tags=39%, list=19%, signal=48%
GSE11864_CSF1_PAM3CYS_VS_CSF1_IFNG_PAM3CYS_IN_MAC_DN	183	0.491114	1.89162	0	0.0303074	0.867	2952	tags=35%, list=15%, signal=41%
PID_TCR_PATHWAY	65	0.694884	1.89147	0.00210526	0.0303188	0.867	2807	tags=60%, list=14%, signal=70%
GO_G_PROTEIN_COUPLED_PURINERGIC_RECEPTOR_SIGNALING_PATHWAY	22	0.692066	1.89073	0	0.0305571	0.869	3095	tags=64%, list=16%, signal=76%
GSE29618_PDC_VS_MDC_DAY7_FLU_VACCINE_UP	189	0.476892	1.8903	0	0.0306821	0.869	3502	tags=37%, list=18%, signal=44%
MODULE_177	98	0.57339	1.89023	0.00421053	0.0306482	0.869	3704	tags=43%, list=19%, signal=53%
GO_RESPONSE_TO_TUMOR_CELL	23	0.636103	1.89017	0	0.0306193	0.869	2112	tags=39%, list=11%, signal=44%
GSE6259_FLT3L_INDUCED_VS_WT_SPLENIC_DC_33D1_POS_DN	177	0.430628	1.89012	0	0.0305928	0.869	3431	tags=31%, list=18%, signal=37%
GO_INTERLEUKIN_4_PRODUCTION	34	0.680614	1.88999	0	0.0305822	0.87	3106	tags=56%, list=16%, signal=66%
GSE24142_EARLY_THYMIC_PROGENITOR_VS_DN3_THYMOCYTE_UP	197	0.461272	1.88964	0	0.0306607	0.873	3289	tags=38%, list=17%, signal=45%
GO_REGULATION_OF_POSITIVE_CHEMOTAXIS	26	0.616799	1.88898	0.00213675	0.0308519	0.875	2494	tags=42%, list=13%, signal=48%
GSE21360_NAIVE_VS_PRIMARY_MEMORY_CD8_TCELL_UP	177	0.468008	1.88895	0	0.0308106	0.875	4017	tags=41%, list=21%, signal=51%
SANSOM_APC_TARGETS_DN	343	0.4775	1.88881	0	0.0308099	0.875	3721	tags=36%, list=19%, signal=44%
GO_POSITIVE_REGULATION_OF_INTERLEUKIN_4_PRODUCTION	23	0.737598	1.88863	0.00209205	0.0308335	0.875	3106	tags=65%, list=16%, signal=77%
GENTLES_LEUKEMIC_STEM_CELL_UP	27	0.706558	1.88729	0	0.0312688	0.875	2333	tags=48%, list=12%, signal=55%
GSE45739_UNSTIM_VS_ACD3_ACD28_STIM_NRAS_KO_CD4_TCELL_UP	194	0.506434	1.88692	0.00219298	0.031353	0.875	3699	tags=37%, list=19%, signal=45%
TONKS_TARGETS_OF_RUNX1_RUNX1T1_FUSION_MONOCYTE_DN	55	0.656046	1.88688	0.00211416	0.0313145	0.875	3277	tags=56%, list=17%, signal=68%
GO_POSITIVE_REGULATION_OF_NEUROINFLAMMATORY_RESPONSE	17	0.72432	1.88637	0.002	0.0314923	0.877	4984	tags=76%, list=25%, signal=103%
GO_ENDOTHELIAL_CELL_APOPTOTIC_PROCESS	55	0.564011	1.88577	0	0.031633	0.878	3757	tags=47%, list=19%, signal=58%
GO_RESPONSE_TO_AMYLOID_BETA	39	0.618521	1.88572	0	0.031595	0.878	5498	tags=64%, list=28%, signal=89%
SERVITJA_ISLET_HNF1A_TARGETS_UP	159	0.517631	1.88543	0.00628931	0.0316365	0.878	4568	tags=47%, list=23%, signal=60%
STAT5B_01	248	0.434098	1.8852	0	0.0316906	0.878	4778	tags=38%, list=24%, signal=49%
GO_REGULATION_OF_HEMOPOIESIS	431	0.454952	1.88512	0	0.0316581	0.878	3912	tags=32%, list=20%, signal=40%
ZHENG_BOUND_BY_FOXP3	470	0.537397	1.88479	0.00214133	0.031742	0.879	4330	tags=46%, list=22%, signal=57%
GSE32986_UNSTIM_VS_CURDLAN_HIGHDOSE_STIM_DC_DN	189	0.533561	1.88475	0	0.0317	0.879	4532	tags=46%, list=23%, signal=59%
GSE43955_TH0_VS_TGFB_IL6_TH17_ACT_CD4_TCELL_30H_UP	199	0.437258	1.88473	0	0.0316596	0.879	4319	tags=37%, list=22%, signal=47%
GSE22432_CDC_VS_COMMON_DC_PROGENITOR_UP	197	0.516555	1.88421	0.00215054	0.0318111	0.88	4291	tags=45%, list=22%, signal=57%
GSE21360_NAIVE_VS_SECONDARY_MEMORY_CD8_TCELL_UP	187	0.482758	1.88386	0	0.031897	0.881	2783	tags=34%, list=14%, signal=40%
GSE27241_CTRL_VS_DIGOXIN_TREATED_RORGT_KO_CD4_TCELL_IN_TH17_POLARIZING_CONDITIONS_DN	185	0.489064	1.88382	0	0.0318596	0.881	3405	tags=39%, list=17%, signal=47%
GO_POSITIVE_REGULATION_OF_LYMPHOCYTE_DIFFERENTIATION	91	0.593158	1.88351	0	0.0319062	0.881	3380	tags=47%, list=17%, signal=57%
GSE41867_DAY8_EFFECTOR_VS_DAY30_EXHAUSTED_CD8_TCELL_LCMV_CLONE13_DN	196	0.483869	1.88312	0	0.0320267	0.882	4530	tags=45%, list=23%, signal=58%
GO_INTERFERON_GAMMA_SECRETION	18	0.687305	1.88305	0.00447427	0.0319878	0.882	3336	tags=56%, list=17%, signal=67%
GSE43863_DAY6_EFF_VS_DAY150_MEM_TH1_CD4_TCELL_DN	198	0.494725	1.88299	0.0043573	0.0319536	0.882	2830	tags=33%, list=14%, signal=38%
GO_POSITIVE_REGULATION_OF_ACTIVATED_T_CELL_PROLIFERATION	24	0.611209	1.88298	0.00675676	0.031921	0.882	1881	tags=38%, list=10%, signal=41%
COREBINDINGFACTOR_Q6	264	0.454427	1.88258	0	0.0320562	0.883	3661	tags=32%, list=19%, signal=39%
DEURIG_T_CELL_PROLYMPHOCYTIC_LEUKEMIA_DN	306	0.556536	1.88255	0	0.0320183	0.883	4539	tags=48%, list=23%, signal=61%
GO_REGULATION_OF_PHOSPHATIDYLINOSITOL_3_KINASE_SIGNALING	118	0.492332	1.88247	0	0.0319928	0.883	2531	tags=33%, list=13%, signal=38%
ROSS_AML_WITH_AML1_ETO_FUSION	74	0.494933	1.88222	0	0.0320405	0.883	3822	tags=43%, list=20%, signal=54%
TAVOR_CEBPA_TARGETS_DN	31	0.592889	1.882	0.00431035	0.0320976	0.883	2484	tags=42%, list=13%, signal=48%
GO_NEUROINFLAMMATORY_RESPONSE	56	0.606519	1.8819	0.00625	0.0320818	0.883	4349	tags=57%, list=22%, signal=73%
KEGG_NEUROACTIVE_LIGAND_RECEPTOR_INTERACTION	270	0.484689	1.88135	0	0.0322591	0.885	5611	tags=49%, list=29%, signal=67%
GSE3982_DC_VS_CENT_MEMORY_CD4_TCELL_DN	189	0.500312	1.88097	0	0.0323759	0.887	4165	tags=41%, list=21%, signal=52%
GO_CYTOLYSIS	40	0.571729	1.88053	0.00477327	0.0324579	0.887	3720	tags=40%, list=19%, signal=49%
AML_Q6	259	0.45487	1.88024	0	0.0325041	0.887	3777	tags=34%, list=19%, signal=42%
SMID_BREAST_CANCER_LUMINAL_A_UP	84	0.614428	1.88012	0.0105932	0.0325151	0.887	3520	tags=49%, list=18%, signal=59%
GSE28737_WT_VS_BCL6_KO_FOLLICULAR_BCELL_UP	196	0.442424	1.87985	0	0.0325514	0.887	3523	tags=32%, list=18%, signal=39%
GSE27291_6H_VS_7D_STIM_GAMMADELTA_TCELL_DN	168	0.473454	1.87983	0	0.0325004	0.887	4133	tags=36%, list=21%, signal=45%
MODULE_15	346	0.464842	1.87912	0.00225225	0.032733	0.887	3296	tags=31%, list=17%, signal=37%
GSE3039_ALPHAALPHA_CD8_TCELL_VS_B2_BCELL_UP	198	0.45494	1.87908	0	0.032698	0.887	3796	tags=37%, list=19%, signal=45%
SMID_BREAST_CANCER_RELAPSE_IN_LUNG_DN	37	0.617784	1.87898	0.0113379	0.0326721	0.887	1604	tags=38%, list=8%, signal=41%
YU_MYC_TARGETS_DN	52	0.653698	1.87896	0.004329	0.0326263	0.887	3589	tags=58%, list=18%, signal=70%
GO_CARBOXYPEPTIDASE_ACTIVITY	44	0.555813	1.87895	0	0.0325774	0.887	2293	tags=30%, list=12%, signal=33%
PID_CD8_TCR_PATHWAY	53	0.7058	1.87874	0.00411523	0.0325987	0.887	2613	tags=60%, list=13%, signal=69%
GO_MACROPHAGE_MIGRATION	45	0.558146	1.8785	0.00200401	0.0326393	0.887	4250	tags=53%, list=22%, signal=68%
GSE17974_IL4_AND_ANTI_IL12_VS_UNTREATED_48H_ACT_CD4_TCELL_UP	173	0.468189	1.87819	0	0.0327359	0.888	2137	tags=28%, list=11%, signal=31%
STEGER_ADIPOGENESIS_UP	21	0.666757	1.87786	0.0132159	0.0327673	0.889	2605	tags=52%, list=13%, signal=60%
BRCA1_DN.V1_UP	123	0.499667	1.87776	0	0.0327494	0.889	3371	tags=33%, list=17%, signal=40%
GO_INTERLEUKIN_12_PRODUCTION	53	0.616377	1.87753	0.00422833	0.0328195	0.889	2667	tags=45%, list=14%, signal=52%
GO_POSITIVE_REGULATION_OF_LEUKOCYTE_DIFFERENTIATION	141	0.535145	1.87739	0	0.0328314	0.889	3910	tags=43%, list=20%, signal=53%
GSE20727_CTRL_VS_H2O2_TREATED_DC_DN	187	0.542174	1.87689	0.00217391	0.0329796	0.889	3416	tags=41%, list=17%, signal=49%
KRAS.600_UP.V1_UP	266	0.456817	1.87682	0	0.032953	0.889	4291	tags=40%, list=22%, signal=50%
GSE29618_MONOCYTE_VS_PDC_DAY7_FLU_VACCINE_DN	189	0.467512	1.87677	0.00224215	0.0329322	0.889	4103	tags=36%, list=21%, signal=45%
MODULE_157	107	0.458082	1.87656	0	0.0329618	0.889	3480	tags=36%, list=18%, signal=44%
GO_REGULATION_OF_CYTOKINE_PRODUCTION_INVOLVED_IN_IMMUNE_RESPONSE	82	0.521167	1.87631	0	0.0330124	0.889	2375	tags=35%, list=12%, signal=40%
GO_REGULATION_OF_PLATELET_ACTIVATION	30	0.591353	1.87625	0	0.0329863	0.889	3097	tags=47%, list=16%, signal=55%
GSE22886_DAY0_VS_DAY7_MONOCYTE_IN_CULTURE_UP	192	0.545455	1.87615	0.00838574	0.0329716	0.889	3048	tags=41%, list=16%, signal=48%
GO_PURINERGIC_RECEPTOR_SIGNALING_PATHWAY	30	0.641819	1.87612	0.004158	0.0329411	0.889	3095	tags=57%, list=16%, signal=67%
GNF2_CASP1	110	0.66993	1.87594	0.0134615	0.0329554	0.889	3072	tags=60%, list=16%, signal=71%
GSE14386_UNTREATED_VS_IFNA_TREATED_ACT_PBMC_MS_PATIENT_DN	172	0.475644	1.87539	0	0.033154	0.891	3985	tags=37%, list=20%, signal=46%
GSE36476_CTRL_VS_TSST_ACT_16H_MEMORY_CD4_TCELL_YOUNG_UP	189	0.518083	1.87531	0.00208333	0.0331419	0.892	3546	tags=37%, list=18%, signal=44%
GSE36888_STAT5_AB_KNOCKIN_VS_WT_TCELL_IL2_TREATED_2H_UP	191	0.477917	1.87488	0.00411523	0.033244	0.893	4340	tags=41%, list=22%, signal=53%
GSE36826_WT_VS_IL1R_KO_SKIN_UP	189	0.493806	1.8746	0.00204918	0.0332943	0.893	3977	tags=40%, list=20%, signal=50%
LIAN_LIPA_TARGETS_6M	77	0.636903	1.8742	0.00618557	0.0333934	0.893	3467	tags=57%, list=18%, signal=69%
GO_NEGATIVE_REGULATION_OF_IMMUNE_EFFECTOR_PROCESS	118	0.498619	1.87382	0	0.0335359	0.897	2427	tags=32%, list=12%, signal=37%
GO_HUMORAL_IMMUNE_RESPONSE_MEDIATED_BY_CIRCULATING_IMMUNOGLOBULIN	47	0.595113	1.87373	0.0021645	0.0335058	0.897	3637	tags=49%, list=19%, signal=60%
GOLDRATH_NAIVE_VS_MEMORY_CD8_TCELL_DN	195	0.456551	1.87319	0.00212766	0.0336357	0.897	2904	tags=34%, list=15%, signal=40%
GSE39110_DAY3_VS_DAY6_POST_IMMUNIZATION_CD8_TCELL_UP	196	0.442715	1.87312	0	0.0336218	0.897	3603	tags=33%, list=18%, signal=40%
GO_POSITIVE_REGULATION_OF_INTERLEUKIN_10_PRODUCTION	31	0.606127	1.87297	0.00650759	0.033606	0.897	1352	tags=35%, list=7%, signal=38%
GO_REGULATION_OF_T_CELL_DIFFERENTIATION	134	0.549458	1.87234	0.00215054	0.0337914	0.897	3785	tags=45%, list=19%, signal=55%
WANG_TNF_TARGETS	24	0.626932	1.87221	0.00655022	0.0338037	0.898	3037	tags=42%, list=16%, signal=49%
MODULE_63	209	0.495714	1.87197	0.0021645	0.0338729	0.898	4925	tags=52%, list=25%, signal=68%
PTEN_DN.V1_DN	176	0.464682	1.87172	0.00220751	0.033934	0.898	4900	tags=44%, list=25%, signal=58%
GSE22886_CD8_TCELL_VS_BCELL_NAIVE_UP	193	0.499771	1.87161	0	0.0339301	0.898	3300	tags=32%, list=17%, signal=38%
KEGG_INTESTINAL_IMMUNE_NETWORK_FOR_IGA_PRODUCTION	45	0.755441	1.87145	0.00406504	0.0339642	0.899	2711	tags=73%, list=14%, signal=85%
GSE13522_CTRL_VS_T_CRUZI_G_STRAIN_INF_SKIN_DN	154	0.446261	1.87136	0	0.0339523	0.899	3496	tags=28%, list=18%, signal=34%
LIANG_HEMATOPOIESIS_STEM_CELL_NUMBER_LARGE_VS_TINY_UP	41	0.544388	1.87124	0.00423729	0.0339588	0.899	3346	tags=41%, list=17%, signal=50%
GSE32986_CURDLAN_HIGHDOSE_VS_GMCSF_AND_CURDLAN_HIGHDOSE_STIM_DC_DN	198	0.527848	1.87118	0.00426439	0.0339289	0.899	4045	tags=47%, list=21%, signal=59%
GSE5503_MLN_DC_VS_SPLEEN_DC_ACTIVATED_ALLOGENIC_TCELL_UP	197	0.45755	1.87086	0	0.0339884	0.9	4164	tags=33%, list=21%, signal=41%
GSE43863_TH1_VS_TFH_MEMORY_CD4_TCELL_DN	197	0.525482	1.87063	0.00209205	0.0340099	0.9	3996	tags=45%, list=20%, signal=56%
GO_PEPTIDE_RECEPTOR_ACTIVITY	146	0.502098	1.8703	0	0.0340768	0.9	4820	tags=47%, list=25%, signal=62%
GSE7764_IL15_NK_CELL_24H_VS_SPLENOCYTE_DN	197	0.478478	1.87023	0.00204082	0.0340546	0.9	4046	tags=38%, list=21%, signal=48%
GSE32255_WT_UNSTIM_VS_JMJD2D_KNOCKDOWN_4H_LPS_STIM_DC_UP	187	0.491223	1.87018	0.00212766	0.0340233	0.9	4443	tags=42%, list=23%, signal=54%
REACTOME_INTERLEUKIN_10_SIGNALING	45	0.666873	1.86996	0.00643777	0.0340739	0.9	3842	tags=60%, list=20%, signal=74%
GO_NEGATIVE_REGULATION_OF_SECRETION	220	0.420414	1.86946	0.00235294	0.0341884	0.9	3619	tags=32%, list=19%, signal=39%
GSE13306_RA_VS_UNTREATED_MEM_CD4_TCELL_UP	198	0.462668	1.8693	0.00220751	0.0342092	0.901	3916	tags=37%, list=20%, signal=46%
CAIRO_HEPATOBLASTOMA_CLASSES_DN	209	0.478714	1.86925	0	0.0341779	0.901	4250	tags=39%, list=22%, signal=50%
KANG_IMMORTALIZED_BY_TERT_DN	101	0.48234	1.86878	0.00220264	0.0342984	0.903	3386	tags=37%, list=17%, signal=44%
GO_DEFENSE_RESPONSE_TO_BACTERIUM	240	0.436993	1.86808	0	0.034555	0.903	4286	tags=29%, list=22%, signal=36%
GO_ALPHA_BETA_T_CELL_LINEAGE_COMMITMENT	19	0.753304	1.86759	0.00215517	0.0347055	0.903	528	tags=47%, list=3%, signal=49%
GSE43955_TGFB_IL6_VS_TGFB_IL6_IL23_TH17_ACT_CD4_TCELL_60H_DN	195	0.417934	1.86735	0	0.0347841	0.905	4810	tags=35%, list=25%, signal=46%
GO_NEGATIVE_REGULATION_OF_CYTOKINE_PRODUCTION_INVOLVED_IN_IMMUNE_RESPONSE	25	0.654273	1.86732	0.00210526	0.0347427	0.905	4603	tags=64%, list=24%, signal=84%
KEGG_B_CELL_RECEPTOR_SIGNALING_PATHWAY	75	0.597141	1.86731	0.00647948	0.0346926	0.905	3355	tags=48%, list=17%, signal=58%
GAURNIER_PSMD4_TARGETS	69	0.652622	1.86689	0.00998004	0.0348072	0.907	2666	tags=51%, list=14%, signal=59%
HAHTOLA_SEZARY_SYNDROM_DN	41	0.680748	1.86669	0.00421053	0.0348407	0.907	3709	tags=66%, list=19%, signal=81%
GO_REGULATION_OF_INFLAMMATORY_RESPONSE_TO_ANTIGENIC_STIMULUS	22	0.709681	1.86663	0	0.0348276	0.907	2375	tags=55%, list=12%, signal=62%
MODULE_73	23	0.732171	1.8666	0.0043573	0.0347851	0.907	1885	tags=57%, list=10%, signal=62%
GO_MYELOID_DENDRITIC_CELL_ACTIVATION	29	0.675237	1.86659	0.00200401	0.0347353	0.907	1417	tags=45%, list=7%, signal=48%
GO_ALPHA_BETA_T_CELL_ACTIVATION	134	0.587791	1.86647	0.004329	0.0347291	0.907	3785	tags=51%, list=19%, signal=62%
GSE40274_FOXP3_VS_FOXP3_AND_IRF4_TRANSDUCED_ACTIVATED_CD4_TCELL_DN	196	0.459796	1.86635	0	0.0347112	0.907	5050	tags=40%, list=26%, signal=53%
GO_MATURE_B_CELL_DIFFERENTIATION_INVOLVED_IN_IMMUNE_RESPONSE	19	0.702869	1.86622	0.0105932	0.0347267	0.907	1386	tags=42%, list=7%, signal=45%
GSE360_DC_VS_MAC_T_GONDII_UP	194	0.439875	1.86604	0	0.0347459	0.907	3547	tags=32%, list=18%, signal=39%
GSE13547_2H_VS_12_H_ANTI_IGM_STIM_ZFX_KO_BCELL_UP	169	0.510192	1.86599	0	0.0347058	0.907	3861	tags=38%, list=20%, signal=48%
GO_REGULATION_OF_ACTIN_CYTOSKELETON_REORGANIZATION	34	0.569385	1.8656	0.00404858	0.0348679	0.908	4059	tags=50%, list=21%, signal=63%
GSE21670_TGFB_VS_IL6_TREATED_STAT3_KO_CD4_TCELL_DN	197	0.499465	1.86556	0.00215517	0.0348409	0.908	3701	tags=37%, list=19%, signal=45%
GO_POSITIVE_REGULATION_OF_DEFENSE_RESPONSE	488	0.443575	1.86555	0	0.0347983	0.908	4578	tags=35%, list=23%, signal=45%
GSE19198_1H_VS_24H_IL21_TREATED_TCELL_UP	196	0.467923	1.86541	0	0.0348203	0.909	3090	tags=34%, list=16%, signal=40%
GSE40685_TREG_VS_FOXP3_KO_TREG_PRECURSOR_DN	192	0.558788	1.86538	0.00211416	0.0347846	0.91	4538	tags=49%, list=23%, signal=64%
GSE16697_CD4_TCELL_VS_TFH_CD4_TCELL_UP	197	0.488113	1.86513	0	0.034842	0.91	4072	tags=41%, list=21%, signal=51%
GSE6259_FLT3L_INDUCED_33D1_POS_DC_VS_CD8_TCELL_DN	165	0.43512	1.8649	0	0.0348916	0.91	3015	tags=30%, list=15%, signal=35%
MODULE_121	98	0.492859	1.86483	0	0.0348723	0.91	4196	tags=39%, list=21%, signal=49%
REACTOME_G_ALPHA_I_SIGNALLING_EVENTS	398	0.426252	1.86477	0	0.0348586	0.91	3637	tags=30%, list=19%, signal=36%
GSE37336_LY6C_POS_VS_NEG_NAIVE_CD4_TCELL_DN	153	0.430632	1.86461	0	0.0348943	0.91	2708	tags=28%, list=14%, signal=32%
GO_NEGATIVE_REGULATION_OF_LYMPHOCYTE_MEDIATED_IMMUNITY	39	0.606517	1.86456	0	0.0348702	0.91	2287	tags=46%, list=12%, signal=52%
GSE11057_CD4_EFF_MEM_VS_PBMC_DN	185	0.537407	1.86455	0.0101215	0.0348231	0.91	4370	tags=49%, list=22%, signal=63%
GO_G_PROTEIN_COUPLED_RECEPTOR_SIGNALING_PATHWAY_COUPLED_TO_CYCLIC_NUCLEOTIDE_SECOND_MESSENGER	247	0.47152	1.86348	0.00214592	0.0351647	0.912	4445	tags=39%, list=23%, signal=50%
GSE2405_S_AUREUS_VS_A_PHAGOCYTOPHILUM_NEUTROPHIL_UP	197	0.437531	1.8634	0	0.0351448	0.912	3072	tags=31%, list=16%, signal=36%
GO_CHEMOKINE_PRODUCTION	82	0.495705	1.86321	0	0.0352329	0.913	5036	tags=48%, list=26%, signal=64%
ZHAN_MULTIPLE_MYELOMA_CD1_VS_CD2_DN	52	0.548053	1.86282	0.00454545	0.0353453	0.913	2349	tags=35%, list=12%, signal=39%
GSE7852_TREG_VS_TCONV_DN	195	0.488079	1.86273	0.00421053	0.0353489	0.913	4364	tags=43%, list=22%, signal=54%
GO_POSITIVE_REGULATION_OF_SMALL_GTPASE_MEDIATED_SIGNAL_TRANSDUCTION	69	0.537867	1.86247	0.00217391	0.0354177	0.913	4200	tags=51%, list=21%, signal=64%
GO_NEUROTROPHIN_SIGNALING_PATHWAY	39	0.576242	1.8616	0	0.0357912	0.914	2034	tags=33%, list=10%, signal=37%
GREENBAUM_E2A_TARGETS_DN	17	0.738451	1.86149	0	0.0358024	0.915	1869	tags=53%, list=10%, signal=58%
GSE3982_NKCELL_VS_TH2_UP	183	0.477111	1.86118	0	0.0358665	0.915	4700	tags=43%, list=24%, signal=56%
WINNEPENNINCKX_MELANOMA_METASTASIS_DN	42	0.562785	1.86105	0.00622407	0.0358783	0.915	2462	tags=40%, list=13%, signal=46%
GNF2_ITGAL	54	0.726514	1.86076	0	0.0359353	0.915	3735	tags=65%, list=19%, signal=80%
REACTOME_FCERI_MEDIATED_CAPLUS2_MOBILIZATION	31	0.728243	1.86056	0	0.0359911	0.915	3355	tags=71%, list=17%, signal=86%
GSE39916_B_CELL_SPLEEN_VS_PLASMA_CELL_BONE_MARROW_DN	195	0.437094	1.86029	0	0.0360563	0.915	3724	tags=36%, list=19%, signal=45%
GSE23568_ID3_TRANSDUCED_VS_ID3_KO_CD8_TCELL_UP	198	0.478892	1.8601	0	0.0360749	0.915	3289	tags=34%, list=17%, signal=40%
MODULE_367	29	0.636851	1.85974	0.00218818	0.0361729	0.916	3180	tags=52%, list=16%, signal=62%
SU_THYMUS	20	0.851761	1.85932	0	0.036297	0.916	1661	tags=70%, list=8%, signal=76%
GSE32986_UNSTIM_VS_GMCSF_AND_CURDLAN_LOWDOSE_STIM_DC_DN	191	0.535174	1.85897	0.00209644	0.0364121	0.916	4534	tags=46%, list=23%, signal=59%
GSE29618_PDC_VS_MDC_DAY7_FLU_VACCINE_DN	193	0.509363	1.85878	0.008	0.0364234	0.916	3161	tags=41%, list=16%, signal=49%
GSE16450_IMMATURE_VS_MATURE_NEURON_CELL_LINE_12H_IFNA_STIM_UP	198	0.498219	1.85876	0.004329	0.0363822	0.916	3574	tags=35%, list=18%, signal=43%
GSE21670_UNTREATED_VS_IL6_TREATED_STAT3_KO_CD4_TCELL_UP	193	0.525194	1.85851	0.004158	0.0364217	0.916	2997	tags=38%, list=15%, signal=45%
GO_NEGATIVE_REGULATION_OF_CELL_ADHESION	259	0.448042	1.85817	0	0.0364933	0.916	3661	tags=36%, list=19%, signal=44%
GSE3337_CTRL_VS_4H_IFNG_IN_CD8POS_DC_UP	196	0.439607	1.85784	0	0.0365959	0.916	4525	tags=34%, list=23%, signal=44%
GSE37605_FOXP3_FUSION_GFP_VS_IRES_GFP_TREG_NOD_DN	181	0.470162	1.85752	0.00221239	0.0366581	0.916	2404	tags=29%, list=12%, signal=33%
GSE32533_MIR17_KO_VS_MIR17_OVEREXPRESS_ACT_CD4_TCELL_UP	200	0.483954	1.85737	0	0.0366482	0.916	3518	tags=37%, list=18%, signal=45%
GSE5589_WT_VS_IL10_KO_LPS_STIM_MACROPHAGE_180MIN_DN	164	0.433925	1.85731	0	0.0366172	0.916	3974	tags=35%, list=20%, signal=43%
GSE29618_MONOCYTE_VS_PDC_DN	184	0.450959	1.85716	0.00224719	0.036637	0.916	4417	tags=35%, list=23%, signal=45%
GO_NEURON_CELL_CELL_ADHESION	16	0.810393	1.85683	0	0.0367238	0.916	3217	tags=81%, list=16%, signal=97%
GSE3920_IFNA_VS_IFNB_TREATED_ENDOTHELIAL_CELL_DN	181	0.487741	1.85675	0	0.0367195	0.916	4275	tags=41%, list=22%, signal=53%
GO_ACUTE_INFLAMMATORY_RESPONSE_TO_ANTIGENIC_STIMULUS	22	0.637406	1.85672	0.002331	0.036676	0.916	2961	tags=45%, list=15%, signal=54%
MODULE_191	19	0.690575	1.85632	0.00618557	0.0367922	0.917	3661	tags=58%, list=19%, signal=71%
GO_NEGATIVE_REGULATION_OF_ENDOTHELIAL_CELL_PROLIFERATION	36	0.572416	1.85576	0.00205339	0.0369795	0.917	4549	tags=56%, list=23%, signal=72%
GSE9509_10MIN_VS_30MIN_LPS_STIM_IL10_KO_MACROPHAGE_DN	183	0.493914	1.85571	0.00212766	0.0369765	0.918	4692	tags=45%, list=24%, signal=58%
GSE2128_CTRL_VS_MIMETOPE_NEGATIVE_SELECTION_DP_THYMOCYTE_NOD_UP	195	0.471374	1.85554	0	0.0370032	0.918	4064	tags=36%, list=21%, signal=45%
GO_POSITIVE_T_CELL_SELECTION	35	0.756538	1.85522	0	0.0370659	0.918	1856	tags=60%, list=9%, signal=66%
GO_POSITIVE_REGULATION_OF_CYTOKINE_BIOSYNTHETIC_PROCESS	61	0.592512	1.85504	0.00434783	0.0371004	0.918	3023	tags=48%, list=15%, signal=56%
NABA_SECRETED_FACTORS	342	0.419106	1.85458	0	0.0372534	0.919	4507	tags=34%, list=23%, signal=43%
GSE14350_IL2RB_KO_VS_WT_TREG_DN	198	0.431439	1.85439	0	0.0373169	0.92	3316	tags=35%, list=17%, signal=42%
KRAS.LUNG_UP.V1_UP	135	0.440989	1.85429	0	0.037306	0.92	3248	tags=32%, list=17%, signal=38%
GO_OVULATION_CYCLE	68	0.534346	1.85384	0.00225734	0.0374553	0.921	4900	tags=44%, list=25%, signal=59%
GSE1460_INTRATHYMIC_T_PROGENITOR_VS_NAIVE_CD4_TCELL_ADULT_BLOOD_DN	186	0.455344	1.85381	0	0.0374116	0.921	4421	tags=40%, list=23%, signal=52%
GO_RESPONSE_TO_PROSTAGLANDIN_E	23	0.597549	1.85354	0.00222222	0.037458	0.921	2450	tags=39%, list=13%, signal=45%
GSE14415_NATURAL_TREG_VS_FOXP3_KO_NATURAL_TREG_UP	161	0.457285	1.85274	0	0.0378021	0.923	4247	tags=36%, list=22%, signal=46%
GSE25677_MPL_VS_R848_STIM_BCELL_DN	191	0.569738	1.85248	0.00656455	0.037875	0.923	4072	tags=48%, list=21%, signal=60%
GO_T_CELL_CYTOKINE_PRODUCTION	39	0.565953	1.85221	0	0.0379592	0.923	2253	tags=38%, list=12%, signal=43%
GSE16451_CTRL_VS_WEST_EQUINE_ENC_VIRUS_IMMATURE_NEURON_CELL_LINE_UP	196	0.439724	1.85219	0	0.0379337	0.924	3811	tags=33%, list=19%, signal=40%
GSE360_CTRL_VS_T_GONDII_DC_UP	195	0.453444	1.85218	0	0.0378865	0.924	5142	tags=43%, list=26%, signal=58%
PID_TCR_CALCIUM_PATHWAY	28	0.623706	1.85183	0.00209644	0.0379885	0.924	2669	tags=43%, list=14%, signal=50%
GO_DEFENSE_RESPONSE_TO_GRAM_POSITIVE_BACTERIUM	86	0.495779	1.85176	0.00222717	0.0379683	0.924	3575	tags=30%, list=18%, signal=37%
GSE21063_CTRL_VS_ANTI_IGM_STIM_BCELL_NFATC1_KO_16H_UP	198	0.428553	1.85155	0	0.0379777	0.924	4364	tags=38%, list=22%, signal=48%
GO_WALKING_BEHAVIOR	30	0.585849	1.85145	0	0.0379734	0.924	3985	tags=47%, list=20%, signal=59%
GSE9988_ANTI_TREM1_AND_LPS_VS_VEHICLE_TREATED_MONOCYTES_DN	196	0.525352	1.85141	0.00588235	0.0379435	0.924	3207	tags=38%, list=16%, signal=45%
GO_REGULATORY_T_CELL_DIFFERENTIATION	30	0.703847	1.85136	0.0043384	0.0379212	0.924	1931	tags=50%, list=10%, signal=55%
PID_P38_ALPHA_BETA_PATHWAY	30	0.575156	1.85133	0.00210084	0.0378823	0.924	2272	tags=47%, list=12%, signal=53%
GO_LEUKOCYTE_TETHERING_OR_ROLLING	25	0.67192	1.8513	0.00210526	0.0378431	0.924	3573	tags=60%, list=18%, signal=73%
HELLER_HDAC_TARGETS_SILENCED_BY_METHYLATION_DN	272	0.439578	1.85088	0.00238095	0.0379966	0.924	2787	tags=28%, list=14%, signal=32%
MORI_PLASMA_CELL_DN	35	0.679415	1.85056	0.00224719	0.0380835	0.926	3878	tags=60%, list=20%, signal=75%
GSE27241_CTRL_VS_DIGOXIN_TREATED_CD4_TCELL_IN_TH17_POLARIZING_CONDITIONS_DN	186	0.448272	1.85032	0	0.038116	0.926	3791	tags=35%, list=19%, signal=44%
GSE43863_NAIVE_VS_MEMORY_TFH_CD4_TCELL_D150_LCMV_UP	195	0.512905	1.8503	0.0063425	0.0380701	0.926	2509	tags=33%, list=13%, signal=38%
MODULE_300	32	0.623749	1.84976	0.00428265	0.0383009	0.926	3296	tags=50%, list=17%, signal=60%
GO_RESPONSE_TO_ALCOHOL	228	0.423415	1.8497	0	0.0382841	0.927	3869	tags=32%, list=20%, signal=40%
GNF2_JAK1	32	0.72926	1.84964	0.0021097	0.0382603	0.927	2910	tags=56%, list=15%, signal=66%
GSE17974_IL4_AND_ANTI_IL12_VS_UNTREATED_72H_ACT_CD4_TCELL_DN	184	0.512	1.84955	0.00219298	0.0382431	0.927	2995	tags=34%, list=15%, signal=40%
MODULE_259	46	0.566823	1.84948	0	0.0382201	0.927	4266	tags=59%, list=22%, signal=75%
GO_POSITIVE_REGULATION_OF_SYNAPTIC_TRANSMISSION_GLUTAMATERGIC	33	0.617804	1.84943	0.00424628	0.0381951	0.927	2219	tags=45%, list=11%, signal=51%
GSE13411_PLASMA_CELL_VS_MEMORY_BCELL_DN	190	0.553227	1.84943	0.0155556	0.0381462	0.927	3791	tags=44%, list=19%, signal=54%
HALLMARK_COMPLEMENT	199	0.465354	1.84929	0	0.0381565	0.927	4388	tags=39%, list=22%, signal=50%
WORSCHECH_TUMOR_EVASION_AND_TOLEROGENICITY_UP	32	0.632848	1.84929	0.00434783	0.0381077	0.927	2328	tags=44%, list=12%, signal=50%
GO_MYD88_DEPENDENT_TOLL_LIKE_RECEPTOR_SIGNALING_PATHWAY	36	0.601268	1.84907	0.00847458	0.0381388	0.927	4026	tags=50%, list=21%, signal=63%
LEIN_LOCALIZED_TO_PROXIMAL_DENDRITES	36	0.640807	1.84901	0.00614754	0.0381094	0.927	4398	tags=64%, list=22%, signal=82%
GSE29164_UNTREATED_VS_CD8_TCELL_TREATED_MELANOMA_DAY7_UP	197	0.469601	1.84859	0	0.038233	0.928	3928	tags=34%, list=20%, signal=42%
GSE17974_IL4_AND_ANTI_IL12_VS_UNTREATED_48H_ACT_CD4_TCELL_DN	177	0.47431	1.84844	0	0.0382509	0.929	2377	tags=29%, list=12%, signal=33%
GO_POSITIVE_REGULATION_OF_EPITHELIAL_CELL_APOPTOTIC_PROCESS	32	0.586568	1.84803	0.00206186	0.038368	0.929	4147	tags=53%, list=21%, signal=67%
GO_NEGATIVE_REGULATION_OF_ESTABLISHMENT_OF_PROTEIN_LOCALIZATION	176	0.42612	1.84755	0	0.0385516	0.929	3619	tags=34%, list=19%, signal=41%
GO_GRANULOCYTE_DIFFERENTIATION	33	0.562469	1.84732	0.00212766	0.0385991	0.929	3842	tags=48%, list=20%, signal=60%
REACTOME_COSTIMULATION_BY_THE_CD28_FAMILY	66	0.622778	1.84725	0.00419287	0.0385736	0.929	2853	tags=52%, list=15%, signal=60%
GO_NEGATIVE_REGULATION_OF_T_CELL_APOPTOTIC_PROCESS	21	0.656259	1.84709	0.00214133	0.0385949	0.929	2857	tags=57%, list=15%, signal=67%
GSE3982_MEMORY_CD4_TCELL_VS_BCELL_UP	188	0.476931	1.84662	0.00215983	0.0387532	0.929	3700	tags=37%, list=19%, signal=45%
GSE13522_CTRL_VS_T_CRUZI_Y_STRAIN_INF_SKIN_IFNAR_KO_DN	197	0.43741	1.84645	0	0.0387888	0.929	3835	tags=39%, list=20%, signal=48%
GSE24634_TEFF_VS_TCONV_DAY3_IN_CULTURE_DN	190	0.545852	1.84644	0.0136986	0.0387416	0.929	4070	tags=46%, list=21%, signal=57%
ZHENG_FOXP3_TARGETS_IN_T_LYMPHOCYTE_DN	38	0.717825	1.84636	0.0021097	0.0387229	0.929	3143	tags=66%, list=16%, signal=78%
PID_IL23_PATHWAY	37	0.643227	1.84636	0.00213675	0.0386743	0.929	2670	tags=49%, list=14%, signal=56%
SHEN_SMARCA2_TARGETS_DN	288	0.410719	1.84617	0	0.0387162	0.929	3769	tags=31%, list=19%, signal=38%
BORCZUK_MALIGNANT_MESOTHELIOMA_DN	96	0.520252	1.84599	0.00453515	0.0387639	0.929	2027	tags=32%, list=10%, signal=36%
GO_REGULATION_OF_METAL_ION_TRANSPORT	367	0.43087	1.84571	0	0.0388437	0.929	3664	tags=35%, list=19%, signal=43%
PID_IL2_STAT5_PATHWAY	30	0.682308	1.84477	0	0.0391747	0.929	2896	tags=60%, list=15%, signal=70%
GO_POSITIVE_REGULATION_OF_PHAGOCYTOSIS	64	0.529937	1.84447	0	0.039252	0.929	4140	tags=39%, list=21%, signal=49%
MCDOWELL_ACUTE_LUNG_INJURY_DN	45	0.523499	1.84447	0.00213675	0.0392031	0.929	3637	tags=33%, list=19%, signal=41%
GSE29618_PDC_VS_MDC_DN	194	0.508512	1.84434	0.0176817	0.0391916	0.929	3161	tags=39%, list=16%, signal=46%
GO_ACTIVATION_OF_JANUS_KINASE_ACTIVITY	15	0.728314	1.84412	0.00626305	0.0392706	0.929	1707	tags=53%, list=9%, signal=58%
GSE21360_SECONDARY_VS_TERTIARY_MEMORY_CD8_TCELL_DN	181	0.464795	1.84404	0	0.039249	0.929	4442	tags=39%, list=23%, signal=50%
GO_REGULATION_OF_VASCULATURE_DEVELOPMENT	305	0.462738	1.84381	0	0.0393133	0.929	4542	tags=44%, list=23%, signal=56%
GSE24142_EARLY_THYMIC_PROGENITOR_VS_DN2_THYMOCYTE_ADULT_UP	198	0.507293	1.8436	0	0.0393517	0.929	2711	tags=36%, list=14%, signal=42%
GSE46606_DAY1_VS_DAY3_CD40L_IL2_IL5_STIMULATED_IRF4MID_BCELL_UP	198	0.423847	1.84353	0	0.0393402	0.929	4946	tags=40%, list=25%, signal=53%
GO_PEPTIDE_BINDING	278	0.429703	1.84316	0.00223714	0.0394441	0.929	4438	tags=36%, list=23%, signal=46%
GO_DEAMINASE_ACTIVITY	32	0.600077	1.84306	0.00849257	0.039456	0.929	3214	tags=50%, list=16%, signal=60%
GSE20366_TREG_VS_NAIVE_CD4_TCELL_HOMEOSTATIC_CONVERSION_DN	198	0.491917	1.84305	0	0.0394145	0.929	4238	tags=44%, list=22%, signal=56%
ZHAN_MULTIPLE_MYELOMA_DN	42	0.602446	1.84304	0.0143443	0.0393686	0.929	4221	tags=57%, list=22%, signal=73%
HOQUE_METHYLATED_IN_CANCER	55	0.492309	1.84303	0	0.0393286	0.93	1707	tags=27%, list=9%, signal=30%
GSE46606_DAY1_VS_DAY3_CD40L_IL2_IL5_STIMULATED_BCELL_DN	186	0.460739	1.84287	0	0.039352	0.93	3247	tags=33%, list=17%, signal=40%
GSE37301_PRO_BCELL_VS_CD4_TCELL_DN	173	0.465768	1.84284	0	0.0393121	0.93	5283	tags=46%, list=27%, signal=63%
BAELDE_DIABETIC_NEPHROPATHY_UP	89	0.500696	1.84242	0.00407332	0.0394417	0.93	2868	tags=35%, list=15%, signal=41%
GO_POSITIVE_REGULATION_OF_ALPHA_BETA_T_CELL_ACTIVATION	61	0.599552	1.84234	0.00211864	0.0394165	0.93	3785	tags=52%, list=19%, signal=65%
GNF2_ICAM3	39	0.752551	1.84228	0.00204918	0.0393954	0.93	2437	tags=62%, list=12%, signal=70%
GNF2_ZAP70	26	0.830626	1.84227	0.002079	0.0393512	0.93	1143	tags=65%, list=6%, signal=69%
GSE43863_TFH_VS_LY6C_LOW_CXCR5NEG_EFFECTOR_CD4_TCELL_DN	195	0.437692	1.84213	0	0.0393631	0.93	4680	tags=44%, list=24%, signal=57%
GSE32901_NAIVE_VS_TH17_ENRICHED_CD4_TCELL_UP	164	0.497319	1.84211	0	0.039326	0.93	2979	tags=35%, list=15%, signal=41%
KRAS.AMP.LUNG_UP.V1_UP	133	0.468827	1.84169	0	0.0394158	0.93	3887	tags=34%, list=20%, signal=42%
GO_NEGATIVE_REGULATION_OF_INTERLEUKIN_2_PRODUCTION	23	0.628242	1.84149	0.00416667	0.0394427	0.93	1952	tags=35%, list=10%, signal=39%
GO_T_CELL_RECEPTOR_SIGNALING_PATHWAY	190	0.53691	1.84141	0.00883002	0.039437	0.93	2877	tags=36%, list=15%, signal=42%
GO_T_CELL_LINEAGE_COMMITMENT	26	0.666319	1.84138	0	0.0393933	0.93	1647	tags=42%, list=8%, signal=46%
GO_POSITIVE_REGULATION_OF_NEUTROPHIL_MIGRATION	26	0.685585	1.84085	0	0.039586	0.93	1880	tags=54%, list=10%, signal=59%
DELASERNA_MYOD_TARGETS_DN	57	0.490076	1.84079	0	0.0395646	0.93	3275	tags=37%, list=17%, signal=44%
WAMUNYOKOLI_OVARIAN_CANCER_GRADES_1_2_DN	68	0.610457	1.84071	0	0.0395626	0.93	5037	tags=59%, list=26%, signal=79%
GO_B_CELL_RECEPTOR_SIGNALING_PATHWAY	56	0.746785	1.84047	0.00430108	0.0396139	0.93	1729	tags=63%, list=9%, signal=68%
RP58_01	201	0.478432	1.84031	0.00414938	0.0396373	0.93	3957	tags=38%, list=20%, signal=47%
JNK_DN.V1_UP	177	0.443443	1.8402	0	0.0396108	0.93	4022	tags=34%, list=21%, signal=43%
MARSON_FOXP3_TARGETS_DN	53	0.593827	1.84007	0.00867679	0.0396081	0.93	2755	tags=43%, list=14%, signal=50%
GO_TOLERANCE_INDUCTION	25	0.707343	1.83986	0.00642398	0.0396492	0.93	2022	tags=48%, list=10%, signal=53%
GO_NEGATIVE_REGULATION_OF_LEUKOCYTE_PROLIFERATION	77	0.545837	1.83981	0.00858369	0.0396303	0.93	2748	tags=43%, list=14%, signal=50%
GSE20715_0H_VS_48H_OZONE_LUNG_UP	196	0.477974	1.83975	0	0.0396107	0.93	3293	tags=32%, list=17%, signal=38%
GO_C_C_CHEMOKINE_BINDING	24	0.734901	1.83928	0.00213675	0.0397468	0.93	1097	tags=54%, list=6%, signal=57%
HOFFMANN_SMALL_PRE_BII_TO_IMMATURE_B_LYMPHOCYTE_UP	57	0.57957	1.83885	0.00662252	0.0398965	0.93	1629	tags=39%, list=8%, signal=42%
DELYS_THYROID_CANCER_DN	230	0.52965	1.83883	0.0043384	0.0398571	0.93	3386	tags=39%, list=17%, signal=46%
GSE16450_CTRL_VS_IFNA_6H_STIM_IMMATURE_NEURON_CELL_LINE_DN	180	0.524672	1.83878	0.00211864	0.0398496	0.931	3467	tags=39%, list=18%, signal=47%
LINDGREN_BLADDER_CANCER_CLUSTER_2A_DN	136	0.557382	1.83854	0	0.0399021	0.931	5003	tags=50%, list=26%, signal=67%
RACCACAR_AML_Q6	252	0.442834	1.8382	0	0.0399784	0.932	3367	tags=30%, list=17%, signal=36%
GSE40274_LEF1_VS_FOXP3_AND_LEF1_TRANSDUCED_ACTIVATED_CD4_TCELL_DN	197	0.458357	1.83793	0	0.0400577	0.933	3693	tags=36%, list=19%, signal=43%
PID_NFAT_TFPATHWAY	45	0.575353	1.83792	0.00638298	0.0400113	0.933	1901	tags=33%, list=10%, signal=37%
GO_RESPONSE_TO_PROTOZOAN	20	0.713345	1.83787	0	0.03999	0.933	2667	tags=50%, list=14%, signal=58%
REACTOME_G_ALPHA_Z_SIGNALLING_EVENTS	47	0.555221	1.83742	0.00206612	0.040148	0.933	2481	tags=32%, list=13%, signal=36%
GSE45382_UNTREATED_VS_TGFB_TREATED_MACROPHAGES_UP	193	0.466825	1.83719	0.00413223	0.0402146	0.933	3354	tags=33%, list=17%, signal=40%
GO_LEUKOCYTE_ACTIVATION_INVOLVED_IN_INFLAMMATORY_RESPONSE	37	0.643642	1.83714	0.0120724	0.0401845	0.933	4349	tags=62%, list=22%, signal=80%
GSE40274_CTRL_VS_HELIOS_TRANSDUCED_ACTIVATED_CD4_TCELL_UP	178	0.451664	1.83712	0.00208333	0.040141	0.933	2526	tags=28%, list=13%, signal=31%
GO_IMMUNOLOGICAL_SYNAPSE	34	0.65258	1.83698	0.00656455	0.0401467	0.933	2619	tags=53%, list=13%, signal=61%
GSE24634_TREG_VS_TCONV_POST_DAY5_IL4_CONVERSION_DN	191	0.524887	1.83648	0.006	0.0402972	0.934	4475	tags=47%, list=23%, signal=61%
GSE43863_DAY6_EFF_VS_DAY150_MEM_TH1_CD4_TCELL_UP	195	0.474136	1.83645	0.0063425	0.0402783	0.934	3778	tags=41%, list=19%, signal=50%
GSE28130_ACTIVATED_VS_INDUCEED_TREG_UP	189	0.448489	1.8358	0	0.0405662	0.936	4446	tags=38%, list=23%, signal=48%
GO_B_CELL_HOMEOSTASIS	28	0.70735	1.83556	0.0041841	0.040622	0.936	2857	tags=64%, list=15%, signal=75%
REACTOME_PEPTIDE_LIGAND_BINDING_RECEPTORS	187	0.466074	1.83486	0	0.0408865	0.936	5240	tags=44%, list=27%, signal=60%
GSE23568_CTRL_TRANSDUCED_VS_WT_CD8_TCELL_UP	198	0.45152	1.83482	0	0.040866	0.936	3421	tags=35%, list=17%, signal=42%
RGAGGAARY_PU1_Q6	497	0.419326	1.83476	0	0.0408387	0.936	3589	tags=32%, list=18%, signal=38%
GSE26343_UNSTIM_VS_LPS_STIM_NFAT5_KO_MACROPHAGE_DN	196	0.495559	1.83433	0.00860215	0.04098	0.936	4264	tags=42%, list=22%, signal=54%
MODULE_200	27	0.649239	1.83411	0.00877193	0.0410285	0.936	4165	tags=67%, list=21%, signal=85%
GCM_CDH5	35	0.540398	1.83401	0	0.0410211	0.936	5522	tags=54%, list=28%, signal=76%
GSE7460_FOXP3_MUT_VS_WT_ACT_WITH_TGFB_TCONV_DN	197	0.469605	1.8339	0.00215054	0.0410207	0.936	3248	tags=32%, list=17%, signal=39%
GSE22886_IGM_MEMORY_BCELL_VS_BM_PLASMA_CELL_UP	192	0.551096	1.83386	0.0111607	0.0409991	0.936	3878	tags=43%, list=20%, signal=53%
GSE17974_0H_VS_24H_IN_VITRO_ACT_CD4_TCELL_UP	172	0.480755	1.83358	0	0.0410861	0.937	3355	tags=35%, list=17%, signal=42%
GO_TUMOR_NECROSIS_FACTOR_BIOSYNTHETIC_PROCESS	23	0.670077	1.83354	0.008	0.0410675	0.937	2919	tags=61%, list=15%, signal=71%
GSE36826_NORMAL_VS_STAPH_AUREUS_INF_IL1R_KO_SKIN_DN	197	0.448455	1.83352	0.00207039	0.041029	0.937	3409	tags=34%, list=17%, signal=40%
IL21_UP.V1_UP	179	0.414815	1.83332	0	0.0410534	0.937	3922	tags=36%, list=20%, signal=45%
GSE33424_CD161_HIGH_VS_NEG_CD8_TCELL_UP	198	0.523588	1.83325	0.0043573	0.0410358	0.938	4377	tags=46%, list=22%, signal=59%
GSE28737_WT_VS_BCL6_KO_FOLLICULAR_BCELL_DN	199	0.470151	1.83323	0	0.0409937	0.938	3781	tags=37%, list=19%, signal=46%
GSE35685_CD34POS_CD10NEG_CD62LPOS_VS_CD34POS_CD10POS_BONE_MARROW_DN	198	0.464026	1.83284	0.00215054	0.041126	0.939	4138	tags=37%, list=21%, signal=47%
GSE27670_BLIMP1_VS_LMP1_TRANSDUCED_GC_BCELL_UP	199	0.460719	1.83257	0	0.0411861	0.939	3636	tags=35%, list=19%, signal=42%
GO_POSITIVE_REGULATION_OF_ACTIN_CYTOSKELETON_REORGANIZATION	18	0.611786	1.83257	0.00612245	0.0411402	0.939	4059	tags=56%, list=21%, signal=70%
GO_NEGATIVE_REGULATION_OF_ADAPTIVE_IMMUNE_RESPONSE	45	0.591367	1.83191	0	0.0414	0.939	2287	tags=44%, list=12%, signal=50%
GSE10147_IL3_VS_IL3_AND_CPG_STIM_PDC_UP	155	0.424601	1.83179	0.00232558	0.0413941	0.939	3219	tags=27%, list=16%, signal=32%
GSE19772_CTRL_VS_HCMV_INF_MONOCYTES_UP	196	0.479201	1.83172	0	0.0413917	0.939	4476	tags=40%, list=23%, signal=51%
CHIANG_LIVER_CANCER_SUBCLASS_CTNNB1_DN	164	0.464243	1.83171	0.00438597	0.0413458	0.939	3610	tags=38%, list=18%, signal=46%
GSE5542_UNTREATED_VS_IFNA_AND_IFNG_TREATED_EPITHELIAL_CELLS_6H_UP	181	0.465773	1.83135	0.0045045	0.0414993	0.941	4101	tags=37%, list=21%, signal=46%
GO_REGULATION_OF_LYMPHOCYTE_CHEMOTAXIS	26	0.631396	1.83093	0.0045045	0.0416575	0.942	1771	tags=42%, list=9%, signal=46%
GSE3982_DC_VS_TH2_UP	192	0.443701	1.83091	0	0.0416192	0.942	4409	tags=40%, list=23%, signal=51%
KAECH_DAY8_EFF_VS_DAY15_EFF_CD8_TCELL_DN	193	0.443538	1.8309	0	0.0415752	0.942	3343	tags=31%, list=17%, signal=37%
GO_CYTOKINE_PRODUCTION_INVOLVED_IN_IMMUNE_RESPONSE	99	0.482187	1.83047	0.00414079	0.0417134	0.943	2375	tags=32%, list=12%, signal=37%
GSE15330_HSC_VS_MEGAKARYOCYTE_ERYTHROID_PROGENITOR_DN	184	0.493503	1.83014	0.0021978	0.0418251	0.943	3344	tags=36%, list=17%, signal=43%
GO_INTERLEUKIN_2_BIOSYNTHETIC_PROCESS	22	0.693745	1.8299	0.0043384	0.0418749	0.943	1952	tags=50%, list=10%, signal=55%
HELLER_HDAC_TARGETS_DN	289	0.4324	1.82966	0.00700935	0.0419323	0.943	2723	tags=26%, list=14%, signal=29%
MODULE_263	45	0.634423	1.82944	0.00635593	0.0419807	0.944	3661	tags=49%, list=19%, signal=60%
ZHAN_MULTIPLE_MYELOMA_MF_UP	46	0.510667	1.82885	0.00209205	0.0422312	0.946	3391	tags=37%, list=17%, signal=45%
GSE22935_WT_VS_MYD88_KO_MACROPHAGE_UP	198	0.496314	1.82879	0.00613497	0.0422202	0.946	3162	tags=39%, list=16%, signal=46%
GSE17186_NAIVE_VS_CD21LOW_TRANSITIONAL_BCELL_DN	195	0.455452	1.82872	0.0021978	0.0422066	0.946	3894	tags=33%, list=20%, signal=41%
HOLLMANN_APOPTOSIS_VIA_CD40_UP	195	0.467091	1.82868	0.00420168	0.0421862	0.946	4550	tags=41%, list=23%, signal=52%
WNT_UP.V1_DN	169	0.413082	1.82849	0	0.0422391	0.947	1926	tags=24%, list=10%, signal=27%
GSE2706_UNSTIM_VS_2H_R848_DC_DN	180	0.481193	1.82845	0.0105485	0.0422104	0.947	3878	tags=36%, list=20%, signal=44%
HOFFMANN_PRE_BI_TO_LARGE_PRE_BII_LYMPHOCYTE_DN	69	0.475959	1.82804	0	0.0423573	0.949	3582	tags=33%, list=18%, signal=41%
GSE41176_WT_VS_TAK1_KO_ANTI_IGM_STIM_BCELL_6H_DN	196	0.493288	1.82782	0.00835073	0.0424123	0.949	3247	tags=32%, list=17%, signal=38%
GSE39110_UNTREATED_VS_IL2_TREATED_CD8_TCELL_DAY6_POST_IMMUNIZATION_DN	200	0.450991	1.82733	0.0021692	0.0426063	0.949	3694	tags=36%, list=19%, signal=44%
GO_SIGNALING_ADAPTOR_ACTIVITY	79	0.512321	1.82691	0.00436681	0.0427494	0.95	3625	tags=41%, list=19%, signal=50%
KEGG_LEISHMANIA_INFECTION	69	0.604246	1.82677	0.00414938	0.0427782	0.951	4985	tags=67%, list=25%, signal=89%
GSE7460_CD8_TCELL_VS_CD4_TCELL_ACT_UP	194	0.491398	1.82625	0	0.0429699	0.951	2615	tags=32%, list=13%, signal=37%
GSE36888_UNTREATED_VS_IL2_TREATED_STAT5_AB_KNOCKIN_TCELL_6H_UP	175	0.470346	1.82623	0.00438597	0.0429323	0.951	2499	tags=33%, list=13%, signal=38%
GSE34156_TLR1_TLR2_LIGAND_VS_NOD2_AND_TLR1_TLR2_LIGAND_6H_TREATED_MONOCYTE_UP	196	0.413154	1.82584	0	0.0430461	0.951	3647	tags=29%, list=19%, signal=35%
GO_PROTEIN_PHOSPHORYLATED_AMINO_ACID_BINDING	49	0.549313	1.82548	0.00416667	0.0431853	0.951	4054	tags=49%, list=21%, signal=62%
HESS_TARGETS_OF_HOXA9_AND_MEIS1_DN	80	0.568848	1.82508	0.011811	0.0433433	0.951	4266	tags=49%, list=22%, signal=62%
GNF2_CD53	58	0.76947	1.82503	0	0.0433115	0.951	1514	tags=53%, list=8%, signal=58%
MARKEY_RB1_ACUTE_LOF_DN	224	0.498491	1.82416	0.0123967	0.0436842	0.951	3823	tags=38%, list=20%, signal=47%
GO_CHRONIC_INFLAMMATORY_RESPONSE	17	0.710531	1.82399	0.00447427	0.0437327	0.952	3988	tags=65%, list=20%, signal=81%
BIOCARTA_LAIR_PATHWAY	17	0.703553	1.82394	0.00641026	0.0437254	0.952	3757	tags=59%, list=19%, signal=73%
PLASARI_TGFB1_SIGNALING_VIA_NFIC_10HR_DN	28	0.603722	1.82367	0	0.0438088	0.953	3748	tags=50%, list=19%, signal=62%
GSE29164_CD8_TCELL_VS_CD8_TCELL_AND_IL12_TREATED_MELANOMA_DAY3_DN	199	0.429416	1.82362	0	0.0437795	0.953	3310	tags=29%, list=17%, signal=35%
CERIBELLI_GENES_INACTIVE_AND_BOUND_BY_NFY	32	0.595652	1.82354	0.0021097	0.0437765	0.953	5623	tags=56%, list=29%, signal=79%
GO_POSITIVE_REGULATION_OF_INTERLEUKIN_1_SECRETION	35	0.568159	1.82339	0.0021322	0.043812	0.954	2787	tags=37%, list=14%, signal=43%
GO_REGULATION_OF_INTERLEUKIN_4_PRODUCTION	28	0.674626	1.82327	0.00431965	0.0438236	0.954	1412	tags=46%, list=7%, signal=50%
GO_INTERLEUKIN_1_BETA_PRODUCTION	79	0.518967	1.82299	0.00631579	0.0438812	0.954	5117	tags=54%, list=26%, signal=73%
GO_HOMEOSTASIS_OF_NUMBER_OF_CELLS_WITHIN_A_TISSUE	31	0.58508	1.82295	0.00220264	0.0438455	0.954	3605	tags=52%, list=18%, signal=63%
GSE9988_LOW_LPS_VS_VEHICLE_TREATED_MONOCYTE_DN	197	0.500903	1.82294	0.0039604	0.0438088	0.954	2997	tags=34%, list=15%, signal=40%
GSE22601_DOUBLE_NEGATIVE_VS_CD4_SINGLE_POSITIVE_THYMOCYTE_UP	195	0.449425	1.8229	0.0021097	0.0437883	0.954	4656	tags=42%, list=24%, signal=54%
GSE6269_E_COLI_VS_STAPH_AUREUS_INF_PBMC_UP	143	0.469537	1.82286	0	0.0437675	0.954	5106	tags=45%, list=26%, signal=60%
VECCHI_GASTRIC_CANCER_EARLY_DN	352	0.569553	1.82266	0.0111857	0.0438222	0.954	3881	tags=47%, list=20%, signal=57%
GSE14415_FOXP3_KO_NATURAL_TREG_VS_TCONV_DN	181	0.462682	1.82255	0.00224719	0.0438375	0.954	3796	tags=38%, list=19%, signal=47%
GSE3982_DC_VS_NKCELL_DN	182	0.452085	1.82254	0.0021978	0.0437948	0.954	4101	tags=36%, list=21%, signal=45%
GSE19888_ADENOSINE_A3R_INH_VS_ACT_IN_MAST_CELL_DN	192	0.459969	1.82249	0	0.0437784	0.954	3338	tags=34%, list=17%, signal=40%
GO_REGULATION_OF_NEUROINFLAMMATORY_RESPONSE	31	0.648544	1.8221	0.00821355	0.0439629	0.955	4984	tags=68%, list=25%, signal=91%
PAX5_02	17	0.630339	1.82179	0.00220751	0.044038	0.955	4164	tags=53%, list=21%, signal=67%
SIG_BCR_SIGNALING_PATHWAY	46	0.625569	1.8217	0.00441501	0.0440365	0.955	1364	tags=41%, list=7%, signal=44%
GSE7852_TREG_VS_TCONV_THYMUS_UP	196	0.435642	1.82158	0	0.0440586	0.955	4215	tags=39%, list=22%, signal=50%
AFFAR_YY1_TARGETS_UP	188	0.411969	1.82151	0	0.0440486	0.955	3757	tags=32%, list=19%, signal=39%
GSE26488_WT_VS_VP16_TRANSGENIC_HDAC7_KO_DOUBLE_POSITIVE_THYMOCYTE_DN	183	0.474787	1.82143	0	0.0440365	0.956	3376	tags=34%, list=17%, signal=41%
GO_CENTRAL_NERVOUS_SYSTEM_PROJECTION_NEURON_AXONOGENESIS	25	0.665804	1.82134	0.00209644	0.0440337	0.956	3502	tags=52%, list=18%, signal=63%
GO_REGULATION_OF_T_CELL_CYTOKINE_PRODUCTION	30	0.592464	1.82088	0	0.044233	0.956	2253	tags=43%, list=12%, signal=49%
GUO_HEX_TARGETS_DN	63	0.493366	1.82062	0	0.0442826	0.956	2171	tags=30%, list=11%, signal=34%
GO_CHEMOKINE_RECEPTOR_BINDING	62	0.559422	1.82059	0.0043384	0.0442451	0.956	1771	tags=27%, list=9%, signal=30%
GSE16385_ROSIGLITAZONE_IL4_VS_IFNG_TNF_STIM_MACROPHAGE_DN	188	0.416962	1.82058	0	0.0442019	0.956	3947	tags=34%, list=20%, signal=42%
GAVIN_FOXP3_TARGETS_CLUSTER_T4	92	0.487009	1.82026	0.00218818	0.0443296	0.956	3289	tags=33%, list=17%, signal=39%
GSE360_T_GONDII_VS_B_MALAYI_LOW_DOSE_DC_DN	195	0.440747	1.82007	0.00209644	0.0443779	0.956	4542	tags=37%, list=23%, signal=48%
GSE30962_ACUTE_VS_CHRONIC_LCMV_PRIMARY_INF_CD8_TCELL_UP	196	0.467872	1.82003	0.00212766	0.0443402	0.956	3874	tags=34%, list=20%, signal=42%
GSE30971_CTRL_VS_LPS_STIM_MACROPHAGE_WBP7_KO_2H_DN	189	0.463997	1.82	0.00197628	0.0443147	0.956	4182	tags=37%, list=21%, signal=47%
PID_IL27_PATHWAY	26	0.698387	1.81959	0.0102669	0.044476	0.956	5419	tags=85%, list=28%, signal=117%
GO_CELL_CELL_ADHESION_MEDIATED_BY_INTEGRIN	16	0.674456	1.81953	0.00220751	0.044476	0.956	326	tags=31%, list=2%, signal=32%
GSE29164_DAY3_VS_DAY7_UNTREATED_MELANOMA_UP	182	0.473143	1.81925	0.00426439	0.0445646	0.956	3405	tags=36%, list=17%, signal=43%
CHR6Q22	59	0.622533	1.81924	0.00424628	0.0445242	0.956	4831	tags=59%, list=25%, signal=79%
GSE22886_NAIVE_BCELL_VS_NEUTROPHIL_UP	188	0.571428	1.81852	0.00904977	0.0448529	0.957	4892	tags=53%, list=25%, signal=70%
GSE28726_ACT_CD4_TCELL_VS_ACT_VA24NEG_NKTCELL_DN	195	0.487773	1.81844	0.00414938	0.0448493	0.957	4567	tags=43%, list=23%, signal=55%
GO_CD4_POSITIVE_ALPHA_BETA_T_CELL_LINEAGE_COMMITMENT	17	0.740891	1.81839	0.00843882	0.0448243	0.957	528	tags=47%, list=3%, signal=48%
GO_REGULATION_OF_CD4_POSITIVE_ALPHA_BETA_T_CELL_DIFFERENTIATION	46	0.627512	1.8181	0.00843882	0.0449104	0.957	2413	tags=41%, list=12%, signal=47%
GO_NEGATIVE_REGULATION_OF_GROWTH	252	0.403419	1.81804	0	0.0448901	0.957	3784	tags=33%, list=19%, signal=40%
ETS_Q4	246	0.452166	1.81792	0	0.0448944	0.957	2568	tags=27%, list=13%, signal=30%
GNF2_S100A4	47	0.717719	1.81766	0.0240296	0.0449659	0.957	3072	tags=68%, list=16%, signal=81%
GNF2_TNFRSF1B	64	0.724119	1.8174	0.0153257	0.0450553	0.957	3072	tags=69%, list=16%, signal=81%
PANGAS_TUMOR_SUPPRESSION_BY_SMAD1_AND_SMAD5_UP	126	0.473358	1.8174	0.010661	0.0450119	0.957	2790	tags=32%, list=14%, signal=37%
GSE411_WT_VS_SOCS3_KO_MACROPHAGE_IL6_STIM_400MIN_UP	195	0.435584	1.8172	0	0.0450619	0.957	4243	tags=38%, list=22%, signal=48%
GSE5455_HEALTHY_VS_TUMOR_BEARING_MOUSE_SPLEEN_MONOCYTE_UP	197	0.437067	1.81715	0	0.0450396	0.957	3778	tags=37%, list=19%, signal=45%
GSE7831_UNSTIM_VS_INFLUENZA_STIM_PDC_1H_DN	192	0.454351	1.81684	0	0.0451554	0.957	4511	tags=38%, list=23%, signal=49%
GO_REGULATION_OF_RESPONSE_TO_TUMOR_CELL	15	0.696894	1.81667	0.0042735	0.0451948	0.957	2112	tags=47%, list=11%, signal=52%
GSE21063_CTRL_VS_ANTI_IGM_STIM_BCELL_8H_UP	169	0.445263	1.81654	0	0.045223	0.957	3903	tags=37%, list=20%, signal=45%
GSE24210_IL35_TREATED_VS_RESTING_TREG_UP	192	0.406048	1.81628	0	0.0453178	0.957	4051	tags=34%, list=21%, signal=42%
GO_ACUTE_INFLAMMATORY_RESPONSE	106	0.44806	1.81599	0.00242718	0.045412	0.957	2961	tags=25%, list=15%, signal=30%
GSE42724_NAIVE_BCELL_VS_PLASMABLAST_DN	190	0.483498	1.81594	0	0.0454094	0.957	4010	tags=42%, list=20%, signal=52%
GSE21360_TERTIARY_VS_QUATERNARY_MEMORY_CD8_TCELL_UP	189	0.457501	1.81584	0	0.045418	0.957	3805	tags=39%, list=19%, signal=48%
HOLLERN_EMT_BREAST_TUMOR_UP	134	0.611875	1.81582	0.020284	0.0453793	0.957	5007	tags=58%, list=26%, signal=78%
GO_CALCIUM_ION_TRANSMEMBRANE_IMPORT_INTO_CYTOSOL	136	0.481854	1.81531	0	0.0455802	0.957	4691	tags=44%, list=24%, signal=58%
GSE36476_CTRL_VS_TSST_ACT_16H_MEMORY_CD4_TCELL_OLD_UP	187	0.458105	1.81511	0.00212314	0.0456401	0.957	4668	tags=39%, list=24%, signal=51%
GO_REGULATION_OF_B_CELL_MEDIATED_IMMUNITY	54	0.572349	1.81497	0.004329	0.0456402	0.957	1412	tags=31%, list=7%, signal=34%
GSE10856_CTRL_VS_TNFRSF6B_IN_MACROPHAGE_UP	169	0.469361	1.81475	0.00399202	0.0457118	0.957	4117	tags=37%, list=21%, signal=47%
GO_INTERLEUKIN_1_PRODUCTION	92	0.497244	1.81445	0.00429185	0.0457946	0.957	2919	tags=37%, list=15%, signal=43%
GSE24142_ADULT_VS_FETAL_DN2_THYMOCYTE_UP	197	0.449406	1.8141	0	0.0459	0.957	3312	tags=35%, list=17%, signal=41%
GSE9988_ANTI_TREM1_VS_CTRL_TREATED_MONOCYTES_DN	198	0.550331	1.81406	0.00607287	0.0458657	0.957	3816	tags=41%, list=20%, signal=51%
KONDO_PROSTATE_CANCER_WITH_H3K27ME3	192	0.4708	1.81383	0	0.0459398	0.957	3709	tags=29%, list=19%, signal=35%
GO_POSITIVE_REGULATION_OF_MACROPHAGE_ACTIVATION	27	0.647563	1.81382	0.00630252	0.0458963	0.957	4911	tags=70%, list=25%, signal=94%
GSE15733_BM_VS_SPLEEN_MEMORY_CD4_TCELL_DN	199	0.454032	1.81377	0.00213675	0.0458727	0.957	5067	tags=42%, list=26%, signal=56%
GSE3039_CD4_TCELL_VS_ALPHABETA_CD8_TCELL_UP	195	0.447158	1.81336	0.00222222	0.0460325	0.957	3293	tags=35%, list=17%, signal=42%
GSE3982_MAST_CELL_VS_EFF_MEMORY_CD4_TCELL_DN	186	0.445241	1.81302	0	0.0461378	0.958	4494	tags=35%, list=23%, signal=46%
REACTOME_GROWTH_HORMONE_RECEPTOR_SIGNALING	24	0.619236	1.81299	0.00621118	0.0461046	0.958	2670	tags=46%, list=14%, signal=53%
GSE21670_STAT3_KO_VS_WT_CD4_TCELL_UP	187	0.446541	1.81289	0	0.0461172	0.958	3383	tags=35%, list=17%, signal=42%
LI_INDUCED_T_TO_NATURAL_KILLER_UP	299	0.432302	1.81279	0.00209644	0.0461367	0.958	3778	tags=36%, list=19%, signal=44%
GO_DENDRITIC_CELL_MIGRATION	27	0.658467	1.81266	0.00858369	0.0461572	0.958	2230	tags=52%, list=11%, signal=58%
REACTOME_PLATELET_ACTIVATION_SIGNALING_AND_AGGREGATION	258	0.433508	1.81256	0	0.0461533	0.959	4470	tags=38%, list=23%, signal=48%
GSE22886_NAIVE_TCELL_VS_MONOCYTE_UP	191	0.521478	1.81255	0.0172786	0.0461071	0.959	3833	tags=42%, list=20%, signal=52%
MAHAJAN_RESPONSE_TO_IL1A_UP	76	0.472656	1.81246	0.00221729	0.0460993	0.959	2484	tags=28%, list=13%, signal=32%
GSE18804_SPLEEN_MACROPHAGE_VS_COLON_TUMORAL_MACROPHAGE_UP	199	0.454467	1.81231	0.00207469	0.0461313	0.96	2317	tags=27%, list=12%, signal=30%
GO_REGULATION_OF_ALPHA_BETA_T_CELL_ACTIVATION	91	0.570624	1.81215	0.0043384	0.0461818	0.96	3785	tags=48%, list=19%, signal=60%
GSE5589_LPS_VS_LPS_AND_IL10_STIM_IL10_KO_MACROPHAGE_45MIN_DN	195	0.479887	1.81203	0.00456621	0.0461985	0.96	2709	tags=30%, list=14%, signal=34%
GO_NEGATIVE_REGULATION_OF_EXOCYTOSIS	33	0.603349	1.81194	0.00211416	0.0461964	0.96	3095	tags=39%, list=16%, signal=47%
TARTE_PLASMA_CELL_VS_PLASMABLAST_UP	377	0.406374	1.81192	0	0.0461594	0.96	4537	tags=38%, list=23%, signal=48%
GO_DIVALENT_INORGANIC_CATION_TRANSPORT	465	0.396223	1.81185	0	0.0461443	0.96	3664	tags=31%, list=19%, signal=37%
NAKAYAMA_SOFT_TISSUE_TUMORS_PCA1_UP	75	0.646808	1.81167	0.0180723	0.0461642	0.96	3704	tags=61%, list=19%, signal=75%
GSE37605_C57BL6_VS_NOD_FOXP3_IRES_GFP_TCONV_DN	173	0.436575	1.81165	0	0.0461261	0.96	4422	tags=36%, list=23%, signal=46%
GO_REGULATION_OF_MACROPHAGE_DERIVED_FOAM_CELL_DIFFERENTIATION	29	0.556357	1.81128	0.00668151	0.0462768	0.961	3346	tags=38%, list=17%, signal=46%
GSE3982_BCELL_VS_TH1_UP	185	0.455652	1.81121	0	0.046281	0.961	3131	tags=31%, list=16%, signal=37%
GSE10325_LUPUS_BCELL_VS_LUPUS_MYELOID_UP	177	0.55837	1.81119	0.00707547	0.0462424	0.961	3421	tags=38%, list=17%, signal=46%
VERHAAK_AML_WITH_NPM1_MUTATED_UP	174	0.50702	1.81106	0.0102881	0.0462684	0.961	3023	tags=37%, list=15%, signal=44%
REACTOME_REGULATION_OF_TLR_BY_ENDOGENOUS_LIGAND	19	0.683022	1.81089	0.00215983	0.0463125	0.961	4221	tags=58%, list=22%, signal=74%
GSE12366_PLASMA_CELL_VS_NAIVE_BCELL_DN	186	0.539588	1.81085	0.00888889	0.0462886	0.961	3660	tags=40%, list=19%, signal=48%
GSE3982_EOSINOPHIL_VS_DC_UP	191	0.431478	1.80987	0	0.0467471	0.961	3729	tags=32%, list=19%, signal=40%
GNF2_INPP5D	43	0.74272	1.80984	0.00211416	0.0467172	0.961	2259	tags=51%, list=12%, signal=58%
GSE3920_IFNA_VS_IFNG_TREATED_FIBROBLAST_UP	188	0.5022	1.80977	0	0.0467038	0.961	4217	tags=45%, list=22%, signal=57%
MODULE_220	331	0.42285	1.80971	0.00235849	0.0466745	0.961	3536	tags=31%, list=18%, signal=37%
GO_REGULATION_OF_ANTIGEN_PROCESSING_AND_PRESENTATION	18	0.775619	1.80968	0	0.0466462	0.961	2315	tags=61%, list=12%, signal=69%
HUANG_GATA2_TARGETS_UP	144	0.489295	1.80964	0.00819672	0.046626	0.961	3862	tags=40%, list=20%, signal=49%
GSE6259_33D1_POS_VS_DEC205_POS_SPLENIC_DC_UP	184	0.506367	1.8096	0.0021645	0.0465991	0.961	4022	tags=39%, list=21%, signal=49%
GO_REGULATION_OF_MEMBRANE_INVAGINATION	15	0.645779	1.80939	0.00447427	0.0466257	0.961	2016	tags=47%, list=10%, signal=52%
GO_INTERLEUKIN_10_PRODUCTION	49	0.565612	1.80936	0.0149573	0.0465875	0.961	2535	tags=39%, list=13%, signal=44%
GO_PHOSPHATIDYLINOSITOL_3_KINASE_REGULATOR_ACTIVITY	17	0.706796	1.80917	0.00589391	0.0466238	0.961	3960	tags=71%, list=20%, signal=88%
GSE22886_NAIVE_BCELL_VS_BM_PLASMA_CELL_UP	197	0.523837	1.80897	0.00653595	0.0466606	0.961	4503	tags=44%, list=23%, signal=57%
GO_MHC_CLASS_I_PROTEIN_BINDING	20	0.701562	1.80873	0.00209205	0.0467425	0.961	1675	tags=45%, list=9%, signal=49%
GO_REGULATION_OF_B_CELL_RECEPTOR_SIGNALING_PATHWAY	27	0.768255	1.80869	0.00627615	0.046728	0.961	2441	tags=67%, list=12%, signal=76%
GSE29618_MONOCYTE_VS_MDC_DAY7_FLU_VACCINE_DN	180	0.468376	1.80866	0.00456621	0.0466981	0.961	2872	tags=31%, list=15%, signal=35%
GSE22025_UNTREATED_VS_PROGESTERONE_TREATED_CD4_TCELL_UP	189	0.405401	1.80844	0	0.0467528	0.961	5106	tags=40%, list=26%, signal=54%
GO_POSITIVE_REGULATION_OF_ACUTE_INFLAMMATORY_RESPONSE	29	0.565947	1.80841	0.00436681	0.0467151	0.961	2375	tags=38%, list=12%, signal=43%
GO_TOLL_LIKE_RECEPTOR_9_SIGNALING_PATHWAY	23	0.59858	1.80828	0.00209644	0.046725	0.961	1764	tags=30%, list=9%, signal=33%
GSE19941_LPS_VS_LPS_AND_IL10_STIM_IL10_KO_NFKBP50_KO_MACROPHAGE_DN	195	0.435999	1.80798	0	0.0468231	0.961	3835	tags=36%, list=20%, signal=44%
GSE32986_CURDLAN_LOWDOSE_VS_CURDLAN_HIGHDOSE_STIM_DC_UP	194	0.462992	1.80788	0.00208333	0.0468439	0.961	4203	tags=37%, list=21%, signal=46%
GO_REGULATION_OF_NIK_NF_KAPPAB_SIGNALING	103	0.471381	1.80779	0.0041841	0.0468638	0.961	3612	tags=33%, list=18%, signal=40%
RORIE_TARGETS_OF_EWSR1_FLI1_FUSION_DN	28	0.681382	1.8077	0.00631579	0.0468667	0.961	3979	tags=64%, list=20%, signal=81%
GSE20715_0H_VS_6H_OZONE_TLR4_KO_LUNG_UP	199	0.424183	1.80748	0	0.0469031	0.962	4221	tags=36%, list=22%, signal=45%
MODULE_346	17	0.668122	1.80746	0.00397614	0.0468592	0.962	4615	tags=59%, list=24%, signal=77%
BOHN_PRIMARY_IMMUNODEFICIENCY_SYNDROM_DN	37	0.605461	1.8072	0.00206612	0.0469376	0.962	4420	tags=57%, list=23%, signal=73%
GSE3982_DC_VS_BCELL_DN	183	0.482751	1.80711	0.00677201	0.0469447	0.962	2315	tags=30%, list=12%, signal=34%
MODULE_199	57	0.534418	1.80698	0	0.0469698	0.962	4266	tags=51%, list=22%, signal=65%
GSE30971_CTRL_VS_LPS_STIM_MACROPHAGE_WBP7_HET_2H_DN	191	0.464935	1.8069	0.00826446	0.0469827	0.962	4182	tags=39%, list=21%, signal=49%
GO_CD4_POSITIVE_OR_CD8_POSITIVE_ALPHA_BETA_T_CELL_LINEAGE_COMMITMENT	21	0.718313	1.80672	0.00214592	0.04703	0.962	1647	tags=52%, list=8%, signal=57%
GSE3691_CONVENTIONAL_VS_PLASMACYTOID_DC_SPLEEN_UP	194	0.440947	1.80659	0.00215054	0.0470434	0.962	3793	tags=34%, list=19%, signal=41%
GSE13306_RA_VS_UNTREATED_TREG_DN	197	0.411807	1.80647	0	0.0470672	0.962	5016	tags=40%, list=26%, signal=53%
PID_TXA2PATHWAY	56	0.567219	1.80637	0.00421053	0.0470586	0.962	3757	tags=52%, list=19%, signal=64%
GSE37301_CD4_TCELL_VS_GRANULOCYTE_MONOCYTE_PROGENITOR_UP	174	0.427404	1.80629	0	0.0470441	0.962	4648	tags=38%, list=24%, signal=49%
GSE360_T_GONDII_VS_B_MALAYI_HIGH_DOSE_MAC_DN	194	0.444102	1.80621	0.00204499	0.0470383	0.962	3605	tags=32%, list=18%, signal=39%
GO_RESPIRATORY_BURST	32	0.61268	1.80615	0.00647948	0.0470158	0.962	2065	tags=44%, list=11%, signal=49%
GSE33425_CD161_HIGH_VS_NEG_CD8_TCELL_UP	195	0.453091	1.80604	0.00221239	0.0470316	0.962	3421	tags=34%, list=17%, signal=41%
GO_AMIDE_BINDING	335	0.404302	1.80603	0	0.0469873	0.962	4438	tags=34%, list=23%, signal=43%
GO_POSITIVE_REGULATION_OF_ENDOTHELIAL_CELL_APOPTOTIC_PROCESS	19	0.656439	1.80603	0.00210526	0.046946	0.962	4147	tags=68%, list=21%, signal=87%
RUTELLA_RESPONSE_TO_HGF_VS_CSF2RB_AND_IL4_UP	404	0.464732	1.80596	0.00210084	0.0469346	0.962	4447	tags=39%, list=23%, signal=49%
GO_PHOSPHATIDYLINOSITOL_3_KINASE_SIGNALING	142	0.461397	1.80588	0.00223214	0.0469341	0.963	2531	tags=30%, list=13%, signal=35%
BOYAULT_LIVER_CANCER_SUBCLASS_G5_DN	27	0.664196	1.80556	0.00811359	0.0470427	0.963	2713	tags=48%, list=14%, signal=56%
REACTOME_CONSTITUTIVE_SIGNALING_BY_ABERRANT_PI3K_IN_CANCER	75	0.466665	1.80543	0	0.0470405	0.963	2621	tags=33%, list=13%, signal=38%
GSE24574_NAIVE_VS_TCONV_CD4_TCELL_UP	192	0.439781	1.8054	0	0.0470065	0.963	3227	tags=29%, list=16%, signal=35%
CHEN_ETV5_TARGETS_SERTOLI	25	0.707791	1.80505	0.00826446	0.0471238	0.963	2673	tags=56%, list=14%, signal=65%
GO_REGULATION_OF_MACROPHAGE_MIGRATION	32	0.577016	1.80491	0.006	0.0471459	0.963	4250	tags=59%, list=22%, signal=76%
RUTELLA_RESPONSE_TO_CSF2RB_AND_IL4_UP	335	0.441342	1.80474	0	0.0471684	0.963	4313	tags=36%, list=22%, signal=45%
GO_REGULATION_OF_CALCIUM_ION_TRANSPORT_INTO_CYTOSOL	98	0.487428	1.80464	0	0.0471735	0.964	4667	tags=46%, list=24%, signal=60%
LEF1_UP.V1_UP	192	0.467727	1.80424	0.00902935	0.0473701	0.964	3814	tags=38%, list=19%, signal=46%
GO_POSITIVE_REGULATION_OF_CELL_ADHESION_MEDIATED_BY_INTEGRIN	20	0.612166	1.80404	0.00877193	0.0474182	0.964	1679	tags=40%, list=9%, signal=44%
GO_G_PROTEIN_COUPLED_CHEMOATTRACTANT_RECEPTOR_ACTIVITY	26	0.691447	1.80389	0.0043384	0.047451	0.964	3399	tags=69%, list=17%, signal=84%
GO_INTERLEUKIN_7_MEDIATED_SIGNALING_PATHWAY	17	0.661858	1.80343	0.0105042	0.0476593	0.964	2670	tags=47%, list=14%, signal=54%
GO_NEGATIVE_REGULATION_OF_LEUKOCYTE_CELL_CELL_ADHESION	116	0.503844	1.80342	0.00877193	0.0476158	0.964	2748	tags=36%, list=14%, signal=42%
ATM_DN.V1_UP	144	0.419699	1.80334	0	0.0476096	0.964	3900	tags=31%, list=20%, signal=38%
GSE7764_NKCELL_VS_SPLENOCYTE_DN	198	0.445381	1.80318	0.00228311	0.0476479	0.965	3930	tags=35%, list=20%, signal=44%
VART_KSHV_INFECTION_ANGIOGENIC_MARKERS_UP	160	0.475106	1.80315	0.00426439	0.0476093	0.965	4355	tags=43%, list=22%, signal=54%
GSE39820_IL1B_IL6_VS_IL1B_IL6_IL23A_TREATED_CD4_TCELL_DN	194	0.405102	1.8031	0	0.047596	0.965	3812	tags=34%, list=19%, signal=41%
KRAS.600.LUNG.BREAST_UP.V1_UP	276	0.395528	1.8024	0	0.0479484	0.966	3842	tags=31%, list=20%, signal=38%
GSE19888_CTRL_VS_A3R_ACT_TREATED_MAST_CELL_PRETREATED_WITH_A3R_INH_UP	199	0.405661	1.80233	0	0.0479313	0.966	3367	tags=30%, list=17%, signal=36%
GSE45739_UNSTIM_VS_ACD3_ACD28_STIM_WT_CD4_TCELL_UP	195	0.427745	1.80231	0.00221239	0.0479031	0.966	3313	tags=30%, list=17%, signal=36%
GSE8621_UNSTIM_VS_LPS_PRIMED_AND_LPS_STIM_MACROPHAGE_DN	198	0.475061	1.80211	0.0021322	0.0479503	0.966	2609	tags=29%, list=13%, signal=33%
REACTOME_INFLAMMASOMES	20	0.625502	1.80206	0.00626305	0.0479296	0.966	2787	tags=50%, list=14%, signal=58%
CASORELLI_ACUTE_PROMYELOCYTIC_LEUKEMIA_UP	153	0.488978	1.80197	0.0021097	0.0479314	0.966	4117	tags=42%, list=21%, signal=53%
GSE26669_CTRL_VS_COSTIM_BLOCK_MLR_CD8_TCELL_DN	198	0.477352	1.80194	0.00208333	0.0479006	0.966	3278	tags=34%, list=17%, signal=41%
GSE22886_NAIVE_CD4_TCELL_VS_DC_UP	183	0.539234	1.8017	0.0136674	0.0479645	0.966	4532	tags=46%, list=23%, signal=60%
ABRAHAM_ALPC_VS_MULTIPLE_MYELOMA_UP	26	0.612418	1.80163	0.00416667	0.0479457	0.966	3812	tags=46%, list=19%, signal=57%
GO_COMPLEMENT_ACTIVATION	67	0.552432	1.80154	0.0106838	0.047942	0.966	3663	tags=45%, list=19%, signal=55%
GO_IMMUNE_RESPONSE_TO_TUMOR_CELL	18	0.665592	1.80149	0.00218341	0.0479418	0.966	2112	tags=44%, list=11%, signal=50%
GO_CYTOSOLIC_CALCIUM_ION_TRANSPORT	166	0.453966	1.80145	0	0.0479074	0.966	3661	tags=36%, list=19%, signal=44%
GSE10422_WT_VS_BAFF_TRANSGENIC_LN_BCELL_DN	146	0.399805	1.80145	0	0.0478661	0.966	3823	tags=31%, list=20%, signal=38%
GO_REGULATION_OF_ENDOTHELIAL_CELL_DIFFERENTIATION	31	0.560389	1.80092	0.0144928	0.048087	0.966	3743	tags=48%, list=19%, signal=60%
MARKEY_RB1_CHRONIC_LOF_DN	114	0.488762	1.80082	0.00614754	0.0480901	0.966	5003	tags=49%, list=26%, signal=66%
GO_CYTOPLASMIC_SIDE_OF_MEMBRANE	172	0.435327	1.80076	0	0.048078	0.966	3296	tags=33%, list=17%, signal=40%
GO_INTERLEUKIN_6_MEDIATED_SIGNALING_PATHWAY	19	0.725023	1.80068	0	0.0480851	0.966	3996	tags=74%, list=20%, signal=93%
GSE15735_2H_VS_12H_HDAC_INHIBITOR_TREATED_CD4_TCELL_UP	197	0.466858	1.80054	0.00217865	0.0481075	0.966	4349	tags=42%, list=22%, signal=54%
REACTOME_SIGNALING_BY_ERYTHROPOIETIN	25	0.646602	1.80045	0.00612245	0.0481137	0.966	2531	tags=48%, list=13%, signal=55%
TERAMOTO_OPN_TARGETS_CLUSTER_6	26	0.585304	1.79999	0.00408998	0.0482958	0.967	2309	tags=38%, list=12%, signal=44%
GO_POSITIVE_REGULATION_OF_PROTEIN_KINASE_B_SIGNALING	163	0.432642	1.7999	0	0.0482931	0.967	4603	tags=40%, list=24%, signal=53%
TAKEDA_TARGETS_OF_NUP98_HOXA9_FUSION_8D_DN	190	0.512539	1.79978	0.012474	0.0482863	0.967	3364	tags=41%, list=17%, signal=48%
GSE32034_LY6C_HIGH_VS_LOW_MONOCYTE_UP	196	0.417541	1.7991	0	0.048559	0.967	3512	tags=34%, list=18%, signal=41%
GSE9988_LPS_VS_VEHICLE_TREATED_MONOCYTE_DN	195	0.5056	1.79909	0.00197239	0.0485181	0.967	3207	tags=34%, list=16%, signal=40%
GSE9988_LOW_LPS_VS_ANTI_TREM1_AND_LPS_MONOCYTE_UP	189	0.503725	1.79903	0.00638298	0.048515	0.967	3905	tags=42%, list=20%, signal=52%
ETS1_B	259	0.438658	1.79902	0	0.0484738	0.967	3922	tags=32%, list=20%, signal=39%
PID_CXCR4_PATHWAY	101	0.538813	1.79886	0.0102459	0.0485041	0.967	3409	tags=44%, list=17%, signal=52%
GSE15330_LYMPHOID_MULTIPOTENT_VS_MEGAKARYOCYTE_ERYTHROID_PROGENITOR_IKAROS_KO_UP	177	0.496112	1.79881	0.00215054	0.0484868	0.967	3501	tags=40%, list=18%, signal=48%
GSE360_T_GONDII_VS_B_MALAYI_HIGH_DOSE_DC_UP	192	0.435963	1.79863	0.0021692	0.0485466	0.968	4138	tags=36%, list=21%, signal=46%
GSE36078_WT_VS_IL1R_KO_LUNG_DC_AFTER_AD5_INF_DN	199	0.448153	1.79851	0.00222222	0.0485806	0.969	3686	tags=32%, list=19%, signal=39%
NERF_Q2	251	0.428554	1.79788	0	0.0488121	0.971	3547	tags=31%, list=18%, signal=37%
STAT6_02	252	0.421534	1.79776	0.00222717	0.048815	0.971	4281	tags=34%, list=22%, signal=43%
GO_REGULATION_OF_REGULATED_SECRETORY_PATHWAY	158	0.461936	1.79774	0	0.0487778	0.971	3619	tags=37%, list=19%, signal=45%
KEGG_TOLL_LIKE_RECEPTOR_SIGNALING_PATHWAY	102	0.496169	1.79772	0.0040404	0.0487382	0.971	4985	tags=45%, list=25%, signal=60%
GSE24634_TREG_VS_TCONV_POST_DAY3_IL4_CONVERSION_DN	194	0.514647	1.79761	0.0100402	0.0487348	0.971	4471	tags=47%, list=23%, signal=61%
GSE360_L_DONOVANI_VS_L_MAJOR_MAC_DN	192	0.395824	1.7976	0	0.0486984	0.971	3385	tags=27%, list=17%, signal=32%
LIU_VAV3_PROSTATE_CARCINOGENESIS_DN	17	0.614574	1.79756	0.004329	0.0486817	0.971	4323	tags=47%, list=22%, signal=60%
GO_LEUKOCYTE_ADHESION_TO_VASCULAR_ENDOTHELIAL_CELL	33	0.610406	1.79749	0.00223214	0.0486712	0.971	1249	tags=36%, list=6%, signal=39%
GSE6259_BCELL_VS_CD8_TCELL_UP	186	0.444096	1.7974	0	0.0486708	0.971	4264	tags=38%, list=22%, signal=48%
KEGG_VIRAL_MYOCARDITIS	68	0.539336	1.79735	0.00643777	0.0486528	0.971	3757	tags=46%, list=19%, signal=56%
GSE26495_NAIVE_VS_PD1HIGH_CD8_TCELL_UP	175	0.438917	1.79698	0	0.0487664	0.971	5230	tags=47%, list=27%, signal=63%
GSE17974_IL4_AND_ANTI_IL12_VS_UNTREATED_2H_ACT_CD4_TCELL_UP	173	0.43373	1.79671	0	0.048865	0.971	3908	tags=32%, list=20%, signal=39%
GO_ADENYLATE_CYCLASE_ACTIVATING_G_PROTEIN_COUPLED_RECEPTOR_SIGNALING_PATHWAY	135	0.469788	1.79669	0.00220264	0.0488371	0.971	5073	tags=45%, list=26%, signal=61%
GSE21063_WT_VS_NFATC1_KO_3H_ANTI_IGM_STIM_BCELL_DN	199	0.470128	1.79645	0.00431965	0.0489192	0.971	3336	tags=32%, list=17%, signal=38%
GRAHAM_NORMAL_QUIESCENT_VS_NORMAL_DIVIDING_UP	55	0.521625	1.79606	0.0043573	0.049065	0.971	866	tags=22%, list=4%, signal=23%
LINDSTEDT_DENDRITIC_CELL_MATURATION_A	61	0.566583	1.79605	0.00665188	0.0490353	0.971	1771	tags=31%, list=9%, signal=34%
GO_MHC_PROTEIN_COMPLEX_BINDING	22	0.692942	1.79564	0.0153509	0.0491933	0.971	2352	tags=64%, list=12%, signal=72%
GO_NEGATIVE_REGULATION_OF_OXIDOREDUCTASE_ACTIVITY	24	0.610483	1.79545	0.00218818	0.049268	0.971	4507	tags=50%, list=23%, signal=65%
GO_RESPONSE_TO_ETHANOL	124	0.43091	1.79541	0	0.0492414	0.971	3988	tags=35%, list=20%, signal=43%
PTEN_DN.V1_UP	178	0.430418	1.79519	0.00224719	0.0493178	0.971	3765	tags=31%, list=19%, signal=38%
GO_NEGATIVE_REGULATION_OF_ANTIGEN_RECEPTOR_MEDIATED_SIGNALING_PATHWAY	27	0.63289	1.79496	0.0151188	0.0493856	0.971	2441	tags=52%, list=12%, signal=59%
GO_ALPHA_BETA_T_CELL_DIFFERENTIATION	100	0.582684	1.79458	0.00657895	0.0495349	0.971	3785	tags=49%, list=19%, signal=60%
GO_ACTIVATION_OF_MAPK_ACTIVITY	147	0.419814	1.79435	0	0.0496301	0.971	4165	tags=37%, list=21%, signal=46%
IL2_UP.V1_DN	180	0.428491	1.79396	0	0.0497807	0.971	3890	tags=33%, list=20%, signal=41%
REACTOME_GENERATION_OF_SECOND_MESSENGER_MOLECULES	30	0.788668	1.79392	0.00625	0.0497565	0.971	2165	tags=77%, list=11%, signal=86%
MODULE_399	51	0.526274	1.79392	0.00881057	0.0497136	0.971	3312	tags=41%, list=17%, signal=49%
GSE17721_LPS_VS_POLYIC_24H_BMDC_DN	195	0.435923	1.79321	0	0.0500765	0.971	4880	tags=43%, list=25%, signal=57%
GO_RESPONSE_TO_INTERLEUKIN_7	27	0.537707	1.79311	0.00423729	0.0501021	0.971	1707	tags=30%, list=9%, signal=32%
GO_CYTOKINE_ACTIVITY	217	0.436107	1.79307	0	0.0500693	0.971	3871	tags=31%, list=20%, signal=38%
GO_CHEMOKINE_SECRETION	18	0.626617	1.79292	0.00628931	0.0500921	0.971	974	tags=33%, list=5%, signal=35%
GO_LIPID_STORAGE	66	0.502683	1.79266	0.00660793	0.0501552	0.971	4666	tags=45%, list=24%, signal=59%
GO_NEGATIVE_REGULATION_OF_CELL_MOTILITY	266	0.443805	1.79222	0	0.0503176	0.971	4691	tags=42%, list=24%, signal=55%
GO_T_CELL_RECEPTOR_COMPLEX	17	0.8479	1.79214	0.00209205	0.0503137	0.971	1002	tags=71%, list=5%, signal=74%
GSE3982_BCELL_VS_TH2_UP	186	0.464869	1.79214	0.00434783	0.0502696	0.971	3489	tags=34%, list=18%, signal=41%
GSE1460_INTRATHYMIC_T_PROGENITOR_VS_DP_THYMOCYTE_DN	188	0.442604	1.79214	0.00215983	0.0502255	0.971	3824	tags=36%, list=20%, signal=44%
GSE13522_WT_VS_IFNAR_KO_SKING_T_CRUZI_Y_STRAIN_INF_UP	196	0.447162	1.79178	0	0.0503939	0.971	4243	tags=41%, list=22%, signal=52%
GSE22886_NAIVE_CD8_TCELL_VS_NEUTROPHIL_DN	183	0.455554	1.79137	0.0021322	0.05059	0.971	3582	tags=37%, list=18%, signal=44%
GSE13306_TREG_VS_TCONV_SPLEEN_DN	193	0.450172	1.79109	0	0.0507025	0.971	3784	tags=34%, list=19%, signal=41%
GO_GLIAL_CELL_ACTIVATION	45	0.592676	1.79069	0.0123967	0.0508612	0.972	4349	tags=58%, list=22%, signal=74%
GO_CD4_POSITIVE_ALPHA_BETA_T_CELL_CYTOKINE_PRODUCTION	20	0.607564	1.79041	0.00666667	0.0509563	0.972	1647	tags=40%, list=8%, signal=44%
YAGI_AML_FAB_MARKERS	189	0.428028	1.79026	0	0.0509826	0.972	3664	tags=33%, list=19%, signal=40%
SHIN_B_CELL_LYMPHOMA_CLUSTER_2	30	0.547376	1.79007	0.00224215	0.0510654	0.972	3779	tags=43%, list=19%, signal=54%
VALK_AML_CLUSTER_11	37	0.568785	1.78972	0.00808081	0.0512191	0.972	2169	tags=41%, list=11%, signal=46%
GO_T_CELL_DIFFERENTIATION_IN_THYMUS	68	0.548075	1.78946	0.0177384	0.0513261	0.972	1856	tags=32%, list=9%, signal=36%
ICHIBA_GRAFT_VERSUS_HOST_DISEASE_D7_UP	109	0.553108	1.78926	0.0144628	0.0513849	0.972	3757	tags=42%, list=19%, signal=52%
GSE33425_CD161_HIGH_VS_INT_CD8_TCELL_UP	197	0.478322	1.78879	0.00424628	0.0515825	0.973	3347	tags=36%, list=17%, signal=42%
LINDSTEDT_DENDRITIC_CELL_MATURATION_D	60	0.572075	1.78877	0.00604839	0.0515494	0.973	4436	tags=57%, list=23%, signal=73%
GSE17186_BLOOD_VS_CORD_BLOOD_CD21LOW_TRANSITIONAL_BCELL_UP	197	0.458726	1.78835	0.00431965	0.0517264	0.973	3547	tags=33%, list=18%, signal=40%
PICCALUGA_ANGIOIMMUNOBLASTIC_LYMPHOMA_UP	204	0.591248	1.78834	0.0240481	0.0516855	0.973	4401	tags=52%, list=22%, signal=67%
KEGG_LEUKOCYTE_TRANSENDOTHELIAL_MIGRATION	116	0.469746	1.78823	0.00456621	0.0517036	0.973	3757	tags=39%, list=19%, signal=48%
GO_DEVELOPMENTAL_MATURATION	275	0.400462	1.78813	0	0.0517155	0.973	3403	tags=29%, list=17%, signal=35%
REACTOME_INTERLEUKIN_4_AND_INTERLEUKIN_13_SIGNALING	108	0.49396	1.78795	0.00446429	0.0517546	0.973	4984	tags=47%, list=25%, signal=63%
TARTE_PLASMA_CELL_VS_B_LYMPHOCYTE_DN	38	0.682735	1.78781	0.0172043	0.0517888	0.973	3038	tags=63%, list=16%, signal=75%
GO_CHEMOKINE_ACTIVITY	47	0.596928	1.78714	0.00440529	0.0520998	0.973	1771	tags=32%, list=9%, signal=35%
GSE2128_CTRL_VS_MIMETOPE_NEGATIVE_SELECTION_DP_THYMOCYTE_C57BL6_UP	174	0.420808	1.78702	0	0.0521219	0.973	4110	tags=39%, list=21%, signal=48%
GO_REGULATION_OF_SYNAPTIC_TRANSMISSION_GLUTAMATERGIC	68	0.523184	1.78696	0.00217391	0.0521057	0.973	4005	tags=44%, list=20%, signal=55%
GO_PURINERGIC_RECEPTOR_ACTIVITY	24	0.647455	1.78683	0.00641026	0.0521312	0.973	1948	tags=50%, list=10%, signal=55%
GO_POSITIVE_REGULATION_OF_CALCIUM_MEDIATED_SIGNALING	44	0.511735	1.78683	0	0.0520852	0.973	4667	tags=50%, list=24%, signal=66%
GO_REACTIVE_OXYGEN_SPECIES_METABOLIC_PROCESS	159	0.415521	1.78678	0	0.0520854	0.973	3573	tags=30%, list=18%, signal=36%
GSE7460_CTRL_VS_TGFB_TREATED_ACT_TCONV_DN	195	0.427046	1.78669	0	0.052076	0.973	4165	tags=35%, list=21%, signal=44%
GSE13411_NAIVE_BCELL_VS_PLASMA_CELL_UP	186	0.499649	1.78629	0.012685	0.0522631	0.973	4781	tags=44%, list=24%, signal=58%
GSE3982_EFF_MEMORY_VS_CENT_MEMORY_CD4_TCELL_UP	185	0.4106	1.78623	0	0.0522614	0.973	4917	tags=39%, list=25%, signal=51%
GSE10211_UV_INACT_SENDAI_VS_LIVE_SENDAI_VIRUS_TRACHEAL_EPITHELIAL_CELLS_DN	174	0.414295	1.78608	0	0.052289	0.973	3285	tags=29%, list=17%, signal=35%
GSE24142_DN2_VS_DN3_THYMOCYTE_DN	198	0.426866	1.78599	0	0.0522958	0.973	3354	tags=32%, list=17%, signal=39%
WIERENGA_STAT5A_TARGETS_UP	197	0.436057	1.78576	0.00437637	0.052372	0.973	2379	tags=28%, list=12%, signal=31%
GO_REGULATION_OF_IMMUNOGLOBULIN_PRODUCTION	66	0.543355	1.78544	0.00215054	0.052482	0.973	1647	tags=27%, list=8%, signal=30%
GSE1448_CTRL_VS_ANTI_VALPHA2_DP_THYMOCYTE_DN	199	0.411785	1.78522	0	0.0525603	0.974	3914	tags=29%, list=20%, signal=36%
PID_BCR_5PATHWAY	63	0.603636	1.7852	0.0108696	0.0525295	0.974	3000	tags=48%, list=15%, signal=56%
MORF_CD8A	118	0.471048	1.78516	0	0.0525059	0.974	3618	tags=37%, list=18%, signal=45%
GO_REGULATION_OF_PEPTIDE_SECRETION	463	0.387949	1.78513	0	0.0524708	0.974	3724	tags=31%, list=19%, signal=38%
GNF2_HCK	92	0.679104	1.7848	0.032381	0.0526029	0.974	3072	tags=63%, list=16%, signal=74%
GO_CELLULAR_RESPONSE_TO_GROWTH_HORMONE_STIMULUS	24	0.619933	1.78471	0.00614754	0.0526042	0.974	2670	tags=46%, list=14%, signal=53%
GSE33374_CD8_ALPHAALPHA_VS_ALPHABETA_CD161_HIGH_TCELL_DN	195	0.46077	1.78461	0.00218341	0.0526121	0.974	3700	tags=31%, list=19%, signal=38%
GO_PROTEIN_KINASE_B_SIGNALING	241	0.398999	1.78456	0	0.0525996	0.974	4507	tags=37%, list=23%, signal=47%
GSE4590_SMALL_VS_LARGE_PRE_BCELL_DN	172	0.42191	1.78455	0	0.0525649	0.974	2870	tags=32%, list=15%, signal=37%
GO_STEROID_HORMONE_SECRETION	22	0.608903	1.78454	0.0155211	0.0525234	0.974	5598	tags=59%, list=29%, signal=83%
GO_DIPEPTIDASE_ACTIVITY	15	0.668722	1.78444	0.00211864	0.0525338	0.974	1501	tags=33%, list=8%, signal=36%
GO_TOLL_LIKE_RECEPTOR_SIGNALING_PATHWAY	140	0.470035	1.78435	0.00436681	0.0525242	0.974	4349	tags=39%, list=22%, signal=49%
GSE30971_WBP7_HET_VS_KO_MACROPHAGE_4H_LPS_STIM_DN	187	0.468893	1.78421	0.00408163	0.0525379	0.974	4000	tags=39%, list=20%, signal=48%
GO_SLEEP	31	0.555872	1.78418	0	0.0525089	0.974	3445	tags=39%, list=18%, signal=47%
GO_T_CELL_DIFFERENTIATION_INVOLVED_IN_IMMUNE_RESPONSE	65	0.580112	1.78404	0.00647948	0.0525378	0.974	2670	tags=42%, list=14%, signal=48%
BROWNE_HCMV_INFECTION_2HR_UP	39	0.595003	1.78391	0.0167715	0.0525592	0.974	2189	tags=38%, list=11%, signal=43%
REACTOME_TCR_SIGNALING	115	0.551987	1.78383	0.0087146	0.0525441	0.974	2877	tags=35%, list=15%, signal=41%
MODULE_5	427	0.442667	1.78364	0.00422833	0.052594	0.974	4436	tags=42%, list=23%, signal=53%
GSE21670_STAT3_KO_VS_WT_CD4_TCELL_TGFB_IL6_TREATED_DN	195	0.522817	1.78342	0.0143443	0.0526829	0.974	3501	tags=41%, list=18%, signal=49%
GSE360_HIGH_DOSE_B_MALAYI_VS_M_TUBERCULOSIS_MAC_UP	193	0.439197	1.78339	0.0042735	0.0526468	0.974	3473	tags=31%, list=18%, signal=37%
GSE24972_MARGINAL_ZONE_BCELL_VS_FOLLICULAR_BCELL_DN	194	0.4021	1.78336	0	0.0526113	0.974	1812	tags=19%, list=9%, signal=21%
MODULE_59	25	0.600007	1.7829	0.00214133	0.052852	0.974	3325	tags=44%, list=17%, signal=53%
MODULE_51	36	0.578073	1.78284	0.0153173	0.0528561	0.975	4165	tags=56%, list=21%, signal=70%
PID_SHP2_PATHWAY	57	0.564024	1.78283	0	0.0528155	0.975	2669	tags=39%, list=14%, signal=45%
FOSTER_TOLERANT_MACROPHAGE_UP	156	0.437193	1.78277	0.00224215	0.0528059	0.975	3945	tags=37%, list=20%, signal=45%
GNF2_FOS	41	0.655807	1.78245	0.0188679	0.0529415	0.975	2979	tags=59%, list=15%, signal=69%
GSE11057_EFF_MEM_VS_CENT_MEM_CD4_TCELL_DN	178	0.496568	1.78209	0.00888889	0.0530747	0.975	4629	tags=41%, list=24%, signal=53%
GO_POSITIVE_REGULATION_OF_GRANULOCYTE_CHEMOTAXIS	25	0.633769	1.78203	0.00220264	0.0530614	0.975	1880	tags=48%, list=10%, signal=53%
GSE43863_LY6C_INT_CXCR5POS_VS_LY6C_LOW_CXCR5NEG_EFFECTOR_CD4_TCELL_DN	197	0.410715	1.78203	0.00232019	0.053019	0.975	4175	tags=35%, list=21%, signal=43%
GSE26488_WT_VS_HDAC7_KO_DOUBLE_POSITIVE_THYMOCYTE_DN	173	0.408417	1.78192	0.00229885	0.0530296	0.976	5173	tags=38%, list=26%, signal=51%
GAVIN_PDE3B_TARGETS	22	0.635894	1.78169	0.00431035	0.0530925	0.976	1881	tags=45%, list=10%, signal=50%
GO_THYMIC_T_CELL_SELECTION	21	0.725965	1.78145	0.0132743	0.0531906	0.978	1856	tags=52%, list=9%, signal=58%
SHIN_B_CELL_LYMPHOMA_CLUSTER_9	19	0.72239	1.78117	0.00699301	0.0532645	0.978	2667	tags=58%, list=14%, signal=67%
GO_REGULATION_OF_EPITHELIAL_CELL_APOPTOTIC_PROCESS	75	0.480238	1.78105	0	0.0532757	0.978	4147	tags=41%, list=21%, signal=52%
GO_NEGATIVE_REGULATION_OF_TRANSPORT	464	0.384199	1.78071	0	0.0534263	0.978	4649	tags=35%, list=24%, signal=45%
GNF2_ITGB2	57	0.673119	1.78069	0.0116054	0.053395	0.978	2787	tags=56%, list=14%, signal=65%
GSE37301_HEMATOPOIETIC_STEM_CELL_VS_CD4_TCELL_UP	182	0.473256	1.78067	0.00663717	0.0533659	0.978	3311	tags=37%, list=17%, signal=45%
MODULE_96	37	0.585893	1.78058	0.0131291	0.0533568	0.978	1519	tags=35%, list=8%, signal=38%
GSE36476_YOUNG_VS_OLD_DONOR_MEMORY_CD4_TCELL_40H_TSST_ACT_UP	190	0.396155	1.77996	0	0.053598	0.978	4080	tags=32%, list=21%, signal=40%
GO_REGULATION_OF_NATURAL_KILLER_CELL_ACTIVATION	33	0.576656	1.77973	0.00622407	0.0536768	0.979	3336	tags=42%, list=17%, signal=51%
GSE40273_EOS_KO_VS_WT_TREG_DN	195	0.467396	1.77953	0.0021692	0.0537574	0.979	4828	tags=44%, list=25%, signal=57%
GSE21546_WT_VS_SAP1A_KO_AND_ELK1_KO_ANTI_CD3_STIM_DP_THYMOCYTES_DN	190	0.427265	1.77923	0	0.0538823	0.979	3285	tags=31%, list=17%, signal=37%
GO_PLATELET_ACTIVATION	153	0.451745	1.7788	0.00215983	0.0540321	0.979	3812	tags=35%, list=19%, signal=43%
GO_IMMUNOGLOBULIN_SECRETION	21	0.64024	1.77873	0.00422833	0.0540211	0.979	2667	tags=48%, list=14%, signal=55%
GSE2405_HEAT_KILLED_VS_LIVE_A_PHAGOCYTOPHILUM_STIM_NEUTROPHIL_24H_UP	188	0.405455	1.77859	0	0.0540536	0.979	2911	tags=27%, list=15%, signal=32%
GO_SEQUESTERING_OF_CALCIUM_ION	127	0.461162	1.77858	0	0.0540102	0.979	3661	tags=37%, list=19%, signal=45%
GSE25123_WT_VS_PPARG_KO_MACROPHAGE_UP	186	0.4788	1.77847	0.0043384	0.0540249	0.979	3994	tags=38%, list=20%, signal=48%
GSE15767_MED_VS_SCS_MAC_LN_UP	196	0.452053	1.77825	0.00603622	0.0541035	0.979	3511	tags=38%, list=18%, signal=46%
GSE26156_DOUBLE_POSITIVE_VS_CD4_SINGLE_POSITIVE_THYMOCYTE_UP	196	0.457511	1.77785	0.00671141	0.0543045	0.979	5311	tags=46%, list=27%, signal=62%
MORF_LCAT	129	0.451733	1.77781	0	0.0542917	0.979	5061	tags=37%, list=26%, signal=50%
MODULE_362	21	0.599791	1.77771	0.00632911	0.0543058	0.979	3871	tags=52%, list=20%, signal=65%
GSE360_LOW_DOSE_B_MALAYI_VS_M_TUBERCULOSIS_DC_UP	193	0.437768	1.77765	0.00215983	0.0542926	0.979	4713	tags=36%, list=24%, signal=47%
ZHAN_V1_LATE_DIFFERENTIATION_GENES_UP	32	0.528418	1.77758	0.00209205	0.0542863	0.979	1331	tags=25%, list=7%, signal=27%
GO_PROTEIN_TYROSINE_KINASE_BINDING	86	0.467876	1.7774	0.00214592	0.0543172	0.979	4403	tags=41%, list=23%, signal=52%
GO_REGULATION_OF_RESPONSE_TO_BIOTIC_STIMULUS	134	0.463244	1.77728	0.00649351	0.0543313	0.979	2711	tags=26%, list=14%, signal=30%
KIM_GLIS2_TARGETS_UP	79	0.578934	1.77723	0.0198807	0.0543115	0.979	2871	tags=43%, list=15%, signal=50%
GSE12392_WT_VS_IFNB_KO_CD8A_NEG_SPLEEN_DC_DN	199	0.47617	1.77717	0.00446429	0.0543023	0.979	3138	tags=34%, list=16%, signal=40%
GSE26488_WT_VS_HDAC7_DELTAP_TG_OT2_THYMOCYTE_WITH_PEPTIDE_INJECTION_UP	197	0.397566	1.7771	0	0.0542927	0.979	3894	tags=31%, list=20%, signal=39%
GSE8515_IL1_VS_IL6_4H_STIM_MAC_UP	198	0.445668	1.77689	0.0043384	0.0543749	0.979	3336	tags=31%, list=17%, signal=37%
GSE22886_NAIVE_VS_IGG_IGA_MEMORY_BCELL_UP	188	0.451584	1.77678	0.00431035	0.054389	0.979	3145	tags=32%, list=16%, signal=38%
GSE22025_TGFB1_VS_TGFB1_AND_PROGESTERONE_TREATED_CD4_TCELL_UP	190	0.401768	1.77658	0	0.054462	0.979	4197	tags=32%, list=21%, signal=40%
GO_NEGATIVE_REGULATION_OF_GLUCOSE_TRANSMEMBRANE_TRANSPORT	16	0.625988	1.77654	0.00424628	0.0544432	0.979	4984	tags=56%, list=25%, signal=75%
GO_G_PROTEIN_COUPLED_RECEPTOR_BINDING	270	0.412328	1.77637	0	0.0544824	0.979	5239	tags=37%, list=27%, signal=50%
LEE_NAIVE_T_LYMPHOCYTE	20	0.625488	1.77633	0.0150215	0.0544543	0.979	1649	tags=40%, list=8%, signal=44%
PLASARI_TGFB1_SIGNALING_VIA_NFIC_1HR_UP	31	0.581628	1.77626	0.00630252	0.0544417	0.979	3447	tags=45%, list=18%, signal=55%
GSE5589_LPS_VS_LPS_AND_IL10_STIM_MACROPHAGE_180MIN_UP	197	0.428306	1.77585	0	0.0546345	0.979	3296	tags=29%, list=17%, signal=34%
GSE24634_NAIVE_CD4_TCELL_VS_DAY3_IL4_CONV_TREG_UP	188	0.465465	1.77584	0.00220264	0.0545892	0.979	3630	tags=35%, list=19%, signal=42%
GO_POSITIVE_REGULATION_OF_LEUKOCYTE_DEGRANULATION	23	0.594961	1.77561	0.0106157	0.0546736	0.979	4349	tags=52%, list=22%, signal=67%
GO_NEGATIVE_REGULATION_OF_LYMPHOCYTE_APOPTOTIC_PROCESS	31	0.582519	1.77553	0.00437637	0.0546688	0.979	2857	tags=45%, list=15%, signal=53%
GAVIN_FOXP3_TARGETS_CLUSTER_P7	90	0.487627	1.77546	0	0.0546627	0.979	4341	tags=42%, list=22%, signal=54%
GSE40274_FOXP3_VS_FOXP3_AND_XBP1_TRANSDUCED_ACTIVATED_CD4_TCELL_DN	171	0.448324	1.77542	0.00430108	0.0546403	0.979	3344	tags=32%, list=17%, signal=38%
GSE3720_LPS_VS_PMA_STIM_VD1_GAMMADELTA_TCELL_UP	168	0.429798	1.77536	0	0.0546323	0.979	4025	tags=33%, list=21%, signal=41%
MODULE_500	29	0.569469	1.77529	0.00977995	0.0546247	0.979	2781	tags=41%, list=14%, signal=48%
GSE28726_NAIVE_VS_ACTIVATED_CD4_TCELL_UP	188	0.445431	1.77522	0.00650759	0.0546375	0.979	3704	tags=33%, list=19%, signal=40%
ZHENG_IL22_SIGNALING_UP	55	0.478856	1.77516	0.00453515	0.054621	0.979	4267	tags=44%, list=22%, signal=56%
HAHTOLA_CTCL_PATHOGENESIS	16	0.773334	1.77511	0.00422833	0.0545957	0.979	3661	tags=88%, list=19%, signal=108%
GSE7460_TCONV_VS_TREG_THYMUS_DN	196	0.433741	1.77506	0	0.0545747	0.979	4534	tags=42%, list=23%, signal=54%
GO_HYDROLASE_ACTIVITY_ACTING_ON_CARBON_NITROGEN_BUT_NOT_PEPTIDE_BONDS_IN_CYCLIC_AMIDINES	34	0.574419	1.77503	0.0109649	0.0545475	0.979	2857	tags=47%, list=15%, signal=55%
GSE26495_NAIVE_VS_PD1LOW_CD8_TCELL_UP	172	0.422968	1.77474	0	0.0547108	0.979	4892	tags=40%, list=25%, signal=53%
GO_NEGATIVE_REGULATION_OF_PHAGOCYTOSIS	19	0.675238	1.77472	0.00414938	0.0546718	0.979	4603	tags=74%, list=24%, signal=96%
BIOCARTA_IL2_PATHWAY	22	0.639771	1.77461	0.00409836	0.0546891	0.979	1881	tags=41%, list=10%, signal=45%
GSE14699_NAIVE_VS_DELETIONAL_TOLERANCE_CD8_TCELL_DN	195	0.465307	1.7746	0.00689655	0.0546453	0.979	3796	tags=35%, list=19%, signal=43%
GSE39820_CTRL_VS_IL1B_IL6_IL23A_CD4_TCELL_DN	197	0.41298	1.77422	0	0.0548134	0.979	3701	tags=29%, list=19%, signal=36%
GO_REGULATION_OF_MONOCYTE_DIFFERENTIATION	19	0.647442	1.7741	0.00817996	0.0548285	0.979	2484	tags=47%, list=13%, signal=54%
GOLUB_ALL_VS_AML_DN	23	0.604251	1.77408	0.0104603	0.0548006	0.979	2390	tags=35%, list=12%, signal=40%
GSE22886_TCELL_VS_BCELL_NAIVE_UP	196	0.495891	1.7737	0.00428265	0.0549578	0.979	3270	tags=32%, list=17%, signal=38%
GO_POSITIVE_REGULATION_OF_PRODUCTION_OF_MOLECULAR_MEDIATOR_OF_IMMUNE_RESPONSE	95	0.471956	1.77368	0.0043384	0.0549186	0.979	2375	tags=28%, list=12%, signal=32%
GSE9988_LPS_VS_LPS_AND_ANTI_TREM1_MONOCYTE_UP	190	0.482084	1.77365	0.0167015	0.0548936	0.979	3816	tags=38%, list=20%, signal=47%
GSE17974_CTRL_VS_ACT_IL4_AND_ANTI_IL12_2H_CD4_TCELL_UP	178	0.441489	1.77362	0.00214133	0.0548675	0.979	3211	tags=30%, list=16%, signal=36%
FULCHER_INFLAMMATORY_RESPONSE_LECTIN_VS_LPS_DN	431	0.487321	1.77322	0.00410678	0.0550398	0.979	4254	tags=39%, list=22%, signal=48%
GSE26290_CTRL_VS_AKT_INHIBITOR_TREATED_ANTI_CD3_AND_IL2_STIM_CD8_TCELL_DN	194	0.454535	1.77321	0.0021097	0.054999	0.979	4275	tags=36%, list=22%, signal=46%
BIOCARTA_LONGEVITY_PATHWAY	15	0.626356	1.77316	0.0168067	0.0549771	0.979	499	tags=27%, list=3%, signal=27%
AKL_HTLV1_INFECTION_DN	67	0.52156	1.77295	0.00652174	0.0550629	0.979	2735	tags=33%, list=14%, signal=38%
GSE22601_DOUBLE_NEGATIVE_VS_CD8_SINGLE_POSITIVE_THYMOCYTE_UP	186	0.409413	1.77295	0	0.0550201	0.979	2857	tags=27%, list=15%, signal=31%
BIOCARTA_BCR_PATHWAY	33	0.602253	1.7728	0.0127119	0.055051	0.979	2022	tags=39%, list=10%, signal=44%
REACTOME_COMPLEMENT_CASCADE	57	0.561242	1.77271	0.0128205	0.055057	0.979	3637	tags=46%, list=19%, signal=56%
KEGG_PRIMARY_IMMUNODEFICIENCY	35	0.767345	1.77265	0.0107296	0.0550492	0.979	2857	tags=71%, list=15%, signal=83%
REN_ALVEOLAR_RHABDOMYOSARCOMA_UP	99	0.465811	1.77259	0.00225225	0.0550261	0.979	3694	tags=36%, list=19%, signal=45%
GSE6269_E_COLI_VS_STREP_PNEUMO_INF_PBMC_UP	156	0.426946	1.77258	0	0.0549875	0.979	3833	tags=31%, list=20%, signal=39%
GSE26495_PD1HIGH_VS_PD1LOW_CD8_TCELL_UP	174	0.448949	1.77226	0	0.0551162	0.98	4532	tags=41%, list=23%, signal=53%
GSE13547_WT_VS_ZFX_KO_BCELL_UP	173	0.465894	1.77221	0.00210526	0.0551066	0.98	4319	tags=39%, list=22%, signal=50%
GSE32901_NAIVE_VS_TH1_CD4_TCELL_UP	151	0.414715	1.77207	0	0.0551569	0.98	5020	tags=39%, list=26%, signal=52%
GSE21063_WT_VS_NFATC1_KO_3H_ANTI_IGM_STIM_BCELL_UP	199	0.404984	1.7718	0	0.0552742	0.98	4218	tags=34%, list=22%, signal=43%
GO_MYELOID_LEUKOCYTE_DIFFERENTIATION	197	0.440964	1.77174	0.00646552	0.0552715	0.98	4603	tags=41%, list=24%, signal=53%
GO_CYCLIC_NUCLEOTIDE_MEDIATED_SIGNALING	209	0.449736	1.77149	0.00220264	0.0553452	0.98	5269	tags=44%, list=27%, signal=60%
GSE360_DC_VS_MAC_B_MALAYI_HIGH_DOSE_UP	191	0.423723	1.77149	0	0.0553027	0.98	3616	tags=31%, list=18%, signal=38%
GSE4535_BM_DERIVED_DC_VS_FOLLICULAR_DC_UP	194	0.43718	1.77143	0	0.0552889	0.98	4462	tags=40%, list=23%, signal=51%
MODULE_237	58	0.55124	1.77131	0.00854701	0.0552982	0.98	3966	tags=45%, list=20%, signal=56%
GSE6090_UNSTIM_VS_DC_SIGN_STIM_DC_DN	165	0.430733	1.77126	0.00443459	0.05528	0.98	4210	tags=37%, list=22%, signal=47%
MODULE_170	99	0.558295	1.77114	0.0272374	0.0552959	0.98	2385	tags=40%, list=12%, signal=46%
GO_ENDOTHELIUM_DEVELOPMENT	113	0.473144	1.771	0.00814664	0.0553452	0.981	3987	tags=39%, list=20%, signal=49%
GSE10325_LUPUS_CD4_TCELL_VS_LUPUS_MYELOID_DN	194	0.541012	1.77093	0.0249042	0.0553338	0.981	4436	tags=54%, list=23%, signal=69%
GO_POSITIVE_REGULATION_OF_INTERLEUKIN_1_PRODUCTION	49	0.513453	1.77089	0.00631579	0.0553083	0.981	2787	tags=37%, list=14%, signal=43%
PAX_Q6	247	0.396473	1.77078	0	0.0553107	0.981	3406	tags=28%, list=17%, signal=34%
GSE12845_IGD_POS_VS_NEG_BLOOD_BCELL_UP	183	0.460841	1.77058	0.00215054	0.0553824	0.981	4440	tags=38%, list=23%, signal=48%
REACTOME_SIGNALING_BY_SCF_KIT	43	0.558383	1.77037	0.00643777	0.0554323	0.981	3034	tags=49%, list=16%, signal=58%
FIGUEROA_AML_METHYLATION_CLUSTER_4_DN	15	0.629573	1.7699	0.00614754	0.0556384	0.981	1881	tags=47%, list=10%, signal=52%
KRAS.KIDNEY_UP.V1_UP	139	0.591597	1.76917	0.0131291	0.0559986	0.982	4165	tags=58%, list=21%, signal=74%
TAKEDA_TARGETS_OF_NUP98_HOXA9_FUSION_10D_DN	141	0.500979	1.76901	0.0186335	0.0560545	0.982	4313	tags=47%, list=22%, signal=60%
GSE22886_NAIVE_VS_IGM_MEMORY_BCELL_UP	189	0.444787	1.76838	0	0.0563431	0.982	3778	tags=38%, list=19%, signal=46%
STAT5A_01	252	0.408166	1.76831	0	0.0563319	0.982	4775	tags=35%, list=24%, signal=46%
GSE6259_FLT3L_INDUCED_DEC205_POS_DC_VS_CD8_TCELL_UP	169	0.426482	1.76825	0.00203252	0.0563184	0.982	3409	tags=31%, list=17%, signal=38%
GO_T_CELL_MEDIATED_CYTOTOXICITY	47	0.57058	1.76819	0.0109409	0.0563159	0.982	2247	tags=36%, list=11%, signal=41%
GO_T_CELL_CHEMOTAXIS	27	0.610029	1.76778	0.00917431	0.0564732	0.982	1771	tags=37%, list=9%, signal=41%
GSE3982_DC_VS_EFF_MEMORY_CD4_TCELL_DN	187	0.43191	1.76749	0.00666667	0.0565957	0.982	4301	tags=36%, list=22%, signal=46%
PETROVA_PROX1_TARGETS_DN	57	0.553146	1.76744	0.0144928	0.0565835	0.982	2481	tags=37%, list=13%, signal=42%
GSE30962_PRIMARY_VS_SECONDARY_CHRONIC_LCMV_INF_CD8_TCELL_DN	193	0.426982	1.76695	0	0.0568066	0.983	2494	tags=29%, list=13%, signal=33%
GSE24634_IL4_VS_CTRL_TREATED_NAIVE_CD4_TCELL_DAY3_UP	197	0.416223	1.76685	0.00209644	0.0568244	0.983	4325	tags=34%, list=22%, signal=43%
MODULE_256	58	0.505863	1.76678	0	0.056817	0.983	5740	tags=47%, list=29%, signal=66%
GSE46606_IRF4HIGH_VS_IRF4MID_CD40L_IL2_IL5_DAY1_STIMULATED_BCELL_DN	194	0.409883	1.76665	0	0.0568383	0.983	4648	tags=38%, list=24%, signal=50%
GSE22886_IGG_IGA_MEMORY_BCELL_VS_BLOOD_PLASMA_CELL_UP	194	0.482883	1.76653	0	0.0568475	0.983	3851	tags=39%, list=20%, signal=48%
GO_INOSITOL_LIPID_MEDIATED_SIGNALING	175	0.439506	1.76619	0	0.0570123	0.983	3631	tags=34%, list=19%, signal=42%
WANG_RESPONSE_TO_GSK3_INHIBITOR_SB216763_UP	345	0.483551	1.76615	0.00212314	0.0569819	0.983	3948	tags=38%, list=20%, signal=46%
REACTOME_INTRINSIC_PATHWAY_OF_FIBRIN_CLOT_FORMATION	22	0.63039	1.76604	0.00840336	0.0570021	0.983	2195	tags=36%, list=11%, signal=41%
GSE20727_CTRL_VS_H2O2_TREATED_DC_UP	189	0.492798	1.76604	0.00431035	0.0569622	0.983	4656	tags=45%, list=24%, signal=58%
GNF2_PTPN6	46	0.752114	1.76563	0.0164948	0.0571729	0.983	1514	tags=57%, list=8%, signal=61%
GSE43955_TH0_VS_TGFB_IL6_TH17_ACT_CD4_TCELL_1H_UP	197	0.419278	1.76552	0.00217391	0.0572088	0.983	4117	tags=33%, list=21%, signal=41%
DIRMEIER_LMP1_RESPONSE_LATE_UP	54	0.557016	1.76539	0.011236	0.0572347	0.983	2667	tags=37%, list=14%, signal=43%
REACTOME_CARGO_RECOGNITION_FOR_CLATHRIN_MEDIATED_ENDOCYTOSIS	105	0.448059	1.76539	0.00228311	0.0571911	0.983	4073	tags=33%, list=21%, signal=42%
GO_INTERFERON_GAMMA_BIOSYNTHETIC_PROCESS	17	0.644042	1.76538	0.0133038	0.05715	0.983	1464	tags=41%, list=7%, signal=44%
LIAN_LIPA_TARGETS_3M	61	0.65566	1.76537	0.0125261	0.0571164	0.983	3467	tags=62%, list=18%, signal=75%
GO_GROWTH_FACTOR_BINDING	137	0.47547	1.76532	0.00649351	0.0570904	0.983	3499	tags=34%, list=18%, signal=41%
BIOCARTA_IL17_PATHWAY	15	0.778517	1.76525	0.012959	0.0570864	0.983	1647	tags=60%, list=8%, signal=65%
MARSON_FOXP3_TARGETS_STIMULATED_UP	29	0.685908	1.76517	0.0171674	0.0570921	0.983	1158	tags=48%, list=6%, signal=51%
GSE19198_CTRL_VS_IL21_TREATED_TCELL_24H_DN	199	0.419697	1.76517	0.00410678	0.057054	0.983	3248	tags=31%, list=17%, signal=36%
GO_HEPARIN_BINDING	161	0.449667	1.765	0.00700935	0.0570916	0.983	2478	tags=30%, list=13%, signal=35%
NAKAMURA_ADIPOGENESIS_EARLY_UP	58	0.530173	1.76485	0.0128205	0.0571438	0.983	4757	tags=47%, list=24%, signal=61%
GO_REGULATION_OF_CELL_ADHESION_MEDIATED_BY_INTEGRIN	46	0.494129	1.76465	0.00234742	0.0572014	0.983	3470	tags=39%, list=18%, signal=47%
GSE22886_NAIVE_CD8_TCELL_VS_MEMORY_TCELL_UP	187	0.438581	1.76464	0	0.0571595	0.983	3155	tags=32%, list=16%, signal=37%
GO_POSITIVE_REGULATION_OF_ENDOTHELIAL_CELL_DIFFERENTIATION	16	0.672409	1.7645	0.00603622	0.0571852	0.983	3280	tags=63%, list=17%, signal=75%
GO_G_PROTEIN_ALPHA_SUBUNIT_BINDING	22	0.56615	1.7644	0.00652174	0.0571895	0.983	3605	tags=50%, list=18%, signal=61%
GO_POSITIVE_REGULATION_OF_SIGNAL_TRANSDUCTION_BY_P53_CLASS_MEDIATOR	21	0.592184	1.76425	0.00666667	0.0572391	0.983	4204	tags=52%, list=21%, signal=67%
REACTOME_EICOSANOID_LIGAND_BINDING_RECEPTORS	15	0.707864	1.76413	0.00590551	0.05726	0.983	4158	tags=67%, list=21%, signal=85%
GO_REGULATION_OF_CALCIUM_ION_TRANSMEMBRANE_TRANSPORT	142	0.439176	1.76411	0.00228311	0.0572242	0.983	4667	tags=42%, list=24%, signal=54%
KEGG_PRION_DISEASES	35	0.534941	1.76406	0.00451467	0.0572058	0.983	5061	tags=54%, list=26%, signal=73%
MODULE_2	376	0.453218	1.76375	0.01766	0.0573404	0.983	4462	tags=40%, list=23%, signal=50%
GSE40274_FOXP3_VS_FOXP3_AND_SATB1_TRANSDUCED_ACTIVATED_CD4_TCELL_DN	186	0.445879	1.76366	0.00856531	0.0573511	0.983	4758	tags=39%, list=24%, signal=51%
GO_DENDRITIC_CELL_DIFFERENTIATION	40	0.570166	1.76348	0.0125523	0.0574123	0.983	4911	tags=55%, list=25%, signal=73%
GO_POSITIVE_REGULATION_OF_ALPHA_BETA_T_CELL_PROLIFERATION	19	0.712401	1.76334	0.00222222	0.0574492	0.983	290	tags=42%, list=1%, signal=43%
GGGNNTTTCC_NFKB_Q6_01	130	0.463385	1.76333	0.00416667	0.0574103	0.983	4907	tags=45%, list=25%, signal=60%
KRAS.PROSTATE_UP.V1_UP	130	0.43167	1.76327	0	0.0573997	0.983	4638	tags=38%, list=24%, signal=49%
GO_ENDOTHELIAL_CELL_PROLIFERATION	136	0.47004	1.763	0.00408998	0.0575099	0.983	4549	tags=44%, list=23%, signal=57%
GO_POSITIVE_REGULATION_OF_ANTIGEN_RECEPTOR_MEDIATED_SIGNALING_PATHWAY	22	0.696039	1.76292	0.013245	0.0575165	0.983	2022	tags=55%, list=10%, signal=61%
GO_REGULATION_OF_MACROPHAGE_CHEMOTAXIS	23	0.555689	1.76291	0.0120724	0.0574815	0.983	4250	tags=57%, list=22%, signal=72%
ALK_DN.V1_UP	132	0.424623	1.76289	0	0.0574479	0.983	3219	tags=29%, list=16%, signal=34%
GO_SH3_SH2_ADAPTOR_ACTIVITY	53	0.524159	1.76279	0.0157303	0.0574526	0.984	2613	tags=34%, list=13%, signal=39%
GO_POSITIVE_REGULATION_OF_B_CELL_MEDIATED_IMMUNITY	39	0.576965	1.76252	0.0149573	0.0575538	0.984	5659	tags=56%, list=29%, signal=79%
GO_MACROPHAGE_CHEMOTAXIS	34	0.529567	1.76223	0.0105042	0.0576623	0.984	3637	tags=47%, list=19%, signal=58%
REACTOME_DAP12_SIGNALING	29	0.624493	1.76182	0.00411523	0.0578776	0.985	3355	tags=55%, list=17%, signal=66%
GO_NEGATIVE_REGULATION_OF_MYELOID_LEUKOCYTE_DIFFERENTIATION	47	0.485914	1.76176	0.0021692	0.057865	0.985	2871	tags=38%, list=15%, signal=45%
GSE40443_INDUCED_VS_TOTAL_TREG_UP	198	0.431205	1.76171	0.00209644	0.0578466	0.985	3623	tags=33%, list=19%, signal=40%
GSE9988_ANTI_TREM1_VS_LPS_MONOCYTE_UP	193	0.450709	1.76149	0.0104822	0.0579184	0.985	4218	tags=36%, list=22%, signal=46%
GSE339_CD4POS_VS_CD8POS_DC_UP	199	0.436587	1.76099	0.00214592	0.0581473	0.985	3379	tags=29%, list=17%, signal=35%
GSE13522_CTRL_VS_T_CRUZI_Y_STRAIN_INF_SKIN_129_MOUSE_DN	197	0.426575	1.76083	0	0.0581905	0.985	5253	tags=47%, list=27%, signal=64%
GSE21360_NAIVE_VS_SECONDARY_MEMORY_CD8_TCELL_DN	178	0.453942	1.76067	0.00209644	0.0582374	0.985	3962	tags=35%, list=20%, signal=43%
GO_POSITIVE_REGULATION_OF_VASCULATURE_DEVELOPMENT	178	0.45356	1.76064	0.0021097	0.058208	0.985	4542	tags=43%, list=23%, signal=56%
RHEIN_ALL_GLUCOCORTICOID_THERAPY_UP	72	0.525432	1.76026	0.00225225	0.0583614	0.985	4370	tags=42%, list=22%, signal=53%
GSE15330_HSC_VS_MEGAKARYOCYTE_ERYTHROID_PROGENITOR_UP	179	0.468256	1.7602	0.00626305	0.0583487	0.985	3521	tags=39%, list=18%, signal=47%
GO_NEGATIVE_REGULATION_OF_LEUKOCYTE_DIFFERENTIATION	96	0.460275	1.76011	0.00217391	0.0583573	0.985	2531	tags=32%, list=13%, signal=37%
ZHAN_MULTIPLE_MYELOMA_PR_DN	48	0.61131	1.76003	0	0.0583606	0.985	3089	tags=48%, list=16%, signal=57%
GNF2_CD14	32	0.723707	1.75983	0.0244821	0.0584341	0.985	2134	tags=63%, list=11%, signal=70%
GSE3565_CTRL_VS_LPS_INJECTED_DUSP1_KO_SPLENOCYTES_DN	186	0.45099	1.75969	0.0132159	0.058469	0.985	3796	tags=36%, list=19%, signal=44%
GO_RESPONSE_TO_INTERFERON_GAMMA	190	0.48906	1.75891	0.0190678	0.0588583	0.985	3181	tags=33%, list=16%, signal=39%
GSE3982_MAST_CELL_VS_NEUTROPHIL_DN	188	0.444642	1.75879	0.00636943	0.0588741	0.985	4908	tags=43%, list=25%, signal=57%
GSE40274_FOXP3_VS_FOXP3_AND_IRF4_TRANSDUCED_ACTIVATED_CD4_TCELL_UP	198	0.40075	1.75852	0.00215983	0.0589874	0.985	4440	tags=36%, list=23%, signal=46%
MODULE_410	36	0.578393	1.75847	0.0172786	0.0589793	0.985	3230	tags=44%, list=17%, signal=53%
BIOCARTA_FCER1_PATHWAY	39	0.588175	1.75835	0.00205761	0.0590083	0.985	5365	tags=62%, list=27%, signal=85%
HOXA9_DN.V1_UP	182	0.501534	1.75787	0.0102881	0.05924	0.985	4781	tags=50%, list=24%, signal=66%
YAGI_AML_WITH_11Q23_REARRANGED	331	0.400027	1.75786	0	0.0591982	0.985	4567	tags=35%, list=23%, signal=45%
GO_REGULATION_OF_DEFENSE_RESPONSE_TO_VIRUS_BY_VIRUS	29	0.586857	1.75765	0.00824742	0.0592886	0.985	819	tags=34%, list=4%, signal=36%
GSE17974_1.5H_VS_72H_IL4_AND_ANTI_IL12_ACT_CD4_TCELL_UP	193	0.500118	1.75758	0.00207039	0.0592789	0.985	3897	tags=39%, list=20%, signal=48%
BIOCARTA_IL7_PATHWAY	16	0.777705	1.75756	0.0104167	0.059256	0.985	2531	tags=69%, list=13%, signal=79%
GSE360_CTRL_VS_T_GONDII_DC_DN	192	0.410469	1.75745	0.00451467	0.059271	0.985	2849	tags=26%, list=15%, signal=30%
GSE37533_PPARG1_FOXP3_VS_PPARG2_FOXP3_TRANSDUCED_CD4_TCELL_DN	195	0.478389	1.75744	0.0167715	0.059228	0.985	3653	tags=33%, list=19%, signal=40%
GSE15330_HSC_VS_LYMPHOID_PRIMED_MULTIPOTENT_PROGENITOR_UP	197	0.423877	1.75739	0	0.0592153	0.985	3757	tags=32%, list=19%, signal=40%
GO_JNK_CASCADE	206	0.422408	1.75735	0.00446429	0.0591834	0.985	3805	tags=34%, list=19%, signal=42%
GO_TUMOR_NECROSIS_FACTOR_RECEPTOR_SUPERFAMILY_BINDING	46	0.514805	1.75721	0.00215983	0.0592134	0.985	3666	tags=41%, list=19%, signal=51%
GO_POSITIVE_REGULATION_OF_CHEMOKINE_SECRETION	15	0.65781	1.75684	0.004158	0.0594249	0.985	4864	tags=60%, list=25%, signal=80%
GO_POSITIVE_REGULATION_OF_PEPTIDE_SECRETION	268	0.388172	1.75683	0	0.0593837	0.985	3724	tags=31%, list=19%, signal=37%
HUI_MAPK14_TARGETS_UP	19	0.613376	1.75678	0.0041841	0.0593605	0.985	3233	tags=42%, list=17%, signal=50%
GO_MYELOID_CELL_APOPTOTIC_PROCESS	32	0.525325	1.75673	0	0.0593465	0.985	4438	tags=47%, list=23%, signal=61%
BIOCARTA_AMAN_PATHWAY	15	0.622808	1.75661	0.00639659	0.0593651	0.985	1155	tags=33%, list=6%, signal=35%
GO_BLOOD_VESSEL_ENDOTHELIAL_CELL_MIGRATION	111	0.478415	1.75626	0.00632911	0.0595219	0.985	4603	tags=47%, list=24%, signal=61%
GSE33425_CD161_INT_VS_NEG_CD8_TCELL_DN	197	0.476421	1.75623	0.00436681	0.0594977	0.985	3741	tags=37%, list=19%, signal=45%
ETS2_B	275	0.416567	1.75621	0	0.0594631	0.985	2655	tags=29%, list=14%, signal=33%
GSE30083_SP1_VS_SP3_THYMOCYTE_DN	194	0.412915	1.75615	0	0.0594616	0.985	3821	tags=31%, list=20%, signal=38%
GO_REGULATION_OF_SPROUTING_ANGIOGENESIS	67	0.500008	1.75579	0.00212766	0.0596409	0.986	4535	tags=48%, list=23%, signal=62%
GSE19198_1H_VS_6H_IL21_TREATED_TCELL_UP	160	0.43292	1.75566	0	0.0596661	0.986	3831	tags=34%, list=20%, signal=42%
DAVIES_MULTIPLE_MYELOMA_VS_MGUS_DN	25	0.632698	1.75563	0.00596422	0.0596308	0.986	3988	tags=48%, list=20%, signal=60%
GSE40274_CTRL_VS_FOXP3_TRANSDUCED_ACTIVATED_CD4_TCELL_DN	194	0.484744	1.75557	0.00843882	0.0596212	0.986	4147	tags=40%, list=21%, signal=51%
REACTOME_ANTIGEN_ACTIVATES_B_CELL_RECEPTOR_BCR_LEADING_TO_GENERATION_OF_SECOND_MESSENGERS	30	0.706276	1.75551	0.0105708	0.0596127	0.986	3435	tags=67%, list=18%, signal=81%
GSE20366_TREG_VS_TCONV_DN	199	0.459665	1.7554	0	0.059625	0.987	3411	tags=34%, list=17%, signal=40%
HATADA_METHYLATED_IN_LUNG_CANCER_UP	360	0.396182	1.75535	0.00221239	0.0595974	0.987	5593	tags=38%, list=29%, signal=53%
GSE5589_UNSTIM_VS_180MIN_LPS_AND_IL10_STIM_MACROPHAGE_DN	195	0.448461	1.75507	0	0.059719	0.987	3038	tags=26%, list=16%, signal=31%
GO_CORTICOSTEROID_HORMONE_SECRETION	17	0.66229	1.75478	0.00913242	0.0598474	0.987	5598	tags=71%, list=29%, signal=99%
GSE23502_BM_VS_COLON_TUMOR_MYELOID_DERIVED_SUPPRESSOR_CELL_DN	196	0.514765	1.75477	0.0133038	0.0598157	0.987	4377	tags=45%, list=22%, signal=57%
GSE21360_PRIMARY_VS_TERTIARY_MEMORY_CD8_TCELL_DN	194	0.473487	1.75473	0.00845666	0.0597906	0.987	3996	tags=37%, list=20%, signal=46%
GSE4590_LARGE_PRE_BCELL_VS_VPREB_POS_LARGE_PRE_BCELL_DN	188	0.47864	1.75462	0.00449438	0.0598149	0.987	2369	tags=27%, list=12%, signal=31%
GO_CD4_POSITIVE_ALPHA_BETA_T_CELL_ACTIVATION	86	0.556246	1.75448	0.0110132	0.0598448	0.987	4911	tags=55%, list=25%, signal=73%
GO_EXTRINSIC_APOPTOTIC_SIGNALING_PATHWAY_VIA_DEATH_DOMAIN_RECEPTORS	81	0.454302	1.75414	0	0.059986	0.987	4131	tags=37%, list=21%, signal=47%
SHIN_B_CELL_LYMPHOMA_CLUSTER_3	26	0.617506	1.7541	0.00413223	0.0599657	0.987	2896	tags=50%, list=15%, signal=59%
MEIS1_01	236	0.412792	1.754	0.00223214	0.0599965	0.987	5120	tags=41%, list=26%, signal=54%
PLASARI_TGFB1_TARGETS_10HR_DN	247	0.4684	1.75386	0.00883002	0.0600356	0.987	3729	tags=39%, list=19%, signal=47%
GSE32164_RESTING_DIFFERENTIATED_VS_ALTERNATIVELY_ACT_M2_MACROPHAGE_DN	197	0.45919	1.75373	0.00838574	0.0600554	0.987	4421	tags=37%, list=23%, signal=47%
GO_DETECTION_OF_BIOTIC_STIMULUS	22	0.706843	1.75372	0.00811359	0.0600121	0.987	1885	tags=50%, list=10%, signal=55%
GSE12366_GC_VS_NAIVE_BCELL_DN	181	0.492631	1.75372	0.012848	0.0599713	0.987	4894	tags=46%, list=25%, signal=61%
GNF2_CARD15	68	0.685032	1.75341	0.0400763	0.060103	0.987	3181	tags=66%, list=16%, signal=79%
GO_POSTSYNAPTIC_SPECIALIZATION_ASSEMBLY	22	0.683944	1.75321	0.00407332	0.0601841	0.987	3334	tags=68%, list=17%, signal=82%
GSE24142_EARLY_THYMIC_PROGENITOR_VS_DN2_THYMOCYTE_DN	195	0.439046	1.75315	0.00473934	0.0601821	0.987	3640	tags=34%, list=19%, signal=42%
GNF2_CD1D	43	0.71295	1.75296	0.0354478	0.0602438	0.987	2203	tags=60%, list=11%, signal=68%
GO_NEGATIVE_REGULATION_OF_HEMOPOIESIS	133	0.447305	1.7529	0	0.0602537	0.987	2871	tags=32%, list=15%, signal=38%
ROSS_AML_WITH_CBFB_MYH11_FUSION	51	0.518811	1.75274	0.0129032	0.0603253	0.987	4454	tags=49%, list=23%, signal=63%
GSE6092_UNSTIM_VS_IFNG_STIM_ENDOTHELIAL_CELL_DN	198	0.448211	1.75257	0.00431965	0.0603817	0.987	4629	tags=39%, list=24%, signal=51%
GSE7460_CTRL_VS_TGFB_TREATED_ACT_FOXP3_MUT_TCONV_DN	192	0.40479	1.7525	0	0.0603796	0.987	2189	tags=22%, list=11%, signal=24%
GSE2770_IL12_VS_TGFB_AND_IL12_TREATED_ACT_CD4_TCELL_48H_UP	196	0.435122	1.75248	0.004158	0.060345	0.987	4778	tags=42%, list=24%, signal=55%
GSE24142_DN2_VS_DN3_THYMOCYTE_UP	194	0.401145	1.75225	0	0.0604449	0.987	2134	tags=24%, list=11%, signal=27%
LEIN_LOCALIZED_TO_DISTAL_AND_PROXIMAL_DENDRITES	17	0.678069	1.75219	0.00431965	0.0604364	0.987	2702	tags=53%, list=14%, signal=61%
GO_RESPONSE_TO_INTERLEUKIN_6	38	0.532537	1.75215	0.0043573	0.0604155	0.987	5499	tags=61%, list=28%, signal=84%
GO_NEGATIVE_REGULATION_OF_G_PROTEIN_COUPLED_RECEPTOR_SIGNALING_PATHWAY	49	0.483391	1.75207	0.0041841	0.0604161	0.987	3341	tags=37%, list=17%, signal=44%
GO_DETECTION_OF_EXTERNAL_BIOTIC_STIMULUS	18	0.704726	1.75199	0.0102249	0.0604185	0.987	1885	tags=50%, list=10%, signal=55%
REACTOME_INITIAL_TRIGGERING_OF_COMPLEMENT	22	0.681959	1.75175	0.0203666	0.0605158	0.987	4115	tags=64%, list=21%, signal=80%
GNF2_CASP8	26	0.802773	1.75171	0.00628931	0.0604953	0.987	2910	tags=77%, list=15%, signal=90%
GSE3565_CTRL_VS_LPS_INJECTED_SPLENOCYTES_DN	185	0.441064	1.75166	0.0135747	0.0604782	0.987	3796	tags=34%, list=19%, signal=41%
MODULE_248	127	0.437507	1.75165	0.00444444	0.0604386	0.987	4035	tags=38%, list=21%, signal=47%
GO_NEGATIVE_REGULATION_OF_REPRODUCTIVE_PROCESS	55	0.435447	1.75153	0.00468384	0.0604656	0.987	3530	tags=29%, list=18%, signal=35%
TENEDINI_MEGAKARYOCYTE_MARKERS	61	0.476815	1.7515	0.00229358	0.0604413	0.987	3167	tags=33%, list=16%, signal=39%
GSE22611_NOD2_TRANSDUCED_VS_CTRL_HEK293T_STIMULATED_WITH_MDP_2H_UP	195	0.455626	1.75134	0.00214133	0.0604859	0.987	3473	tags=32%, list=18%, signal=39%
GSE39556_UNTREATED_VS_3H_POLYIC_INJ_MOUSE_CD8A_DC_DN	193	0.478242	1.75117	0.0063425	0.0605371	0.987	3791	tags=36%, list=19%, signal=45%
GO_REGULATION_OF_SYNAPTIC_VESICLE_RECYCLING	26	0.611671	1.75099	0.00214592	0.060601	0.987	3727	tags=46%, list=19%, signal=57%
NAKAJIMA_MAST_CELL	46	0.490668	1.75084	0.0168067	0.0606372	0.987	4206	tags=43%, list=22%, signal=55%
ROSS_ACUTE_MYELOID_LEUKEMIA_CBF	82	0.478108	1.75076	0.00397614	0.0606484	0.987	3724	tags=37%, list=19%, signal=45%
GO_REGULATION_OF_TISSUE_REMODELING	68	0.467431	1.75071	0.00224215	0.0606346	0.987	4995	tags=44%, list=26%, signal=59%
GSE40666_WT_VS_STAT4_KO_CD8_TCELL_WITH_IFNA_STIM_90MIN_UP	197	0.462805	1.75053	0.00843882	0.0606831	0.987	3387	tags=35%, list=17%, signal=42%
GSE41867_DAY6_VS_DAY15_LCMV_ARMSTRONG_EFFECTOR_CD8_TCELL_UP	180	0.437524	1.75048	0	0.0606604	0.987	4355	tags=39%, list=22%, signal=50%
GSE39820_CTRL_VS_IL1B_IL6_IL23A_CD4_TCELL_UP	197	0.451548	1.75013	0.00232558	0.0608095	0.987	3447	tags=30%, list=18%, signal=36%
GSE19825_NAIVE_VS_IL2RALOW_DAY3_EFF_CD8_TCELL_UP	199	0.420888	1.75013	0	0.060766	0.987	5520	tags=46%, list=28%, signal=64%
GSE22886_NAIVE_CD4_TCELL_VS_NEUTROPHIL_DN	188	0.423767	1.74991	0.0021322	0.0608588	0.987	3502	tags=34%, list=18%, signal=40%
GO_REGULATION_OF_BONE_MINERALIZATION	70	0.480516	1.74988	0.00451467	0.0608401	0.987	3499	tags=37%, list=18%, signal=45%
GSE6259_BCELL_VS_CD8_TCELL_DN	186	0.496253	1.74981	0.00649351	0.0608459	0.987	4026	tags=38%, list=21%, signal=47%
GO_GLYCOLIPID_BINDING	21	0.562784	1.74939	0.00428265	0.061047	0.987	2731	tags=38%, list=14%, signal=44%
GO_NEGATIVE_REGULATION_OF_BLOOD_PRESSURE	46	0.508067	1.74932	0.00869565	0.0610493	0.987	3652	tags=41%, list=19%, signal=51%
GSE30153_LUPUS_VS_HEALTHY_DONOR_BCELL_DN	189	0.403853	1.74927	0	0.0610307	0.987	4435	tags=37%, list=23%, signal=47%
MODULE_85	51	0.52899	1.74913	0.00626305	0.0610669	0.987	3502	tags=43%, list=18%, signal=52%
GSE10240_IL22_VS_IL22_AND_IL17_STIM_PRIMARY_BRONCHIAL_EPITHELIAL_CELLS_DN	196	0.446113	1.74905	0	0.0610651	0.987	4061	tags=36%, list=21%, signal=45%
GSE26343_WT_VS_NFAT5_KO_MACROPHAGE_DN	197	0.446463	1.74901	0.00443459	0.0610439	0.987	4327	tags=38%, list=22%, signal=48%
GO_POSITIVE_REGULATION_OF_COAGULATION	27	0.576893	1.74887	0.00657895	0.0610756	0.987	2315	tags=33%, list=12%, signal=38%
GRAHAM_CML_QUIESCENT_VS_NORMAL_QUIESCENT_DN	41	0.559213	1.74882	0.0146138	0.0610699	0.987	3948	tags=51%, list=20%, signal=64%
TAVOR_CEBPA_TARGETS_UP	49	0.494549	1.74875	0.00447427	0.0610568	0.987	1623	tags=31%, list=8%, signal=33%
REACTOME_G_BETA:GAMMA_SIGNALLING_THROUGH_PI3KGAMMA	24	0.621307	1.74839	0.0020284	0.0611984	0.987	2853	tags=42%, list=15%, signal=49%
GO_REGULATION_OF_LYMPHOCYTE_APOPTOTIC_PROCESS	55	0.532819	1.7483	0.0192719	0.0612047	0.987	2857	tags=40%, list=15%, signal=47%
GSE22601_IMMATURE_CD4_SINGLE_POSITIVE_VS_DOUBLE_POSITIVE_THYMOCYTE_UP	182	0.412911	1.74819	0.00219298	0.0612377	0.987	2906	tags=26%, list=15%, signal=31%
GO_PIGMENT_GRANULE_ORGANIZATION	26	0.563746	1.74816	0.00204082	0.0612096	0.987	3761	tags=38%, list=19%, signal=48%
GO_PURINERGIC_NUCLEOTIDE_RECEPTOR_SIGNALING_PATHWAY	22	0.640527	1.74811	0.0147679	0.0611918	0.987	1948	tags=50%, list=10%, signal=55%
GSE16450_IMMATURE_VS_MATURE_NEURON_CELL_LINE_UP	175	0.532478	1.74802	0.0127389	0.0612065	0.987	4708	tags=47%, list=24%, signal=61%
GO_NEGATIVE_REGULATION_OF_BLOOD_VESSEL_ENDOTHELIAL_CELL_MIGRATION	32	0.55494	1.74794	0.0124224	0.0612174	0.988	4603	tags=56%, list=24%, signal=73%
GSE40068_CXCR5POS_BCL6POS_TFH_VS_CXCR5NEG_BCL6NEG_CD4_TCELL_DN	199	0.465174	1.74792	0.00429185	0.0611938	0.988	3413	tags=35%, list=17%, signal=42%
GSE17974_CTRL_VS_ACT_IL4_AND_ANTI_IL12_72H_CD4_TCELL_UP	185	0.469466	1.74791	0.00649351	0.0611617	0.988	4213	tags=40%, list=22%, signal=50%
GSE7460_TCONV_VS_TREG_LN_DN	195	0.463475	1.74786	0	0.0611504	0.988	3835	tags=37%, list=20%, signal=46%
GSE10325_BCELL_VS_MYELOID_DN	195	0.488877	1.74778	0.027027	0.0611554	0.988	4026	tags=44%, list=21%, signal=55%
GSE14026_TH1_VS_TH17_UP	194	0.408393	1.74701	0	0.0615535	0.988	3477	tags=27%, list=18%, signal=32%
GRAESSMANN_RESPONSE_TO_MC_AND_SERUM_DEPRIVATION_UP	210	0.436615	1.74688	0	0.061571	0.988	3584	tags=31%, list=18%, signal=38%
GO_REGULATION_OF_HOMOTYPIC_CELL_CELL_ADHESION	24	0.540354	1.74673	0.0043573	0.0616094	0.988	3097	tags=42%, list=16%, signal=49%
GSE29618_PRE_VS_DAY7_FLU_VACCINE_MDC_UP	187	0.40579	1.74673	0	0.0615661	0.988	3467	tags=29%, list=18%, signal=35%
GSE2770_IL12_AND_TGFB_ACT_VS_ACT_CD4_TCELL_6H_UP	187	0.457053	1.74668	0	0.0615485	0.988	4532	tags=42%, list=23%, signal=54%
GSE557_CIITA_KO_VS_I_AB_KO_DC_UP	199	0.417357	1.74656	0	0.0615628	0.988	2280	tags=24%, list=12%, signal=27%
GO_FC_RECEPTOR_SIGNALING_PATHWAY	179	0.473781	1.74637	0.0107066	0.0616416	0.988	3894	tags=34%, list=20%, signal=42%
GO_REGULATION_OF_MACROPHAGE_DIFFERENTIATION	21	0.588039	1.74607	0.00650759	0.0617639	0.988	2476	tags=38%, list=13%, signal=44%
GCM_MYCL1	25	0.554183	1.74581	0.00422833	0.0618718	0.988	3464	tags=48%, list=18%, signal=58%
GSE15330_LYMPHOID_MULTIPOTENT_VS_MEGAKARYOCYTE_ERYTHROID_PROGENITOR_IKAROS_KO_DN	185	0.440275	1.74548	0.0105932	0.0620517	0.988	3322	tags=33%, list=17%, signal=39%
MATTIOLI_MULTIPLE_MYELOMA_WITH_14Q32_TRANSLOCATIONS	37	0.495728	1.74528	0	0.06215	0.988	3111	tags=41%, list=16%, signal=48%
GO_PROTEIN_TRIMERIZATION	55	0.469573	1.74521	0.00665188	0.062153	0.988	3404	tags=29%, list=17%, signal=35%
GO_REGULATION_OF_INNATE_IMMUNE_RESPONSE	431	0.436482	1.74509	0.00911162	0.0622111	0.988	4739	tags=36%, list=24%, signal=46%
GO_REGULATION_OF_RESPONSE_TO_REACTIVE_OXYGEN_SPECIES	33	0.50869	1.74508	0.0043573	0.0621716	0.988	2189	tags=33%, list=11%, signal=37%
GSE4590_PRE_BCELL_VS_VPREB_POS_LARGE_PRE_BCELL_UP	175	0.409802	1.74506	0	0.0621369	0.988	3966	tags=30%, list=20%, signal=38%
CAGNWMCNNNGAC_UNKNOWN	84	0.529038	1.74497	0.0152174	0.0621474	0.988	5651	tags=61%, list=29%, signal=85%
GO_NEGATIVE_REGULATION_OF_VASCULATURE_DEVELOPMENT	112	0.471653	1.74454	0.00217865	0.0623638	0.988	4535	tags=44%, list=23%, signal=57%
GO_SENSORY_PERCEPTION_OF_PAIN	103	0.459369	1.7445	0.0042735	0.0623421	0.988	4995	tags=46%, list=26%, signal=61%
CHIANG_LIVER_CANCER_SUBCLASS_INTERFERON_UP	26	0.636306	1.74445	0.0207039	0.0623272	0.988	4036	tags=54%, list=21%, signal=68%
GSE45365_NK_CELL_VS_BCELL_DN	161	0.420895	1.74442	0	0.0623105	0.988	3902	tags=32%, list=20%, signal=39%
GNF2_CD33	50	0.675473	1.74392	0.0283554	0.0625786	0.988	2787	tags=60%, list=14%, signal=70%
GO_REGULATION_OF_TOLL_LIKE_RECEPTOR_SIGNALING_PATHWAY	67	0.498156	1.74391	0.00623701	0.0625456	0.988	4136	tags=37%, list=21%, signal=47%
REACTOME_TNF_RECEPTOR_SUPERFAMILY_TNFSF_MEMBERS_MEDIATING_NON_CANONICAL_NF_KB_PATHWAY	16	0.688201	1.74378	0.0107527	0.062585	0.988	3411	tags=63%, list=17%, signal=76%
GO_SMOOTH_MUSCLE_CELL_APOPTOTIC_PROCESS	23	0.594166	1.74356	0.00625	0.0626742	0.988	3041	tags=43%, list=16%, signal=51%
GO_PHOSPHATIDYLINOSITOL_3_KINASE_COMPLEX	27	0.612973	1.74333	0.00622407	0.0627715	0.988	2531	tags=44%, list=13%, signal=51%
GO_NEGATIVE_REGULATION_OF_MYELOID_CELL_DIFFERENTIATION	76	0.458407	1.74321	0	0.0628012	0.988	2871	tags=34%, list=15%, signal=40%
GSE2770_UNTREATED_VS_TGFB_AND_IL4_TREATED_ACT_CD4_TCELL_4H_UP	199	0.418247	1.74315	0.00204082	0.0628051	0.988	4587	tags=36%, list=23%, signal=47%
GSE14415_INDUCED_VS_NATURAL_TREG_UP	173	0.451537	1.74313	0.00214133	0.0627659	0.988	3838	tags=31%, list=20%, signal=38%
GSE7460_CTRL_VS_TGFB_TREATED_ACT_TCONV_UP	199	0.426942	1.74307	0	0.0627634	0.988	3500	tags=31%, list=18%, signal=37%
GSE23114_PERITONEAL_CAVITY_B1A_BCELL_VS_SPLEEN_BCELL_IN_SLE2C1_MOUSE_UP	192	0.424672	1.74301	0.00218818	0.0627542	0.988	2946	tags=30%, list=15%, signal=35%
REACTOME_G_ALPHA_Q_SIGNALLING_EVENTS	216	0.415543	1.74269	0	0.0629008	0.988	4985	tags=40%, list=25%, signal=53%
REACTOME_CLASS_B_2_SECRETIN_FAMILY_RECEPTORS	93	0.450248	1.7424	0.00220751	0.0630326	0.988	4369	tags=38%, list=22%, signal=48%
GSE3565_CTRL_VS_LPS_INJECTED_SPLENOCYTES_UP	184	0.4836	1.74239	0.00645161	0.0629986	0.988	4534	tags=45%, list=23%, signal=58%
GSE24574_BCL6_HIGH_TFH_VS_TFH_CD4_TCELL_DN	196	0.464234	1.74232	0.00663717	0.0630026	0.988	6249	tags=55%, list=32%, signal=79%
GSE1460_DP_THYMOCYTE_VS_NAIVE_CD4_TCELL_CORD_BLOOD_DN	191	0.396102	1.74208	0	0.063115	0.988	4672	tags=39%, list=24%, signal=50%
GSE43955_TH0_VS_TGFB_IL6_TH17_ACT_CD4_TCELL_52H_DN	197	0.381521	1.74199	0	0.0631223	0.988	4286	tags=32%, list=22%, signal=41%
GO_POSITIVE_REGULATION_OF_JNK_CASCADE	134	0.438297	1.7418	0.00443459	0.0631852	0.988	3607	tags=34%, list=18%, signal=41%
REACTOME_THE_ROLE_OF_NEF_IN_HIV_1_REPLICATION_AND_DISEASE_PATHOGENESIS	28	0.599095	1.74173	0.00817996	0.0631899	0.988	819	tags=36%, list=4%, signal=37%
GO_NATURAL_KILLER_CELL_DIFFERENTIATION	22	0.604476	1.74165	0.00622407	0.0632025	0.988	3336	tags=45%, list=17%, signal=55%
GO_POSITIVE_REGULATION_OF_SPROUTING_ANGIOGENESIS	39	0.549137	1.74153	0.0185185	0.0632304	0.988	3554	tags=44%, list=18%, signal=53%
GRAHAM_CML_DIVIDING_VS_NORMAL_QUIESCENT_DN	84	0.499763	1.74132	0.00218341	0.0633184	0.988	4486	tags=45%, list=23%, signal=58%
GO_APOPTOTIC_CELL_CLEARANCE	44	0.51472	1.74123	0.00408163	0.0633222	0.988	4689	tags=36%, list=24%, signal=48%
ZHENG_GLIOBLASTOMA_PLASTICITY_DN	57	0.530865	1.74122	0.0318091	0.0632817	0.988	3502	tags=35%, list=18%, signal=43%
BIOCARTA_CSK_PATHWAY	20	0.75772	1.74119	0.00431035	0.0632548	0.988	3215	tags=75%, list=16%, signal=90%
MODULE_128	96	0.552354	1.74114	0.0332031	0.0632522	0.988	2385	tags=41%, list=12%, signal=46%
GSE5455_HEALTHY_VS_TUMOR_BEARING_MOUSE_SPLEEN_MONOCYTE_24H_INCUBATION_DN	193	0.417387	1.74112	0.00225734	0.0632187	0.988	3686	tags=33%, list=19%, signal=40%
GSE22282_HYPOXIA_VS_NORMOXIA_MYELOID_DC_DN	195	0.418825	1.741	0	0.0632662	0.988	4061	tags=31%, list=21%, signal=38%
GSE13547_CTRL_VS_ANTI_IGM_STIM_ZFX_KO_BCELL_12H_DN	181	0.470817	1.74057	0.00431035	0.0634721	0.988	3409	tags=36%, list=17%, signal=44%
FIGUEROA_AML_METHYLATION_CLUSTER_5_DN	45	0.497559	1.74053	0.00222222	0.0634593	0.988	2544	tags=31%, list=13%, signal=36%
GO_REGULATION_OF_MYELOID_LEUKOCYTE_DIFFERENTIATION	115	0.446518	1.74033	0.00215517	0.0635358	0.988	2531	tags=28%, list=13%, signal=32%
GSE43955_10H_VS_30H_ACT_CD4_TCELL_UP	198	0.400219	1.74017	0	0.0636058	0.988	3668	tags=33%, list=19%, signal=41%
GO_MITOGEN_ACTIVATED_PROTEIN_KINASE_BINDING	26	0.5427	1.74	0.00421941	0.0636594	0.988	3094	tags=35%, list=16%, signal=41%
GSE43955_1H_VS_60H_ACT_CD4_TCELL_DN	195	0.392443	1.73992	0	0.0636669	0.988	3784	tags=31%, list=19%, signal=38%
GSE29949_CD8_NEG_DC_SPLEEN_VS_DC_BRAIN_DN	192	0.434871	1.73973	0	0.063729	0.988	4038	tags=32%, list=21%, signal=40%
GO_REGULATION_OF_ALPHA_BETA_T_CELL_DIFFERENTIATION	62	0.558008	1.73959	0.00867679	0.0637816	0.988	3785	tags=45%, list=19%, signal=56%
WANG_RESPONSE_TO_BEXAROTENE_DN	28	0.564023	1.73921	0.0045045	0.0639851	0.988	3691	tags=46%, list=19%, signal=57%
GSE13946_CTRL_VS_DSS_COLITIS_GD_TCELL_FROM_COLON_UP	186	0.422646	1.73916	0.00650759	0.0639639	0.988	3805	tags=32%, list=19%, signal=39%
RUTELLA_RESPONSE_TO_HGF_UP	415	0.445046	1.73914	0.00214592	0.063933	0.988	4542	tags=38%, list=23%, signal=48%
ZHAN_EARLY_DIFFERENTIATION_GENES_DN	42	0.605411	1.73906	0.0110865	0.0639334	0.988	3878	tags=50%, list=20%, signal=62%
GSE28737_BCL6_HET_VS_BCL6_KO_MARGINAL_ZONE_BCELL_UP	197	0.406189	1.73892	0	0.0639766	0.988	4927	tags=36%, list=25%, signal=48%
GO_REGULATION_OF_CELL_MATURATION	21	0.562722	1.73892	0.011655	0.0639362	0.988	1679	tags=33%, list=9%, signal=36%
PID_CD40_PATHWAY	31	0.607761	1.73873	0.00635593	0.0640011	0.988	4068	tags=58%, list=21%, signal=73%
GSE29618_MONOCYTE_VS_PDC_UP	194	0.502241	1.7384	0.0301205	0.0641807	0.988	4440	tags=46%, list=23%, signal=59%
GSE24574_BCL6_HIGH_VS_LOW_TFH_CD4_TCELL_UP	193	0.444259	1.73837	0.00448431	0.0641676	0.988	5707	tags=46%, list=29%, signal=64%
GO_CLATHRIN_COATED_VESICLE_MEMBRANE	111	0.44322	1.73802	0	0.0643912	0.988	3939	tags=37%, list=20%, signal=46%
BIOCARTA_COMP_PATHWAY	19	0.684747	1.73795	0.0206612	0.0643903	0.988	3637	tags=58%, list=19%, signal=71%
GO_REGULATION_OF_MAP_KINASE_ACTIVITY	327	0.396872	1.73789	0	0.0643841	0.988	4200	tags=35%, list=21%, signal=44%
GO_REGULATION_OF_JUN_KINASE_ACTIVITY	83	0.469136	1.73774	0.00443459	0.0644248	0.988	3644	tags=39%, list=19%, signal=47%
GO_TISSUE_REMODELING	156	0.421986	1.73759	0.00444444	0.0644765	0.988	4674	tags=38%, list=24%, signal=50%
GSE43955_1H_VS_10H_ACT_CD4_TCELL_WITH_TGFB_IL6_DN	194	0.407779	1.73722	0.00211864	0.064645	0.988	4117	tags=31%, list=21%, signal=39%
GSE13522_CTRL_VS_T_CRUZI_BRAZIL_STRAIN_INF_SKIN_DN	199	0.397748	1.7372	0	0.0646114	0.988	4546	tags=38%, list=23%, signal=49%
GO_REGULATION_OF_BIOMINERAL_TISSUE_DEVELOPMENT	87	0.455869	1.73713	0.00223714	0.0646065	0.988	3499	tags=33%, list=18%, signal=40%
GARGALOVIC_RESPONSE_TO_OXIDIZED_PHOSPHOLIPIDS_PINK_DN	32	0.593572	1.73706	0.0144928	0.0645995	0.988	3338	tags=53%, list=17%, signal=64%
GO_T_HELPER_17_TYPE_IMMUNE_RESPONSE	27	0.653982	1.73701	0.0125523	0.0645875	0.988	3522	tags=63%, list=18%, signal=77%
GO_POSITIVE_REGULATION_OF_CALCIUM_ION_TRANSPORT	115	0.439014	1.73699	0.00215983	0.0645596	0.988	3664	tags=37%, list=19%, signal=46%
GO_VASCULAR_ENDOTHELIAL_GROWTH_FACTOR_PRODUCTION	32	0.543389	1.73679	0.012685	0.0646369	0.988	3958	tags=41%, list=20%, signal=51%
GSE30971_CTRL_VS_LPS_STIM_MACROPHAGE_WBP7_KO_4H_DN	183	0.481408	1.73671	0.00430108	0.0646329	0.988	3234	tags=32%, list=17%, signal=38%
GO_MODULATION_OF_EXCITATORY_POSTSYNAPTIC_POTENTIAL	40	0.538392	1.73668	0.00442478	0.0646085	0.988	2807	tags=52%, list=14%, signal=61%
GO_NEGATIVE_REGULATION_OF_LOCOMOTION	313	0.42305	1.73667	0.00226244	0.0645718	0.988	4691	tags=40%, list=24%, signal=52%
YAGI_AML_WITH_T_8_21_TRANSLOCATION	362	0.404575	1.73662	0.00422833	0.0645539	0.988	3313	tags=29%, list=17%, signal=34%
GSE30962_ACUTE_VS_CHRONIC_LCMV_SECONDARY_INF_CD8_TCELL_UP	198	0.431166	1.73653	0.0043573	0.0645688	0.988	4473	tags=40%, list=23%, signal=52%
GSE22886_NAIVE_TCELL_VS_DC_UP	192	0.552753	1.73646	0.032967	0.0645673	0.988	4761	tags=51%, list=24%, signal=67%
GSE22229_RENAL_TRANSPLANT_IMMUNOSUPP_THERAPY_VS_HEALTHY_PBMC_UP	196	0.4286	1.7363	0.00462963	0.0646148	0.988	4253	tags=33%, list=22%, signal=41%
MODULE_79	98	0.541899	1.73617	0.0392157	0.0646551	0.988	2385	tags=40%, list=12%, signal=45%
GSE16450_CTRL_VS_IFNA_6H_STIM_IMMATURE_NEURON_CELL_LINE_UP	198	0.458732	1.73611	0.00434783	0.0646431	0.988	4817	tags=39%, list=25%, signal=51%
GSE19825_NAIVE_VS_IL2RAHIGH_DAY3_EFF_CD8_TCELL_UP	197	0.435944	1.73608	0	0.0646326	0.988	4939	tags=41%, list=25%, signal=54%
KUROZUMI_RESPONSE_TO_ONCOCYTIC_VIRUS_AND_CYCLIC_RGD	20	0.750345	1.73593	0.0087146	0.0646969	0.989	3399	tags=70%, list=17%, signal=85%
VANHARANTA_UTERINE_FIBROID_DN	66	0.492995	1.73571	0.00843882	0.0647721	0.989	2755	tags=33%, list=14%, signal=39%
WIELAND_UP_BY_HBV_INFECTION	98	0.644871	1.73544	0.0295359	0.0648872	0.989	2673	tags=51%, list=14%, signal=59%
GSE9509_LPS_VS_LPS_AND_IL10_STIM_IL10_KO_MACROPHAGE_30MIN_DN	182	0.469671	1.73533	0.0111111	0.0649152	0.989	3372	tags=33%, list=17%, signal=39%
GO_NEGATIVE_REGULATION_OF_INTERLEUKIN_12_PRODUCTION	16	0.77064	1.7352	0.0204082	0.064967	0.989	3483	tags=81%, list=18%, signal=99%
GO_REGULATION_OF_T_CELL_MEDIATED_CYTOTOXICITY	31	0.649619	1.73508	0.0171306	0.0649884	0.989	2247	tags=45%, list=11%, signal=51%
GRABARCZYK_BCL11B_TARGETS_DN	59	0.479649	1.73505	0	0.0649569	0.989	3620	tags=36%, list=19%, signal=44%
GO_POSITIVE_REGULATION_OF_CD4_POSITIVE_ALPHA_BETA_T_CELL_ACTIVATION	34	0.612779	1.73437	0.012685	0.065338	0.989	2413	tags=44%, list=12%, signal=50%
GSE16385_IFNG_TNF_VS_IL4_STIM_MACROPHAGE_ROSIGLITAZONE_TREATED_UP	169	0.414014	1.73422	0	0.0653843	0.989	4394	tags=36%, list=22%, signal=45%
GO_REGULATION_OF_CD4_POSITIVE_ALPHA_BETA_T_CELL_ACTIVATION	57	0.571756	1.73417	0.00854701	0.0653648	0.989	2413	tags=39%, list=12%, signal=44%
GSE7852_TREG_VS_TCONV_LN_DN	196	0.410845	1.73391	0.00225734	0.0654786	0.989	4321	tags=38%, list=22%, signal=48%
MODULE_134	30	0.62801	1.73386	0.012848	0.0654679	0.989	4598	tags=60%, list=24%, signal=78%
TING_SILENCED_BY_DICER	30	0.564251	1.73376	0.00655022	0.0655027	0.989	3757	tags=47%, list=19%, signal=58%
GO_NEGATIVE_REGULATION_OF_B_CELL_PROLIFERATION	16	0.730312	1.73367	0.00422833	0.0655309	0.989	2022	tags=69%, list=10%, signal=77%
INGRAM_SHH_TARGETS_UP	123	0.451915	1.73359	0.0105485	0.0655258	0.989	4653	tags=41%, list=24%, signal=53%
GSE6092_IFNG_VS_IFNG_AND_B_BURGDORFERI_INF_ENDOTHELIAL_CELL_UP	195	0.444866	1.73352	0.00206186	0.0655166	0.989	4345	tags=36%, list=22%, signal=46%
STAEGE_EWING_FAMILY_TUMOR	30	0.567659	1.73342	0.00616016	0.0655395	0.989	5199	tags=53%, list=27%, signal=73%
GO_SULFUR_COMPOUND_BINDING	240	0.39199	1.7333	0.00465116	0.0655734	0.989	3447	tags=29%, list=18%, signal=35%
GSE22601_IMMATURE_CD4_SINGLE_POSITIVE_VS_CD8_SINGLE_POSITIVE_THYMOCYTE_DN	200	0.46965	1.7332	0.00650759	0.0655852	0.989	4242	tags=40%, list=22%, signal=51%
GSE24210_CTRL_VS_IL35_TREATED_TCONV_CD4_TCELL_UP	197	0.485208	1.73308	0.00877193	0.0656214	0.989	3804	tags=38%, list=19%, signal=46%
BOQUEST_STEM_CELL_CULTURED_VS_FRESH_UP	415	0.434718	1.73302	0.00879121	0.0656125	0.989	3322	tags=32%, list=17%, signal=38%
GSE21670_UNTREATED_VS_IL6_TREATED_CD4_TCELL_DN	197	0.469453	1.73299	0.00888889	0.0655837	0.989	3961	tags=35%, list=20%, signal=43%
GSE360_L_MAJOR_VS_T_GONDII_MAC_UP	188	0.389561	1.73291	0	0.0656104	0.989	4995	tags=37%, list=26%, signal=50%
GNF2_SELL	47	0.671126	1.73261	0.0275424	0.0657399	0.989	2370	tags=49%, list=12%, signal=56%
REACTOME_INTERLEUKIN_6_FAMILY_SIGNALING	24	0.60515	1.73261	0.0126582	0.0656977	0.989	2670	tags=42%, list=14%, signal=48%
GO_CELL_CELL_RECOGNITION	72	0.432412	1.73244	0	0.0657627	0.989	1375	tags=18%, list=7%, signal=19%
GSE36392_TYPE_2_MYELOID_VS_EOSINOPHIL_IL25_TREATED_LUNG_DN	197	0.438332	1.73225	0	0.0658343	0.989	4481	tags=37%, list=23%, signal=47%
GO_NEGATIVE_REGULATION_OF_T_CELL_MEDIATED_IMMUNITY	19	0.672088	1.73219	0.00896861	0.0658299	0.989	2287	tags=58%, list=12%, signal=65%
LEIN_NEURON_MARKERS	65	0.601208	1.73181	0.0103734	0.0660184	0.989	4224	tags=55%, list=22%, signal=70%
GO_GERMINAL_CENTER_FORMATION	15	0.691819	1.73165	0.00660793	0.0660666	0.989	2857	tags=47%, list=15%, signal=55%
WANG_IMMORTALIZED_BY_HOXA9_AND_MEIS1_DN	23	0.691917	1.73157	0.0107066	0.0660682	0.989	1675	tags=52%, list=9%, signal=57%
GO_CELLULAR_RESPONSE_TO_CORTICOSTEROID_STIMULUS	63	0.470933	1.73152	0	0.066056	0.989	4603	tags=40%, list=24%, signal=52%
GO_AROMATIC_AMINO_ACID_FAMILY_CATABOLIC_PROCESS	15	0.633151	1.73116	0.00862069	0.0662502	0.989	800	tags=27%, list=4%, signal=28%
GSE37301_PRO_BCELL_VS_RAG2_KO_NK_CELL_DN	187	0.465866	1.73109	0.00223714	0.0662518	0.989	3835	tags=39%, list=20%, signal=47%
ZHENG_FOXP3_TARGETS_UP	25	0.641809	1.73089	0.00652174	0.0663307	0.989	3248	tags=56%, list=17%, signal=67%
GSE45365_NK_CELL_VS_BCELL_MCMV_INFECTION_DN	190	0.454739	1.73031	0.00213675	0.0666331	0.989	3518	tags=34%, list=18%, signal=41%
GSE360_L_DONOVANI_VS_B_MALAYI_HIGH_DOSE_DC_DN	192	0.425411	1.73021	0.0021097	0.0666541	0.989	4607	tags=35%, list=24%, signal=46%
GSE21379_WT_VS_SAP_KO_TFH_CD4_TCELL_DN	189	0.440326	1.73015	0.00215983	0.0666531	0.989	3874	tags=35%, list=20%, signal=44%
GSE12392_WT_VS_IFNB_KO_CD8A_POS_SPLEEN_DC_DN	195	0.391376	1.73006	0	0.0666503	0.989	2555	tags=23%, list=13%, signal=26%
GO_REGULATION_OF_CELLULAR_EXTRAVASATION	24	0.610523	1.72994	0.00884956	0.0666816	0.989	4911	tags=67%, list=25%, signal=89%
WILENSKY_RESPONSE_TO_DARAPLADIB	30	0.754228	1.72991	0.0220884	0.066654	0.989	3034	tags=73%, list=16%, signal=87%
GSE37301_HEMATOPOIETIC_STEM_CELL_VS_RAG2_KO_NK_CELL_UP	179	0.43495	1.72985	0.00892857	0.0666502	0.989	3125	tags=31%, list=16%, signal=37%
GSE21546_SAP1A_KO_VS_SAP1A_KO_AND_ELK1_KO_ANTI_CD3_STIM_DP_THYMOCYTES_DN	198	0.42152	1.72982	0.00217865	0.0666269	0.989	3798	tags=35%, list=19%, signal=43%
GSE22501_PERIPHERAL_BLOOD_VS_CORD_BLOOD_TREG_DN	189	0.428963	1.72969	0	0.066659	0.989	2145	tags=23%, list=11%, signal=25%
GSE17721_CPG_VS_GARDIQUIMOD_16H_BMDC_UP	197	0.377896	1.72965	0	0.066636	0.989	3675	tags=28%, list=19%, signal=34%
GSE32423_MEMORY_VS_NAIVE_CD8_TCELL_UP	194	0.364057	1.72961	0	0.0666121	0.989	3426	tags=27%, list=18%, signal=33%
GNF2_SNRK	28	0.772366	1.72928	0.00840336	0.0668105	0.989	2910	tags=79%, list=15%, signal=92%
BROWN_MYELOID_CELL_DEVELOPMENT_UP	163	0.461095	1.72922	0.0184049	0.0668055	0.989	4376	tags=40%, list=22%, signal=51%
GSE4590_SMALL_VS_VPREB_POS_LARGE_PRE_BCELL_DN	173	0.379041	1.72871	0	0.0670736	0.989	2287	tags=23%, list=12%, signal=26%
GSE360_L_DONOVANI_VS_M_TUBERCULOSIS_MAC_DN	198	0.402818	1.72855	0.00668151	0.067152	0.989	2811	tags=26%, list=14%, signal=30%
GO_NEUROMUSCULAR_PROCESS_CONTROLLING_BALANCE	49	0.525574	1.72846	0.0103306	0.0671714	0.989	5228	tags=51%, list=27%, signal=69%
GSE8621_LPS_STIM_VS_LPS_PRIMED_AND_LPS_STIM_MACROPHAGE_DN	197	0.443357	1.72801	0.00681818	0.0674041	0.989	4556	tags=36%, list=23%, signal=46%
GSE37301_PRO_BCELL_VS_CD4_TCELL_UP	179	0.452252	1.72788	0.00669643	0.0674329	0.989	3735	tags=33%, list=19%, signal=40%
KEGG_GLYCOSPHINGOLIPID_BIOSYNTHESIS_GANGLIO_SERIES	15	0.64898	1.72784	0.0113852	0.0674113	0.989	5263	tags=67%, list=27%, signal=91%
REACTOME_G_BETA:GAMMA_SIGNALLING_THROUGH_CDC42	19	0.598754	1.7275	0.0119284	0.0675786	0.989	2226	tags=37%, list=11%, signal=42%
MODULE_427	113	0.407485	1.72747	0	0.0675522	0.989	4022	tags=31%, list=21%, signal=39%
GSE7831_UNSTIM_VS_CPG_STIM_PDC_1H_UP	194	0.456137	1.72683	0.00900901	0.0679153	0.989	3676	tags=33%, list=19%, signal=40%
GSE21927_EL4_VS_MCA203_TUMOR_MONOCYTES_UP	165	0.39357	1.72676	0	0.0679139	0.989	3536	tags=31%, list=18%, signal=37%
STEARMAN_TUMOR_FIELD_EFFECT_UP	35	0.591567	1.72671	0.0144928	0.0678918	0.989	4323	tags=54%, list=22%, signal=70%
GO_REGULATION_OF_T_HELPER_CELL_DIFFERENTIATION	34	0.609411	1.7267	0.012474	0.0678491	0.989	2413	tags=41%, list=12%, signal=47%
GSE37416_0H_VS_48H_F_TULARENSIS_LVS_NEUTROPHIL_UP	190	0.462485	1.72669	0.0041841	0.0678095	0.989	5020	tags=44%, list=26%, signal=59%
SCHLESINGER_METHYLATED_DE_NOVO_IN_CANCER	87	0.418276	1.72668	0	0.0677775	0.989	3384	tags=31%, list=17%, signal=37%
GSE2405_HEAT_KILLED_LYSATE_VS_LIVE_A_PHAGOCYTOPHILUM_STIM_NEUTROPHIL_9H_DN	196	0.460844	1.72634	0.00665188	0.0679542	0.99	2445	tags=27%, list=12%, signal=31%
MORI_SMALL_PRE_BII_LYMPHOCYTE_UP	75	0.446134	1.72615	0.00219298	0.0680159	0.99	3353	tags=31%, list=17%, signal=37%
MARTIN_VIRAL_GPCR_SIGNALING_UP	84	0.417092	1.72608	0.00449438	0.0680162	0.99	3663	tags=32%, list=19%, signal=39%
PID_PTP1B_PATHWAY	52	0.498475	1.72573	0.00653595	0.0682023	0.99	2670	tags=38%, list=14%, signal=44%
GSE8835_CD4_VS_CD8_TCELL_CLL_PATIENT_UP	198	0.449095	1.72565	0.00437637	0.0681942	0.99	3704	tags=32%, list=19%, signal=39%
ZHANG_ANTIVIRAL_RESPONSE_TO_RIBAVIRIN_DN	46	0.503852	1.72551	0.0148305	0.0682391	0.99	4355	tags=39%, list=22%, signal=50%
MARZEC_IL2_SIGNALING_UP	114	0.452548	1.72534	0.0161663	0.0682979	0.99	3808	tags=36%, list=19%, signal=44%
GSE9988_ANTI_TREM1_VS_LPS_MONOCYTE_DN	186	0.491617	1.72529	0.0108932	0.0682773	0.99	3842	tags=39%, list=20%, signal=48%
GSE14699_NAIVE_VS_DELETIONAL_TOLERANCE_CD8_TCELL_UP	176	0.463057	1.7249	0.00212766	0.0684773	0.99	4999	tags=47%, list=26%, signal=62%
GSE36888_UNTREATED_VS_IL2_TREATED_TCELL_17H_UP	192	0.456431	1.72476	0.00632911	0.0685387	0.99	4197	tags=39%, list=21%, signal=49%
GSE46606_DAY1_VS_DAY3_CD40L_IL2_IL5_STIMULATED_BCELL_UP	166	0.415758	1.72474	0	0.0685046	0.99	4043	tags=31%, list=21%, signal=38%
GSE22886_DAY1_VS_DAY7_MONOCYTE_IN_CULTURE_UP	195	0.469492	1.7246	0.00883002	0.0685423	0.99	4200	tags=37%, list=21%, signal=47%
GSE44649_WT_VS_MIR155_KO_NAIVE_CD8_TCELL_DN	196	0.4106	1.72456	0.0043384	0.0685249	0.99	4427	tags=38%, list=23%, signal=48%
KRAS.300_UP.V1_UP	136	0.453721	1.72454	0.0119617	0.0684973	0.99	3845	tags=38%, list=20%, signal=47%
GO_PROTEIN_CONTAINING_COMPLEX_REMODELING	30	0.567908	1.72435	0.00838574	0.0685878	0.99	6545	tags=60%, list=33%, signal=90%
GSE6875_TCONV_VS_FOXP3_KO_TREG_UP	197	0.387301	1.72399	0.00218818	0.0687685	0.99	3038	tags=26%, list=16%, signal=30%
GNF2_PECAM1	56	0.652756	1.72399	0.0434783	0.0687257	0.99	3055	tags=59%, list=16%, signal=70%
GSE21774_CD62L_POS_CD56_DIM_VS_CD62L_NEG_CD56_DIM_NK_CELL_UP	191	0.437611	1.72383	0.0063425	0.0687955	0.99	2568	tags=28%, list=13%, signal=32%
GO_POSITIVE_REGULATION_OF_T_HELPER_CELL_DIFFERENTIATION	21	0.620438	1.72352	0.0164271	0.068963	0.99	2413	tags=38%, list=12%, signal=43%
GSE28726_NAIVE_CD4_TCELL_VS_NAIVE_NKTCELL_DN	196	0.417739	1.7232	0.013544	0.0691505	0.99	2912	tags=28%, list=15%, signal=32%
GSE43863_LY6C_INT_CXCR5POS_VS_LY6C_LOW_CXCR5NEG_EFFECTOR_CD4_TCELL_UP	197	0.439946	1.72314	0.00858369	0.0691586	0.99	2910	tags=31%, list=15%, signal=36%
GSE7348_UNSTIM_VS_LPS_STIM_MACROPHAGE_DN	178	0.459084	1.72305	0.00647948	0.0691808	0.99	4537	tags=43%, list=23%, signal=56%
GSE360_DC_VS_MAC_L_MAJOR_DN	192	0.39272	1.72295	0	0.0691997	0.99	4981	tags=34%, list=25%, signal=46%
GO_BLOOD_COAGULATION_INTRINSIC_PATHWAY	18	0.660956	1.72265	0.00858369	0.0693464	0.99	2195	tags=39%, list=11%, signal=44%
REACTOME_SYNTHESIS_SECRETION_AND_DEACYLATION_OF_GHRELIN	19	0.595148	1.72249	0.00833333	0.0694104	0.99	4535	tags=53%, list=23%, signal=68%
GSE3337_CTRL_VS_16H_IFNG_IN_CD8POS_DC_UP	197	0.397999	1.72237	0.00211864	0.0694367	0.99	4715	tags=36%, list=24%, signal=46%
GO_RESPONSE_TO_TUMOR_NECROSIS_FACTOR	296	0.421079	1.72194	0.007109	0.0696546	0.99	4804	tags=36%, list=25%, signal=47%
GSE40274_HELIOS_VS_FOXP3_AND_HELIOS_TRANSDUCED_ACTIVATED_CD4_TCELL_UP	197	0.417693	1.72189	0.00218341	0.0696408	0.99	4454	tags=40%, list=23%, signal=51%
GSE2706_UNSTIM_VS_8H_LPS_DC_DN	186	0.428124	1.72181	0.00674157	0.0696433	0.99	3905	tags=32%, list=20%, signal=39%
STAT4_01	256	0.417322	1.72166	0.00448431	0.0697084	0.991	4720	tags=38%, list=24%, signal=49%
GSE13484_12H_UNSTIM_VS_YF17D_VACCINE_STIM_PBMC_DN	192	0.412445	1.72142	0.00218341	0.069825	0.991	3268	tags=30%, list=17%, signal=36%
SCHUETZ_BREAST_CANCER_DUCTAL_INVASIVE_UP	344	0.621835	1.7213	0.0506073	0.0698624	0.991	4340	tags=57%, list=22%, signal=72%
GSE16451_CTRL_VS_WEST_EQUINE_ENC_VIRUS_MATURE_NEURON_CELL_LINE_DN	196	0.419387	1.72116	0	0.0699091	0.991	4526	tags=39%, list=23%, signal=51%
GSE19401_NAIVE_VS_IMMUNIZED_MOUSE_PLN_FOLLICULAR_DC_DN	198	0.464806	1.72107	0.0104603	0.0699318	0.991	4629	tags=40%, list=24%, signal=52%
GSE18281_SUBCAPSULAR_VS_PERIMEDULLARY_CORTICAL_REGION_OF_THYMUS_UP	197	0.426808	1.72102	0.00204082	0.0699277	0.991	3185	tags=31%, list=16%, signal=37%
GSE9988_LPS_VS_CTRL_TREATED_MONOCYTE_DN	199	0.478792	1.72083	0.0101215	0.069986	0.991	3058	tags=30%, list=16%, signal=35%
GO_NUCLEOTIDE_RECEPTOR_ACTIVITY	21	0.641332	1.72076	0.0146444	0.0699953	0.991	1948	tags=52%, list=10%, signal=58%
REACTOME_PHOSPHORYLATION_OF_CD3_AND_TCR_ZETA_CHAINS	19	0.837079	1.72065	0.00623701	0.0700128	0.991	3128	tags=95%, list=16%, signal=113%
GO_POSITIVE_REGULATION_OF_ENDOTHELIAL_CELL_PROLIFERATION	91	0.472094	1.72058	0.0118343	0.0700103	0.991	3307	tags=36%, list=17%, signal=43%
HAHTOLA_MYCOSIS_FUNGOIDES_DN	15	0.662164	1.72045	0.013363	0.0700547	0.991	2379	tags=47%, list=12%, signal=53%
GSE4142_NAIVE_VS_GC_BCELL_UP	190	0.399137	1.72021	0.00215517	0.0701539	0.991	3958	tags=32%, list=20%, signal=39%
GSE12198_CTRL_VS_HIGH_IL2_STIM_NK_CELL_UP	198	0.396642	1.72017	0	0.0701395	0.991	3603	tags=33%, list=18%, signal=40%
GSE19888_CTRL_VS_TCELL_MEMBRANES_ACT_MAST_CELL_PRETREAT_A3R_INH_DN	196	0.475065	1.72016	0.0215054	0.0701036	0.991	4115	tags=38%, list=21%, signal=48%
HERNANDEZ_MITOTIC_ARREST_BY_DOCETAXEL_1_UP	32	0.545341	1.72014	0.00666667	0.0700682	0.991	3501	tags=41%, list=18%, signal=49%
CDC5_01	258	0.428441	1.72001	0.00217391	0.0701057	0.991	3523	tags=33%, list=18%, signal=40%
GSE3982_MAC_VS_EFF_MEMORY_CD4_TCELL_DN	189	0.413474	1.71995	0	0.0700971	0.991	4568	tags=36%, list=23%, signal=46%
GSE6259_FLT3L_INDUCED_33D1_POS_DC_VS_CD4_TCELL_UP	184	0.479904	1.71988	0	0.0700956	0.991	3055	tags=34%, list=16%, signal=40%
GSE46242_TH1_VS_ANERGIC_TH1_CD4_TCELL_WITH_EGR2_DELETED_UP	189	0.427348	1.71977	0.00458716	0.0701245	0.991	4503	tags=34%, list=23%, signal=44%
GSE23502_WT_VS_HDC_KO_MYELOID_DERIVED_SUPPRESSOR_CELL_BM_DN	199	0.453376	1.7196	0.00851064	0.0701647	0.991	3855	tags=36%, list=20%, signal=44%
GO_SPROUTING_ANGIOGENESIS	112	0.490767	1.7196	0.021322	0.0701225	0.991	4535	tags=48%, list=23%, signal=62%
GO_MONONUCLEAR_CELL_DIFFERENTIATION	35	0.533288	1.7191	0.0107759	0.0703716	0.991	2975	tags=40%, list=15%, signal=47%
GO_NEUTROPHIL_HOMEOSTASIS	16	0.629047	1.71897	0.0106838	0.0704058	0.991	3131	tags=50%, list=16%, signal=59%
BIOCARTA_TH1TH2_PATHWAY	21	0.698013	1.71892	0.00840336	0.0703959	0.991	3128	tags=67%, list=16%, signal=79%
GSE23502_WT_VS_HDC_KO_MYELOID_DERIVED_SUPPRESSOR_CELL_BM_UP	196	0.482968	1.71836	0.0217865	0.0707195	0.991	4322	tags=39%, list=22%, signal=49%
GSE22313_HEALTHY_VS_SLE_MOUSE_CD4_TCELL_DN	192	0.486334	1.71827	0.0246637	0.0707318	0.991	2860	tags=31%, list=15%, signal=36%
GSE37301_COMMON_LYMPHOID_PROGENITOR_VS_RAG2_KO_NK_CELL_DN	189	0.417437	1.71814	0.00221239	0.0707731	0.991	4500	tags=34%, list=23%, signal=44%
GO_PURINE_CONTAINING_COMPOUND_CATABOLIC_PROCESS	46	0.459588	1.7181	0.00409836	0.0707443	0.991	3082	tags=30%, list=16%, signal=36%
GSE4748_CTRL_VS_CYANOBACTERIUM_LPSLIKE_STIM_DC_3H_UP	198	0.482011	1.71793	0.0132159	0.0708037	0.991	3938	tags=37%, list=20%, signal=46%
MA_MYELOID_DIFFERENTIATION_UP	36	0.501662	1.71765	0.0158014	0.0709281	0.991	3742	tags=33%, list=19%, signal=41%
BIOCARTA_GRANULOCYTES_PATHWAY	15	0.724783	1.71762	0.0209644	0.0709154	0.991	4349	tags=80%, list=22%, signal=103%
GSE360_L_DONOVANI_VS_M_TUBERCULOSIS_MAC_UP	195	0.401874	1.7175	0.00224719	0.0709337	0.991	3833	tags=30%, list=20%, signal=37%
GSE19923_WT_VS_HEB_KO_DP_THYMOCYTE_UP	196	0.39058	1.71749	0	0.0708944	0.991	4643	tags=37%, list=24%, signal=48%
REACTOME_PROLACTIN_RECEPTOR_SIGNALING	15	0.63915	1.71743	0.00430108	0.0708798	0.991	604	tags=27%, list=3%, signal=27%
GSE29949_MICROGLIA_VS_DC_BRAIN_DN	193	0.405996	1.71737	0.0022779	0.070865	0.991	5101	tags=38%, list=26%, signal=51%
GSE19941_LPS_VS_LPS_AND_IL10_STIM_IL10_KO_NFKBP50_KO_MACROPHAGE_UP	192	0.423729	1.71704	0	0.0710741	0.991	4215	tags=33%, list=22%, signal=42%
IL15_UP.V1_DN	173	0.393867	1.71695	0	0.0710841	0.991	2418	tags=23%, list=12%, signal=26%
GO_POSITIVE_REGULATION_OF_CYTOKINE_PRODUCTION_INVOLVED_IN_IMMUNE_RESPONSE	52	0.48914	1.71681	0.0131291	0.0711224	0.991	2375	tags=33%, list=12%, signal=37%
POMEROY_MEDULLOBLASTOMA_DESMOPLASIC_VS_CLASSIC_DN	60	0.522009	1.71678	0.0283224	0.0710964	0.991	4070	tags=45%, list=21%, signal=57%
GO_POSITIVE_REGULATION_OF_LYMPHOCYTE_CHEMOTAXIS	20	0.600798	1.71666	0.0161663	0.0711275	0.991	1771	tags=40%, list=9%, signal=44%
GSE18281_CORTICAL_VS_MEDULLARY_THYMOCYTE_DN	184	0.393197	1.71656	0	0.0711654	0.991	5135	tags=36%, list=26%, signal=48%
GO_MYELOID_CELL_DEVELOPMENT	66	0.474659	1.71639	0.00657895	0.0712199	0.991	4518	tags=42%, list=23%, signal=55%
GO_ADULT_BEHAVIOR	143	0.451358	1.71635	0.00660793	0.0711987	0.991	4580	tags=43%, list=23%, signal=56%
GO_NEGATIVE_REGULATION_OF_INTERFERON_GAMMA_PRODUCTION	32	0.542056	1.71622	0.012848	0.0712476	0.991	5171	tags=50%, list=26%, signal=68%
GSE22886_NAIVE_VS_IGM_MEMORY_BCELL_DN	193	0.440271	1.71602	0.00431035	0.0713217	0.991	3289	tags=32%, list=17%, signal=38%
SAKAI_CHRONIC_HEPATITIS_VS_LIVER_CANCER_DN	35	0.516726	1.71595	0.00446429	0.0713193	0.991	3081	tags=37%, list=16%, signal=44%
GO_POSITIVE_REGULATION_OF_NATURAL_KILLER_CELL_ACTIVATION	21	0.609695	1.71591	0.0105932	0.0712975	0.991	3336	tags=43%, list=17%, signal=52%
GSE21670_STAT3_KO_VS_WT_CD4_TCELL_DN	193	0.446638	1.71572	0.0249433	0.071375	0.991	3700	tags=31%, list=19%, signal=38%
GSE1566_WT_VS_EZH2_KO_LN_TCELL_UP	185	0.386381	1.71569	0	0.0713502	0.991	4538	tags=32%, list=23%, signal=41%
GSE46606_IRF4_KO_VS_WT_UNSTIM_BCELL_UP	196	0.431947	1.71546	0.00423729	0.0714406	0.991	3824	tags=33%, list=20%, signal=40%
BIOCARTA_KERATINOCYTE_PATHWAY	46	0.520375	1.71525	0.010917	0.0715273	0.991	3894	tags=39%, list=20%, signal=49%
GSE40666_NAIVE_VS_EFFECTOR_CD8_TCELL_WITH_IFNA_STIM_90MIN_UP	195	0.409142	1.71506	0	0.0716228	0.991	3605	tags=30%, list=18%, signal=36%
GSE26030_UNSTIM_VS_RESTIM_TH17_DAY5_POST_POLARIZATION_DN	191	0.398396	1.71505	0	0.0715827	0.991	3263	tags=25%, list=17%, signal=29%
GO_REGULATION_OF_LIPID_STORAGE	45	0.490111	1.715	0.0196078	0.0715785	0.991	4116	tags=40%, list=21%, signal=51%
MODULE_19	303	0.415995	1.71491	0.00655022	0.0715917	0.991	3979	tags=33%, list=20%, signal=41%
TONKS_TARGETS_OF_RUNX1_RUNX1T1_FUSION_GRANULOCYTE_UP	51	0.47833	1.71486	0	0.0715793	0.991	3605	tags=41%, list=18%, signal=50%
GSE369_PRE_VS_POST_IL6_INJECTION_IFNG_KO_LIVER_UP	195	0.398863	1.71486	0	0.0715375	0.991	2065	tags=19%, list=11%, signal=22%
GRADE_COLON_AND_RECTAL_CANCER_DN	100	0.452086	1.71435	0.00217391	0.0718044	0.991	3521	tags=33%, list=18%, signal=40%
GSE1460_CD4_THYMOCYTE_VS_NAIVE_CD4_TCELL_ADULT_BLOOD_DN	194	0.418228	1.71433	0.00453515	0.0717785	0.991	4560	tags=37%, list=23%, signal=48%
HNF3_Q6	184	0.421808	1.71416	0	0.071854	0.991	3385	tags=33%, list=17%, signal=40%
GO_PHOSPHATIDYLINOSITOL_PHOSPHORYLATION	46	0.529844	1.71408	0.0104603	0.0718677	0.991	2750	tags=41%, list=14%, signal=48%
GSE22886_CTRL_VS_LPS_24H_DC_UP	195	0.451336	1.71406	0.021645	0.0718341	0.991	4323	tags=37%, list=22%, signal=47%
REACTOME_TOLL_LIKE_RECEPTOR_CASCADES	153	0.449344	1.7138	0.0043573	0.0719502	0.991	5179	tags=41%, list=26%, signal=55%
KAMIKUBO_MYELOID_CEBPA_NETWORK	30	0.551314	1.71379	0.0207469	0.0719099	0.991	4349	tags=47%, list=22%, signal=60%
GO_RESPONSE_TO_KETONE	197	0.383201	1.71362	0	0.0719788	0.991	4932	tags=34%, list=25%, signal=45%
LMO2COM_02	241	0.388023	1.71356	0	0.0719651	0.991	3979	tags=32%, list=20%, signal=40%
GSE40666_NAIVE_VS_EFFECTOR_CD8_TCELL_DN	198	0.379665	1.71337	0	0.0720529	0.991	4514	tags=36%, list=23%, signal=46%
GO_OUTWARD_RECTIFIER_POTASSIUM_CHANNEL_ACTIVITY	15	0.674701	1.71323	0.0141988	0.0720869	0.992	4384	tags=60%, list=22%, signal=77%
GSE27241_CTRL_VS_DIGOXIN_TREATED_CD4_TCELL_IN_TH17_POLARIZING_CONDITIONS_UP	173	0.458411	1.71304	0.0107296	0.0721969	0.992	3878	tags=34%, list=20%, signal=42%
GO_POSITIVE_REGULATION_OF_ALPHA_BETA_T_CELL_DIFFERENTIATION	46	0.559908	1.71303	0.0172414	0.0721639	0.992	3785	tags=46%, list=19%, signal=56%
GO_AMYLOID_BETA_BINDING	76	0.514354	1.71282	0.00819672	0.0722557	0.992	4553	tags=53%, list=23%, signal=68%
GSE43955_TH0_VS_TGFB_IL6_IL23_TH17_ACT_CD4_TCELL_60H_DN	196	0.410807	1.71242	0.00434783	0.0724373	0.992	4535	tags=36%, list=23%, signal=46%
GSE5542_UNTREATED_VS_IFNG_TREATED_EPITHELIAL_CELLS_6H_UP	184	0.440968	1.71241	0.0112613	0.072404	0.992	4096	tags=35%, list=21%, signal=44%
GO_GLYCOSAMINOGLYCAN_BINDING	219	0.432958	1.7124	0.0115473	0.0723712	0.992	4464	tags=39%, list=23%, signal=50%
PID_INTEGRIN2_PATHWAY	29	0.585354	1.71215	0.0132159	0.0724892	0.992	3757	tags=48%, list=19%, signal=60%
GSE36392_TYPE_2_MYELOID_VS_NEUTROPHIL_IL25_TREATED_LUNG_UP	197	0.424123	1.71209	0.00884956	0.0724804	0.992	3235	tags=31%, list=17%, signal=37%
GSE11961_FOLLICULAR_BCELL_VS_PLASMA_CELL_DAY7_DN	199	0.421845	1.71208	0.00894855	0.0724449	0.992	3889	tags=31%, list=20%, signal=38%
REACTOME_SIGNALING_BY_THE_B_CELL_RECEPTOR_BCR	110	0.525791	1.71193	0.0201794	0.0724993	0.992	3878	tags=36%, list=20%, signal=45%
GO_ACTIN_CYTOSKELETON_REORGANIZATION	98	0.448615	1.71183	0.0134831	0.0725126	0.992	1941	tags=27%, list=10%, signal=29%
WANG_MLL_TARGETS	282	0.406684	1.71163	0.00677201	0.0726067	0.992	3756	tags=34%, list=19%, signal=41%
GSE9946_MATURE_STIMULATORY_VS_PROSTAGLANDINE2_TREATED_MATURE_DC_DN	147	0.395132	1.71153	0.00223214	0.0726237	0.992	3805	tags=31%, list=19%, signal=39%
ROSS_AML_WITH_PML_RARA_FUSION	74	0.466879	1.7112	0.00604839	0.0727969	0.992	1949	tags=26%, list=10%, signal=28%
GSE21774_CD62L_POS_CD56_DIM_VS_CD62L_NEG_CD56_DIM_NK_CELL_DN	198	0.390601	1.71112	0	0.0727989	0.992	3319	tags=31%, list=17%, signal=37%
LIANG_HEMATOPOIESIS_STEM_CELL_NUMBER_SMALL_VS_HUGE_DN	33	0.485185	1.71106	0.00616016	0.0728046	0.992	3161	tags=39%, list=16%, signal=47%
REACTOME_DISEASES_OF_IMMUNE_SYSTEM	24	0.634058	1.71092	0.0105932	0.0728475	0.992	2328	tags=50%, list=12%, signal=57%
GSE28237_FOLLICULAR_VS_LATE_GC_BCELL_UP	196	0.410881	1.71062	0	0.0730338	0.992	3386	tags=30%, list=17%, signal=35%
GSE15624_CTRL_VS_6H_HALOFUGINONE_TREATED_CD4_TCELL_UP	152	0.405313	1.71059	0	0.0730058	0.992	2875	tags=26%, list=15%, signal=30%
GO_BONE_MINERALIZATION	110	0.44021	1.71058	0.00904977	0.072964	0.992	4603	tags=39%, list=24%, signal=51%
GO_POSTSYNAPTIC_SPECIALIZATION_ORGANIZATION	35	0.597815	1.71023	0.0043384	0.0731704	0.992	3334	tags=57%, list=17%, signal=69%
GO_TYPE_2_IMMUNE_RESPONSE	36	0.533099	1.71021	0.0150862	0.07314	0.992	1647	tags=28%, list=8%, signal=30%
GO_NEGATIVE_REGULATION_OF_MULTI_ORGANISM_PROCESS	170	0.424483	1.7102	0.00896861	0.073117	0.992	3704	tags=30%, list=19%, signal=37%
GNF2_MCL1	57	0.626082	1.70983	0.0383838	0.0733127	0.992	4192	tags=63%, list=21%, signal=80%
GO_REGULATION_OF_SYNAPTIC_VESICLE_ENDOCYTOSIS	18	0.65329	1.70977	0.00646552	0.073311	0.992	3727	tags=50%, list=19%, signal=62%
GSE13522_WT_VS_IFNAR_KO_SKIN_UP	193	0.410541	1.7097	0	0.0733262	0.992	3933	tags=32%, list=20%, signal=39%
GNF2_ATM	28	0.761239	1.70948	0.0169133	0.0734363	0.992	3336	tags=75%, list=17%, signal=90%
GO_OVULATION_CYCLE_PROCESS	47	0.522337	1.70915	0.0134831	0.0735813	0.992	4458	tags=43%, list=23%, signal=55%
REACTOME_CD28_DEPENDENT_PI3K_AKT_SIGNALING	22	0.618207	1.70906	0.0040568	0.0735975	0.993	2853	tags=45%, list=15%, signal=53%
GO_REGULATION_OF_CELL_SHAPE	144	0.44863	1.70905	0	0.0735607	0.993	2009	tags=27%, list=10%, signal=30%
GSE7460_TCONV_VS_TREG_LN_UP	196	0.406197	1.70897	0.00447427	0.0735695	0.993	3693	tags=33%, list=19%, signal=40%
GSE7852_LN_VS_THYMUS_TREG_UP	191	0.450673	1.70871	0	0.0736902	0.993	3791	tags=37%, list=19%, signal=46%
POS_HISTAMINE_RESPONSE_NETWORK	29	0.540725	1.70863	0.0202429	0.0736837	0.993	5067	tags=52%, list=26%, signal=70%
GO_CENTRAL_NERVOUS_SYSTEM_NEURON_DEVELOPMENT	80	0.491692	1.70847	0.00215054	0.0737487	0.993	5183	tags=48%, list=26%, signal=64%
GSE3565_DUSP1_VS_WT_SPLENOCYTES_DN	184	0.434582	1.70843	0.0232558	0.0737253	0.993	3796	tags=32%, list=19%, signal=39%
PID_KIT_PATHWAY	52	0.545147	1.70824	0.00632911	0.0738014	0.993	4483	tags=48%, list=23%, signal=62%
GSE17186_NAIVE_VS_CD21HIGH_TRANSITIONAL_BCELL_CORD_BLOOD_DN	193	0.403913	1.70806	0.00883002	0.0738781	0.993	4793	tags=39%, list=25%, signal=51%
GNF2_VAV1	36	0.766004	1.70785	0.0209205	0.0739907	0.993	1456	tags=58%, list=7%, signal=63%
TERAO_AOX4_TARGETS_SKIN_DN	21	0.645446	1.70785	0.0123203	0.0739492	0.993	2627	tags=43%, list=13%, signal=49%
ROSS_AML_OF_FAB_M7_TYPE	70	0.44043	1.70742	0.00210526	0.0741661	0.993	3938	tags=36%, list=20%, signal=45%
GO_REGULATION_OF_ADENYLATE_CYCLASE_ACTIVITY	28	0.564312	1.70738	0.012474	0.0741472	0.993	4929	tags=50%, list=25%, signal=67%
TAL1BETAE47_01	243	0.402662	1.70729	0.00211864	0.0741689	0.993	3283	tags=30%, list=17%, signal=35%
GO_DEFENSE_RESPONSE_TO_OTHER_ORGANISM	475	0.3902	1.70717	0.00902935	0.0742282	0.993	4357	tags=27%, list=22%, signal=34%
ODONNELL_TFRC_TARGETS_UP	353	0.376101	1.70716	0	0.0741903	0.993	4395	tags=34%, list=22%, signal=43%
KEGG_NOD_LIKE_RECEPTOR_SIGNALING_PATHWAY	62	0.517361	1.70716	0.0171674	0.074149	0.993	2839	tags=35%, list=15%, signal=41%
MODULE_178	17	0.591056	1.70701	0.014553	0.0742047	0.993	3871	tags=47%, list=20%, signal=59%
GO_FOAM_CELL_DIFFERENTIATION	35	0.511822	1.70669	0.00892857	0.0743992	0.993	3346	tags=34%, list=17%, signal=41%
GO_MEMBRANE_REGION	325	0.400323	1.70669	0.00470588	0.0743557	0.993	3784	tags=32%, list=19%, signal=39%
MORF_TNFRSF25	257	0.395703	1.70664	0	0.0743397	0.993	4112	tags=32%, list=21%, signal=40%
GO_REGULATION_OF_COAGULATION	79	0.447131	1.70639	0	0.0744645	0.993	3877	tags=34%, list=20%, signal=42%
GSE32164_RESTING_DIFFERENTIATED_VS_CMYC_INHIBITED_MACROPHAGE_DN	198	0.427078	1.70635	0.00656455	0.0744418	0.993	3928	tags=32%, list=20%, signal=40%
HADDAD_B_LYMPHOCYTE_PROGENITOR	263	0.46527	1.70629	0.0152838	0.0744458	0.993	3791	tags=36%, list=19%, signal=44%
GO_POSITIVE_REGULATION_OF_INTERLEUKIN_12_PRODUCTION	32	0.576003	1.70611	0.013363	0.0745218	0.993	2667	tags=38%, list=14%, signal=43%
GO_NEGATIVE_REGULATION_OF_NF_KAPPAB_TRANSCRIPTION_FACTOR_ACTIVITY	81	0.44006	1.70608	0.00627615	0.0744984	0.993	3678	tags=30%, list=19%, signal=36%
GO_MYELOID_CELL_DIFFERENTIATION	373	0.411207	1.70599	0.00877193	0.0745108	0.993	4603	tags=36%, list=24%, signal=47%
ONDER_CDH1_TARGETS_2_UP	249	0.548642	1.70598	0.0338266	0.0744754	0.993	3765	tags=47%, list=19%, signal=57%
KEGG_TYPE_I_DIABETES_MELLITUS	41	0.642772	1.70578	0.0295359	0.074558	0.993	3573	tags=66%, list=18%, signal=80%
GSE360_CTRL_VS_L_DONOVANI_DC_DN	196	0.390763	1.7056	0.00224719	0.0746453	0.993	3144	tags=26%, list=16%, signal=31%
GSE12507_PDC_CELL_LINE_VS_IMMATUE_T_CELL_LINE_DN	145	0.390007	1.70556	0.00232558	0.0746267	0.993	3800	tags=28%, list=19%, signal=35%
GSE29618_BCELL_VS_PDC_DAY7_FLU_VACCINE_DN	195	0.39762	1.70551	0.00210084	0.0746204	0.993	3549	tags=30%, list=18%, signal=37%
GSE7460_CTRL_VS_FOXP3_OVEREXPR_TCONV_1_DN	195	0.390361	1.70549	0	0.0745986	0.993	4321	tags=33%, list=22%, signal=42%
GO_GAMMA_DELTA_T_CELL_ACTIVATION	15	0.667453	1.7051	0.0150862	0.0748152	0.993	604	tags=40%, list=3%, signal=41%
GO_REGULATION_OF_CALCIUM_ION_IMPORT	36	0.498557	1.70508	0.0109409	0.0747847	0.993	4422	tags=42%, list=23%, signal=54%
WIERENGA_STAT5A_TARGETS_GROUP2	54	0.509733	1.70493	0.0247934	0.0748319	0.993	3312	tags=39%, list=17%, signal=47%
GSE36392_EOSINOPHIL_VS_MAC_IL25_TREATED_LUNG_UP	195	0.390824	1.70486	0	0.0748425	0.993	3880	tags=34%, list=20%, signal=42%
GO_METENCEPHALON_DEVELOPMENT	108	0.444554	1.70475	0	0.0748873	0.993	3511	tags=33%, list=18%, signal=40%
KAAB_HEART_ATRIUM_VS_VENTRICLE_UP	253	0.423358	1.70441	0.00643777	0.07508	0.993	4757	tags=39%, list=24%, signal=51%
GO_REGULATION_OF_BONE_REMODELING	44	0.488884	1.7044	0.00672646	0.0750387	0.993	4995	tags=48%, list=26%, signal=64%
GSE15330_MEGAKARYOCYTE_ERYTHROID_VS_GRANULOCYTE_MONOCYTE_PROGENITOR_UP	187	0.43084	1.70438	0.0166667	0.0750164	0.993	4318	tags=36%, list=22%, signal=46%
GO_POSITIVE_REGULATION_OF_MAP_KINASE_ACTIVITY	251	0.394409	1.70434	0.00223714	0.0749992	0.993	4200	tags=35%, list=21%, signal=44%
GSE6259_33D1_POS_DC_VS_CD8_TCELL_DN	148	0.421426	1.70425	0	0.07501	0.993	5582	tags=41%, list=29%, signal=56%
SA_TRKA_RECEPTOR	17	0.616519	1.70402	0.0103306	0.0751157	0.993	1241	tags=29%, list=6%, signal=31%
GAUSSMANN_MLL_AF4_FUSION_TARGETS_D_UP	37	0.53175	1.70398	0.00668151	0.0751059	0.993	3995	tags=46%, list=20%, signal=58%
MODULE_60	413	0.407304	1.7037	0.00636943	0.075249	0.993	2796	tags=25%, list=14%, signal=29%
GSE17301_IFNA2_VS_IFNA2_AND_ACD3_ACD28_STIM_CD8_TCELL_DN	194	0.378743	1.70335	0	0.0754209	0.993	3417	tags=31%, list=17%, signal=37%
GO_RESPONSE_TO_CORTICOSTERONE	22	0.568866	1.7033	0.0045045	0.0754064	0.993	5239	tags=55%, list=27%, signal=74%
PLASARI_NFIC_TARGETS_BASAL_DN	19	0.635655	1.7032	0.0273684	0.0754307	0.993	3447	tags=53%, list=18%, signal=64%
GSE17974_CTRL_VS_ACT_IL4_AND_ANTI_IL12_24H_CD4_TCELL_UP	184	0.48684	1.70311	0.00436681	0.0754411	0.993	4479	tags=42%, list=23%, signal=54%
GSE11057_NAIVE_VS_EFF_MEMORY_CD4_TCELL_UP	182	0.449509	1.70294	0.0151844	0.0755091	0.993	4783	tags=42%, list=24%, signal=55%
GSE37416_CTRL_VS_3H_F_TULARENSIS_LVS_NEUTROPHIL_UP	178	0.433395	1.70284	0.00858369	0.0755244	0.993	4833	tags=39%, list=25%, signal=51%
MODULE_408	18	0.607949	1.70246	0.0118812	0.0757538	0.993	2555	tags=39%, list=13%, signal=45%
CROONQUIST_NRAS_VS_STROMAL_STIMULATION_UP	38	0.507571	1.70229	0.0130152	0.0758101	0.993	3467	tags=42%, list=18%, signal=51%
GO_NEUROMUSCULAR_PROCESS	105	0.456267	1.70211	0.00622407	0.0758958	0.993	4649	tags=43%, list=24%, signal=56%
GO_POSITIVE_REGULATION_OF_VASOCONSTRICTION	30	0.498921	1.70201	0.00886918	0.0759209	0.993	3762	tags=40%, list=19%, signal=49%
GSE17974_2.5H_VS_72H_IL4_AND_ANTI_IL12_ACT_CD4_TCELL_UP	193	0.456779	1.70177	0.0106157	0.0760288	0.993	4564	tags=37%, list=23%, signal=48%
GSE339_CD8POS_VS_CD4CD8DN_DC_DN	197	0.396409	1.70162	0	0.0760818	0.993	4945	tags=36%, list=25%, signal=48%
GO_REGULATION_OF_RELEASE_OF_SEQUESTERED_CALCIUM_ION_INTO_CYTOSOL	78	0.47365	1.7016	0.00440529	0.076065	0.993	4667	tags=45%, list=24%, signal=59%
GO_INFLAMMATORY_CELL_APOPTOTIC_PROCESS	21	0.566918	1.70159	0.0236052	0.0760268	0.993	4438	tags=52%, list=23%, signal=68%
GSE22025_UNTREATED_VS_TGFB1_TREATED_CD4_TCELL_DN	194	0.365988	1.70142	0	0.076107	0.993	2879	tags=25%, list=15%, signal=29%
CHIARADONNA_NEOPLASTIC_TRANSFORMATION_KRAS_CDC25_DN	51	0.539427	1.70139	0.0147992	0.0760841	0.993	3288	tags=39%, list=17%, signal=47%
GSE5679_PPARG_LIGAND_ROSIGLITAZONE_VS_RARA_AGONIST_AM580_TREATED_DC_DN	198	0.437938	1.70088	0.0173536	0.076377	0.993	3526	tags=33%, list=18%, signal=40%
BIOCARTA_EPO_PATHWAY	19	0.568481	1.7008	0.00826446	0.0763797	0.993	1200	tags=26%, list=6%, signal=28%
ACEVEDO_LIVER_CANCER_WITH_H3K27ME3_UP	276	0.418352	1.70073	0.00218818	0.0763773	0.993	3692	tags=32%, list=19%, signal=39%
GSE21360_NAIVE_VS_PRIMARY_MEMORY_CD8_TCELL_DN	189	0.429128	1.70071	0.00804829	0.0763481	0.993	4844	tags=41%, list=25%, signal=54%
GSE42088_2H_VS_24H_LEISHMANIA_INF_DC_UP	195	0.461833	1.70064	0.0301811	0.0763446	0.993	3364	tags=34%, list=17%, signal=41%
MODULE_33	380	0.362606	1.70047	0	0.0764072	0.993	3575	tags=28%, list=18%, signal=34%
GO_ADENYLATE_CYCLASE_INHIBITING_G_PROTEIN_COUPLED_RECEPTOR_SIGNALING_PATHWAY	85	0.479832	1.70039	0.0127119	0.0764142	0.993	4679	tags=38%, list=24%, signal=49%
REACTOME_G_PROTEIN_BETA:GAMMA_SIGNALLING	31	0.567418	1.70018	0.010101	0.0765118	0.993	1302	tags=32%, list=7%, signal=35%
GO_IMMUNOGLOBULIN_PRODUCTION_INVOLVED_IN_IMMUNOGLOBULIN_MEDIATED_IMMUNE_RESPONSE	56	0.546282	1.70006	0.0202247	0.0765717	0.993	1312	tags=27%, list=7%, signal=29%
GSE7852_TREG_VS_TCONV_FAT_DN	198	0.442791	1.69985	0.0110132	0.0766537	0.993	3756	tags=35%, list=19%, signal=43%
GAZDA_DIAMOND_BLACKFAN_ANEMIA_PROGENITOR_UP	38	0.523524	1.69967	0.0146138	0.0767514	0.993	2769	tags=34%, list=14%, signal=40%
GSE9650_NAIVE_VS_EXHAUSTED_CD8_TCELL_DN	194	0.375348	1.69966	0	0.0767203	0.993	3700	tags=30%, list=19%, signal=37%
GO_NEGATIVE_REGULATION_OF_EPITHELIAL_CELL_MIGRATION	65	0.478888	1.69952	0.0043384	0.0767575	0.993	4603	tags=48%, list=24%, signal=62%
GO_NEGATIVE_REGULATION_OF_ERK1_AND_ERK2_CASCADE	67	0.438998	1.69949	0.00225225	0.0767342	0.993	2965	tags=28%, list=15%, signal=33%
TTCYNRGAA_STAT5B_01	333	0.382212	1.69944	0	0.0767259	0.993	4778	tags=33%, list=24%, signal=43%
GSE21360_SECONDARY_VS_QUATERNARY_MEMORY_CD8_TCELL_UP	192	0.442101	1.69927	0.0233051	0.0767888	0.993	3871	tags=36%, list=20%, signal=44%
REACTOME_CD28_CO_STIMULATION	33	0.545612	1.69903	0.0144033	0.076906	0.993	2853	tags=45%, list=15%, signal=53%
GSE37605_TREG_VS_TCONV_C57BL6_FOXP3_FUSION_GFP_UP	145	0.394284	1.69871	0.00236407	0.0770968	0.993	4213	tags=36%, list=22%, signal=45%
GO_RESPONSE_TO_ACID_CHEMICAL	330	0.365424	1.6985	0	0.0772237	0.993	5043	tags=35%, list=26%, signal=47%
GSE28783_ANTI_MIR33_VS_UNTREATED_ATHEROSCLEROSIS_MACROPHAGE_UP	193	0.390326	1.69842	0	0.0772297	0.993	3622	tags=31%, list=19%, signal=37%
GSE39382_IL3_VS_IL3_IL33_TREATED_MAST_CELL_UP	198	0.419151	1.69841	0.00410678	0.0771951	0.993	4167	tags=35%, list=21%, signal=44%
GSE43955_1H_VS_10H_ACT_CD4_TCELL_WITH_TGFB_IL6_UP	198	0.386938	1.69784	0.00458716	0.0775382	0.993	3652	tags=29%, list=19%, signal=35%
GSE17721_12H_VS_24H_PAM3CSK4_BMDC_DN	197	0.396266	1.69756	0.00208768	0.0776856	0.993	4578	tags=33%, list=23%, signal=43%
KAECH_NAIVE_VS_MEMORY_CD8_TCELL_UP	198	0.415031	1.69751	0.0107991	0.0776665	0.993	4235	tags=34%, list=22%, signal=43%
GSE3565_DUSP1_VS_WT_SPLENOCYTES_POST_LPS_INJECTION_DN	168	0.372765	1.6975	0	0.0776328	0.993	4323	tags=33%, list=22%, signal=42%
GSE2706_UNSTIM_VS_2H_LPS_DC_DN	182	0.46656	1.69746	0.0236052	0.0776144	0.993	4540	tags=41%, list=23%, signal=52%
GSE17580_UNINFECTED_VS_S_MANSONI_INF_TEFF_DN	196	0.402324	1.69739	0.00446429	0.0776169	0.993	3757	tags=30%, list=19%, signal=36%
GSE3982_CTRL_VS_LPS_4H_MAC_DN	195	0.45694	1.6973	0.0153173	0.077641	0.993	3897	tags=36%, list=20%, signal=44%
REACTOME_SIGNAL_REGULATORY_PROTEIN_FAMILY_INTERACTIONS	16	0.643382	1.69728	0.0218818	0.077608	0.993	1844	tags=44%, list=9%, signal=48%
GO_CHEMICAL_SYNAPTIC_TRANSMISSION_POSTSYNAPTIC	108	0.463203	1.69714	0.00218341	0.0776695	0.993	3085	tags=38%, list=16%, signal=45%
GSE7459_UNTREATED_VS_IL6_TREATED_ACT_CD4_TCELL_UP	156	0.437238	1.69681	0.00218341	0.077865	0.993	4249	tags=33%, list=22%, signal=41%
GSE22140_HEALTHY_VS_ARTHRITIC_GERMFREE_MOUSE_CD4_TCELL_UP	196	0.443544	1.69641	0.0188285	0.078072	0.993	4737	tags=33%, list=24%, signal=43%
OCT1_B	250	0.406554	1.6964	0	0.0780306	0.993	4689	tags=36%, list=24%, signal=47%
GO_POSITIVE_REGULATION_OF_CHOLESTEROL_EFFLUX	16	0.59175	1.69635	0.0101626	0.0780323	0.993	4567	tags=50%, list=23%, signal=65%
GSE5679_PPARG_LIGAND_ROSIGLITAZONE_VS_ROSIGLITAZONE_AND_RARA_AGONIST_AM580_TREATED_DC_UP	194	0.401944	1.69635	0.00422833	0.0779893	0.993	4887	tags=38%, list=25%, signal=50%
KRAS.AMP.LUNG_UP.V1_DN	132	0.404041	1.69618	0.00217391	0.0780475	0.993	2664	tags=23%, list=14%, signal=27%
GNF2_MYD88	60	0.616017	1.69614	0.024948	0.0780379	0.993	2787	tags=42%, list=14%, signal=48%
GO_LOCOMOTORY_BEHAVIOR	195	0.435512	1.69591	0.00440529	0.0781396	0.993	4954	tags=45%, list=25%, signal=60%
GO_HETEROPHILIC_CELL_CELL_ADHESION_VIA_PLASMA_MEMBRANE_CELL_ADHESION_MOLECULES	46	0.50646	1.69586	0.00925926	0.0781295	0.993	3836	tags=41%, list=20%, signal=51%
GSE17721_0.5H_VS_24H_CPG_BMDC_DN	197	0.424482	1.69549	0.00650759	0.0783206	0.993	3735	tags=34%, list=19%, signal=41%
GSE41176_UNSTIM_VS_ANTI_IGM_STIM_BCELL_1H_DN	194	0.447336	1.6953	0.026	0.0784048	0.993	3996	tags=35%, list=20%, signal=44%
GSE20366_EX_VIVO_VS_DEC205_CONVERSION_NAIVE_CD4_TCELL_UP	196	0.434943	1.69523	0	0.078396	0.993	3484	tags=34%, list=18%, signal=41%
REACTOME_GPVI_MEDIATED_ACTIVATION_CASCADE	35	0.594772	1.6952	0.014553	0.0783773	0.993	3355	tags=51%, list=17%, signal=62%
REACTOME_REGULATION_OF_SIGNALING_BY_CBL	22	0.610779	1.69485	0.0193966	0.0785851	0.993	5183	tags=77%, list=26%, signal=105%
GO_PROTEIN_TYROSINE_KINASE_ACTIVITY	130	0.421701	1.69482	0.00894855	0.0785561	0.993	4291	tags=41%, list=22%, signal=52%
GSE36078_WT_VS_IL1R_KO_LUNG_DC_UP	194	0.380808	1.69469	0	0.0786169	0.993	3990	tags=28%, list=20%, signal=35%
HASLINGER_B_CLL_WITH_MUTATED_VH_GENES	18	0.639654	1.69465	0.0131579	0.0785962	0.993	1821	tags=33%, list=9%, signal=37%
GO_REGULATION_OF_URINE_VOLUME	19	0.558606	1.69465	0.012987	0.0785557	0.993	3095	tags=42%, list=16%, signal=50%
GSE26912_TUMORICIDAL_VS_CTRL_MACROPHAGE_DN	195	0.410685	1.69462	0.00232019	0.078532	0.993	4385	tags=34%, list=22%, signal=43%
PID_AP1_PATHWAY	70	0.482964	1.69445	0.010989	0.0785948	0.993	4913	tags=44%, list=25%, signal=59%
GSE40685_NAIVE_CD4_TCELL_VS_TREG_UP	179	0.419805	1.69436	0.00660793	0.0786153	0.993	4513	tags=34%, list=23%, signal=43%
LINDSTEDT_DENDRITIC_CELL_MATURATION_B	48	0.588542	1.6942	0.0331858	0.0786678	0.993	2723	tags=46%, list=14%, signal=53%
GSE10239_NAIVE_VS_DAY4.5_EFF_CD8_TCELL_UP	198	0.43669	1.69405	0.00665188	0.0787386	0.993	4560	tags=37%, list=23%, signal=48%
GO_RESPONSE_TO_PEPTIDE	488	0.376679	1.69368	0	0.0789456	0.993	5330	tags=38%, list=27%, signal=51%
BIOCARTA_CTCF_PATHWAY	24	0.636204	1.69356	0.00851064	0.0789748	0.993	4816	tags=63%, list=25%, signal=83%
GO_LYMPHOCYTE_APOPTOTIC_PROCESS	70	0.493249	1.69349	0.0197368	0.078987	0.993	2857	tags=37%, list=15%, signal=43%
BIOCARTA_INFLAM_PATHWAY	27	0.588872	1.69346	0.0107759	0.0789604	0.993	4603	tags=59%, list=24%, signal=77%
COLDREN_GEFITINIB_RESISTANCE_UP	82	0.481722	1.69334	0.0176471	0.0789956	0.993	6542	tags=55%, list=33%, signal=82%
GO_NEGATIVE_REGULATION_OF_I_KAPPAB_KINASE_NF_KAPPAB_SIGNALING	41	0.513576	1.69333	0.0150215	0.0789575	0.993	3380	tags=37%, list=17%, signal=44%
MODULE_20	83	0.447904	1.69316	0.00214133	0.07903	0.993	3436	tags=33%, list=18%, signal=39%
GSE41176_UNSTIM_VS_ANTI_IGM_STIM_TAK1_KO_BCELL_24H_DN	191	0.408722	1.69304	0	0.0790942	0.994	4421	tags=36%, list=23%, signal=46%
GSE39110_DAY3_VS_DAY6_POST_IMMUNIZATION_CD8_TCELL_WITH_IL2_TREATMENT_DN	198	0.429878	1.69302	0.00655022	0.0790621	0.994	4480	tags=37%, list=23%, signal=48%
GSE14415_NATURAL_TREG_VS_TCONV_UP	162	0.469594	1.69284	0.0106383	0.0791616	0.994	3895	tags=36%, list=20%, signal=44%
GSE6674_PL2_3_VS_ANTI_IGM_AND_CPG_STIM_BCELL_DN	194	0.439719	1.69282	0.00436681	0.0791365	0.994	4289	tags=39%, list=22%, signal=49%
MARSHALL_VIRAL_INFECTION_RESPONSE_DN	26	0.615042	1.69237	0.0292793	0.0794161	0.994	3211	tags=58%, list=16%, signal=69%
GSE28726_ACT_CD4_TCELL_VS_ACT_NKTCELL_DN	192	0.469716	1.6923	0.026087	0.0794287	0.994	5768	tags=49%, list=29%, signal=69%
GSE2770_UNTREATED_VS_TGFB_AND_IL4_TREATED_ACT_CD4_TCELL_48H_DN	194	0.401269	1.69228	0.00680272	0.0793977	0.994	3000	tags=25%, list=15%, signal=29%
GO_POSITIVE_REGULATION_OF_EPITHELIAL_CELL_DIFFERENTIATION	56	0.442951	1.69217	0.00215983	0.0794212	0.994	3413	tags=34%, list=17%, signal=41%
GSE14415_INDUCED_TREG_VS_FOXP3_KO_INDUCED_TREG_IL2_CULTURE_UP	184	0.452664	1.69212	0.0133929	0.0794084	0.994	3805	tags=36%, list=19%, signal=45%
GO_NEGATIVE_REGULATION_OF_CELL_KILLING	21	0.628319	1.69187	0.0151188	0.0795368	0.994	2281	tags=48%, list=12%, signal=54%
GSE40274_CTRL_VS_FOXP3_AND_HELIOS_TRANSDUCED_ACTIVATED_CD4_TCELL_UP	196	0.450806	1.69186	0.0169133	0.0794965	0.994	4497	tags=40%, list=23%, signal=52%
KEGG_GRAFT_VERSUS_HOST_DISEASE	37	0.705337	1.69169	0.0289855	0.0796045	0.994	3573	tags=73%, list=18%, signal=89%
GO_REGULATION_OF_CELL_MIGRATION_INVOLVED_IN_SPROUTING_ANGIOGENESIS	38	0.550896	1.69168	0.0188679	0.0795621	0.994	4054	tags=53%, list=21%, signal=66%
GSE32901_NAIVE_VS_TH17_NEG_CD4_TCELL_DN	156	0.395283	1.69161	0	0.0795738	0.994	3410	tags=28%, list=17%, signal=34%
CREL_01	252	0.394457	1.69151	0.00215517	0.0796	0.994	4924	tags=41%, list=25%, signal=54%
GO_SUPEROXIDE_METABOLIC_PROCESS	66	0.461338	1.69148	0.0106383	0.0795743	0.994	3573	tags=32%, list=18%, signal=39%
GO_CORPUS_CALLOSUM_DEVELOPMENT	16	0.632286	1.69141	0.0115607	0.0795755	0.994	1139	tags=31%, list=6%, signal=33%
GO_REGULATION_OF_G_PROTEIN_COUPLED_RECEPTOR_SIGNALING_PATHWAY	142	0.414494	1.69118	0.0021978	0.0797028	0.994	3725	tags=31%, list=19%, signal=38%
BIOCARTA_TOB1_PATHWAY	19	0.667113	1.69105	0.0194805	0.0797485	0.994	1881	tags=53%, list=10%, signal=58%
GSE5542_UNTREATED_VS_IFNA_TREATED_EPITHELIAL_CELLS_24H_UP	198	0.4601	1.6909	0.0122951	0.0798011	0.994	4779	tags=44%, list=24%, signal=58%
WARTERS_IR_RESPONSE_5GY	48	0.471581	1.69072	0.00883002	0.0798748	0.994	4105	tags=42%, list=21%, signal=53%
GSE46606_IRF4_KO_VS_WT_CD40L_IL2_IL5_1DAY_STIMULATED_BCELL_DN	181	0.388045	1.69046	0.0021692	0.0799908	0.994	2886	tags=27%, list=15%, signal=31%
GSE40273_XBP1_KO_VS_WT_TREG_DN	193	0.432148	1.69038	0.00653595	0.0800111	0.994	4710	tags=43%, list=24%, signal=56%
GSE5099_DAY3_VS_DAY7_MCSF_TREATED_MACROPHAGE_UP	184	0.437447	1.69033	0.0113379	0.0799993	0.994	4675	tags=37%, list=24%, signal=48%
GSE43955_10H_VS_60H_ACT_CD4_TCELL_DN	196	0.396442	1.69016	0.00227273	0.0800672	0.994	4816	tags=38%, list=25%, signal=50%
GO_NEGATIVE_REGULATION_OF_ACTIN_FILAMENT_BUNDLE_ASSEMBLY	23	0.588714	1.68995	0.0123457	0.0801623	0.994	3335	tags=48%, list=17%, signal=58%
BIOCARTA_TNFR2_PATHWAY	17	0.68802	1.68987	0.0147992	0.0801791	0.994	3894	tags=71%, list=20%, signal=88%
GO_CELLULAR_RESPONSE_TO_PEPTIDE	363	0.386927	1.68956	0	0.080354	0.994	5330	tags=39%, list=27%, signal=53%
GO_FC_RECEPTOR_MEDIATED_STIMULATORY_SIGNALING_PATHWAY	83	0.492225	1.6895	0.0212766	0.0803549	0.994	3355	tags=39%, list=17%, signal=46%
GO_ENDOTHELIAL_CELL_MIGRATION	195	0.435342	1.68946	0.0106157	0.0803358	0.994	4603	tags=43%, list=24%, signal=56%
GSE3039_CD4_TCELL_VS_B2_BCELL_UP	196	0.395933	1.68938	0	0.0803371	0.994	4692	tags=37%, list=24%, signal=49%
GSE43955_TH0_VS_TGFB_IL6_TH17_ACT_CD4_TCELL_10H_UP	197	0.38898	1.68936	0.00220264	0.0803164	0.994	4779	tags=38%, list=24%, signal=50%
GSE22342_CD11C_HIGH_VS_LOW_DECIDUAL_MACROPHAGES_DN	180	0.378518	1.68919	0	0.0803667	0.994	3395	tags=29%, list=17%, signal=35%
GSE2706_UNSTIM_VS_8H_R848_DC_DN	186	0.454229	1.68917	0.01766	0.0803373	0.994	3905	tags=34%, list=20%, signal=42%
BIOCARTA_NO2IL12_PATHWAY	15	0.845963	1.68913	0.0083682	0.0803233	0.994	1279	tags=73%, list=7%, signal=78%
GO_INTERLEUKIN_17_PRODUCTION	30	0.589108	1.68878	0.021978	0.0805328	0.995	1931	tags=37%, list=10%, signal=41%
GO_REGULATION_OF_MONOCYTE_CHEMOTAXIS	25	0.606502	1.68871	0.029661	0.0805282	0.995	2215	tags=40%, list=11%, signal=45%
GO_POSITIVE_REGULATION_OF_SECRETION	407	0.362354	1.68854	0	0.0805818	0.995	3724	tags=29%, list=19%, signal=35%
GSE39110_UNTREATED_VS_IL2_TREATED_CD8_TCELL_DAY3_POST_IMMUNIZATION_UP	197	0.416255	1.68842	0.00214592	0.080648	0.995	4497	tags=37%, list=23%, signal=48%
GSE21927_SPLEEN_MONOCYTE_VS_GMCSF_GCSF_BONE_MARROW_DN	181	0.399646	1.68834	0.00221729	0.0806628	0.995	3648	tags=30%, list=19%, signal=36%
GSE22886_NAIVE_CD8_TCELL_VS_NKCELL_UP	186	0.427424	1.68811	0.0140845	0.0807783	0.995	3113	tags=30%, list=16%, signal=35%
GNF2_FGR	32	0.696351	1.68796	0.0268714	0.080845	0.995	3072	tags=66%, list=16%, signal=78%
GO_BONE_RESORPTION	58	0.466314	1.68793	0.00689655	0.0808261	0.995	4674	tags=48%, list=24%, signal=63%
GSE24634_TEFF_VS_TCONV_DAY5_IN_CULTURE_DN	185	0.443884	1.68792	0.00856531	0.0807951	0.995	4563	tags=35%, list=23%, signal=45%
TAL1BETAITF2_01	254	0.407788	1.68789	0.00447427	0.0807699	0.995	5327	tags=43%, list=27%, signal=58%
GSE7219_WT_VS_NIK_NFKB2_KO_LPS_AND_ANTI_CD40_STIM_DC_DN	193	0.399787	1.6878	0	0.0807822	0.995	2494	tags=24%, list=13%, signal=27%
GSE32423_MEMORY_VS_NAIVE_CD8_TCELL_IL7_UP	196	0.406469	1.68779	0.0043384	0.0807464	0.995	4675	tags=38%, list=24%, signal=50%
PEA3_Q6	257	0.422389	1.68762	0.0109409	0.0808048	0.995	2922	tags=27%, list=15%, signal=32%
GO_POSITIVE_REGULATION_OF_BONE_MINERALIZATION	37	0.50638	1.68738	0.0178971	0.0809282	0.995	4603	tags=46%, list=24%, signal=60%
GSE9988_ANTI_TREM1_VS_LOW_LPS_MONOCYTE_DN	186	0.4763	1.68737	0.0176991	0.0808895	0.995	3842	tags=38%, list=20%, signal=46%
GO_RESPONSE_TO_FUNGUS	50	0.481504	1.68734	0.0141844	0.0808718	0.995	6046	tags=52%, list=31%, signal=75%
MULLIGHAN_NPM1_SIGNATURE_3_DN	156	0.398128	1.68731	0.00451467	0.0808456	0.995	4713	tags=35%, list=24%, signal=45%
GSE26030_TH1_VS_TH17_RESTIMULATED_DAY15_POST_POLARIZATION_UP	186	0.426476	1.68731	0.0133038	0.0808029	0.995	3000	tags=26%, list=15%, signal=31%
GSE3982_EOSINOPHIL_VS_BCELL_UP	192	0.395906	1.68722	0	0.0808366	0.995	3821	tags=33%, list=20%, signal=40%
KATSANOU_ELAVL1_TARGETS_UP	169	0.392459	1.687	0.00886918	0.0809224	0.995	3288	tags=26%, list=17%, signal=31%
GO_POSITIVE_REGULATION_OF_STRESS_ACTIVATED_PROTEIN_KINASE_SIGNALING_CASCADE	160	0.417299	1.6868	0.00443459	0.0810184	0.995	3607	tags=33%, list=18%, signal=40%
GO_GLOMERULAR_EPITHELIUM_DEVELOPMENT	20	0.571138	1.68626	0.013245	0.0813336	0.995	2378	tags=35%, list=12%, signal=40%
ZHAN_MULTIPLE_MYELOMA_CD1_AND_CD2_UP	89	0.509795	1.68621	0.00828157	0.0813278	0.995	5356	tags=51%, list=27%, signal=69%
GO_SYNAPTIC_TRANSMISSION_GLUTAMATERGIC	91	0.485171	1.68615	0.00642398	0.0813238	0.995	4005	tags=40%, list=20%, signal=50%
GO_COAGULATION	324	0.379834	1.68612	0	0.0813009	0.995	3386	tags=27%, list=17%, signal=32%
GSE1925_CTRL_VS_3H_IFNG_STIM_MACROPHAGE_DN	185	0.378897	1.68589	0	0.0814261	0.995	5251	tags=41%, list=27%, signal=55%
GO_PHOSPHORUS_OXYGEN_LYASE_ACTIVITY	20	0.59426	1.68571	0.018711	0.0814936	0.995	3794	tags=45%, list=19%, signal=56%
ZHAN_MULTIPLE_MYELOMA_CD1_AND_CD2_DN	52	0.474331	1.68567	0.00220751	0.0814822	0.995	3798	tags=44%, list=19%, signal=55%
GO_DEVELOPMENT_OF_PRIMARY_FEMALE_SEXUAL_CHARACTERISTICS	102	0.406561	1.68546	0.00232558	0.0816129	0.995	4348	tags=34%, list=22%, signal=44%
GSE40666_NAIVE_VS_EFFECTOR_CD8_TCELL_UP	195	0.456281	1.68542	0.00402414	0.0815923	0.995	5067	tags=47%, list=26%, signal=62%
GSE3982_MAST_CELL_VS_CENT_MEMORY_CD4_TCELL_DN	185	0.433527	1.68532	0.00896861	0.0816332	0.995	3614	tags=31%, list=18%, signal=37%
XU_HGF_TARGETS_REPRESSED_BY_AKT1_DN	85	0.419177	1.68531	0.00414079	0.0816006	0.995	4127	tags=34%, list=21%, signal=43%
GSE39152_CD103_NEG_VS_POS_MEMORY_CD8_TCELL_UP	198	0.388626	1.68511	0	0.0816823	0.996	4380	tags=32%, list=22%, signal=41%
REACTOME_DAP12_INTERACTIONS	39	0.585089	1.68502	0.0184049	0.0817111	0.996	1844	tags=38%, list=9%, signal=42%
INGRAM_SHH_TARGETS_DN	61	0.454246	1.68497	0.0110132	0.0817125	0.996	4847	tags=43%, list=25%, signal=56%
GSE11057_NAIVE_VS_EFF_MEMORY_CD4_TCELL_DN	188	0.43179	1.68481	0.00847458	0.0817932	0.996	3607	tags=32%, list=18%, signal=39%
GNF2_CD48	32	0.786747	1.68467	0.01222	0.0818487	0.996	1563	tags=63%, list=8%, signal=68%
NFKAPPAB65_01	236	0.388771	1.68454	0.00214133	0.081894	0.996	4924	tags=38%, list=25%, signal=50%
GO_SMOOTH_MUSCLE_CELL_PROLIFERATION	130	0.431088	1.68452	0.00932401	0.0818643	0.996	4076	tags=36%, list=21%, signal=45%
GO_INTERLEUKIN_6_BIOSYNTHETIC_PROCESS	22	0.550349	1.68444	0.010352	0.0818848	0.996	5117	tags=59%, list=26%, signal=80%
REACTOME_TOLL_LIKE_RECEPTOR_TLR1:TLR2_CASCADE	97	0.463263	1.68442	0.0109649	0.0818508	0.996	5137	tags=41%, list=26%, signal=56%
GSE19772_HCMV_INFL_VS_HCMV_INF_MONOCYTES_AND_PI3K_INHIBITION_UP	199	0.382988	1.68423	0.00225734	0.0819533	0.996	4675	tags=36%, list=24%, signal=47%
GSE38304_MYC_NEG_VS_POS_GC_BCELL_DN	195	0.380418	1.68423	0.002079	0.0819105	0.996	4409	tags=34%, list=23%, signal=43%
WEST_ADRENOCORTICAL_TUMOR_MARKERS_DN	20	0.63523	1.68395	0.0302419	0.0820459	0.996	4757	tags=65%, list=24%, signal=86%
GSE36476_CTRL_VS_TSST_ACT_40H_MEMORY_CD4_TCELL_YOUNG_UP	188	0.478192	1.68373	0.0214592	0.0821915	0.997	5141	tags=47%, list=26%, signal=63%
GSE17580_TREG_VS_TEFF_S_MANSONI_INF_DN	197	0.42865	1.68348	0.00657895	0.0823269	0.997	4110	tags=36%, list=21%, signal=45%
WAMUNYOKOLI_OVARIAN_CANCER_LMP_DN	190	0.589327	1.68346	0.0230126	0.082296	0.997	5037	tags=60%, list=26%, signal=80%
BUCKANOVICH_T_LYMPHOCYTE_HOMING_ON_TUMOR_UP	19	0.625296	1.68338	0.00852879	0.0823078	0.997	2461	tags=42%, list=13%, signal=48%
GSE13547_CTRL_VS_ANTI_IGM_STIM_BCELL_2H_DN	172	0.392635	1.68335	0.00218341	0.0822892	0.997	4917	tags=35%, list=25%, signal=46%
NFKAPPAB_01	249	0.390107	1.68317	0	0.0823613	0.997	4924	tags=36%, list=25%, signal=48%
GO_POSITIVE_CHEMOTAXIS	67	0.453521	1.68282	0.00222717	0.0825517	0.997	3523	tags=34%, list=18%, signal=42%
GO_FC_EPSILON_RECEPTOR_SIGNALING_PATHWAY	111	0.484341	1.68255	0.0152505	0.0827268	0.997	4985	tags=40%, list=25%, signal=53%
GSE42724_MEMORY_VS_B1_BCELL_DN	179	0.458833	1.68249	0.0192308	0.0827258	0.997	3535	tags=35%, list=18%, signal=42%
GSE3982_BCELL_VS_NKCELL_DN	185	0.39655	1.68246	0	0.0827042	0.997	3636	tags=31%, list=19%, signal=38%
GSE3720_LPS_VS_PMA_STIM_VD2_GAMMADELTA_TCELL_DN	171	0.390884	1.68245	0.00223714	0.082668	0.997	4761	tags=34%, list=24%, signal=44%
GO_POSITIVE_REGULATION_OF_BLOOD_VESSEL_DIAMETER	56	0.477641	1.68235	0.00445434	0.0826826	0.997	5661	tags=50%, list=29%, signal=70%
GSE25088_IL4_VS_IL4_AND_ROSIGLITAZONE_STIM_MACROPHAGE_DAY10_DN	195	0.401868	1.68226	0.00214592	0.0827079	0.997	4514	tags=37%, list=23%, signal=48%
GSE27859_CD11C_INT_F480_HI_MACROPHAGE_VS_CD11C_ING_F480_INT_DC_UP	184	0.416211	1.68225	0.00592885	0.0826726	0.997	4358	tags=34%, list=22%, signal=43%
GO_TRANSMISSION_OF_NERVE_IMPULSE	72	0.489148	1.68219	0.0204082	0.0826677	0.997	4554	tags=47%, list=23%, signal=61%
GSE27241_WT_CTRL_VS_DIGOXIN_TREATED_RORGT_KO_CD4_TCELL_IN_TH17_POLARIZING_CONDITIONS_UP	182	0.455319	1.68205	0.00448431	0.0827178	0.997	4689	tags=45%, list=24%, signal=58%
RNTCANNRNNYNATTW_UNKNOWN	65	0.49019	1.68201	0.00869565	0.0826971	0.997	5248	tags=48%, list=27%, signal=65%
GO_POSITIVE_REGULATION_OF_T_CELL_MEDIATED_CYTOTOXICITY	24	0.648597	1.68193	0.0294118	0.0826981	0.997	2247	tags=42%, list=11%, signal=47%
OCT_C	245	0.400981	1.68191	0.00227273	0.082661	0.997	4649	tags=37%, list=24%, signal=48%
BIOCARTA_GH_PATHWAY	27	0.572298	1.68185	0.0151844	0.0826601	0.997	1707	tags=37%, list=9%, signal=41%
GSE2706_2H_VS_8H_LPS_STIM_DC_UP	191	0.396818	1.68182	0.00211416	0.0826359	0.997	5057	tags=37%, list=26%, signal=50%
GO_REGULATION_OF_BEHAVIOR	67	0.460395	1.68178	0.00689655	0.0826216	0.997	4752	tags=42%, list=24%, signal=55%
GSE36888_UNTREATED_VS_IL2_TREATED_TCELL_6H_UP	172	0.441922	1.68175	0.0172043	0.0825994	0.997	3197	tags=33%, list=16%, signal=39%
GSE3982_MAST_CELL_VS_BASOPHIL_DN	192	0.439685	1.68171	0.0197368	0.0825873	0.997	3704	tags=31%, list=19%, signal=38%
GSE22886_UNSTIM_VS_STIM_MEMORY_TCELL_UP	188	0.430297	1.68162	0.00652174	0.0826032	0.997	3574	tags=32%, list=18%, signal=39%
GSE40274_CTRL_VS_FOXP3_AND_PBX1_TRANSDUCED_ACTIVATED_CD4_TCELL_UP	173	0.42053	1.68156	0.00666667	0.0826015	0.997	3750	tags=33%, list=19%, signal=40%
GSE9650_NAIVE_VS_MEMORY_CD8_TCELL_UP	196	0.41726	1.6815	0.00675676	0.0825987	0.997	4235	tags=35%, list=22%, signal=44%
GSE43955_TH0_VS_TGFB_IL6_TH17_ACT_CD4_TCELL_1H_DN	192	0.3805	1.68138	0	0.0826543	0.997	3875	tags=31%, list=20%, signal=38%
MODULE_242	207	0.391299	1.68134	0.00239808	0.082643	0.997	3905	tags=32%, list=20%, signal=39%
GO_POSTSYNAPSE_ASSEMBLY	32	0.598407	1.68127	0.029661	0.0826389	0.997	3334	tags=53%, list=17%, signal=64%
ZHENG_FOXP3_TARGETS_IN_THYMUS_UP	191	0.537576	1.68121	0.0344086	0.0826367	0.997	4222	tags=46%, list=22%, signal=58%
REACTOME_ADP_SIGNALLING_THROUGH_P2Y_PURINOCEPTOR_12	21	0.595961	1.68113	0.0160966	0.0826495	0.997	3095	tags=38%, list=16%, signal=45%
RIZKI_TUMOR_INVASIVENESS_3D_DN	257	0.373788	1.68111	0	0.0826231	0.997	4622	tags=32%, list=24%, signal=41%
GO_MACROPHAGE_DIFFERENTIATION	40	0.521336	1.68109	0.00856531	0.0825887	0.997	4026	tags=48%, list=21%, signal=60%
MODULE_113	107	0.438247	1.68088	0.00714286	0.0826949	0.997	3592	tags=35%, list=18%, signal=42%
GO_EXTRINSIC_COMPONENT_OF_CYTOPLASMIC_SIDE_OF_PLASMA_MEMBRANE	87	0.447368	1.6808	0.00638298	0.0827086	0.997	3104	tags=36%, list=16%, signal=42%
GSE24671_CTRL_VS_BAKIMULC_INFECTED_MOUSE_SPLENOCYTES_DN	179	0.407523	1.68077	0.004662	0.0826872	0.997	4560	tags=37%, list=23%, signal=48%
GSE41867_DAY6_EFFECTOR_VS_DAY30_MEMORY_CD8_TCELL_LCMV_ARMSTRONG_UP	197	0.435369	1.68075	0.0146444	0.0826586	0.997	3277	tags=29%, list=17%, signal=35%
MODULE_7	232	0.374504	1.68049	0	0.0827886	0.997	2698	tags=24%, list=14%, signal=27%
GCM_ERCC4	28	0.517059	1.68033	0.00226244	0.0828613	0.997	4087	tags=39%, list=21%, signal=50%
GSE10239_NAIVE_VS_KLRG1HIGH_EFF_CD8_TCELL_UP	194	0.430352	1.68031	0.0112867	0.0828311	0.997	4666	tags=38%, list=24%, signal=49%
GO_REGULATION_OF_TYPE_2_IMMUNE_RESPONSE	30	0.548856	1.68024	0.0171674	0.0828289	0.997	2413	tags=33%, list=12%, signal=38%
GSE22025_PROGESTERONE_VS_TGFB1_AND_PROGESTERONE_TREATED_CD4_TCELL_DN	193	0.405166	1.68017	0.00230947	0.0828349	0.997	5154	tags=37%, list=26%, signal=50%
GSE30971_2H_VS_4H_LPS_STIM_MACROPHAGE_WBP7_KO_UP	195	0.385215	1.68012	0	0.0828275	0.997	5005	tags=35%, list=26%, signal=47%
GSE43955_1H_VS_42H_ACT_CD4_TCELL_UP	196	0.414684	1.67997	0.00647948	0.082887	0.997	4819	tags=33%, list=25%, signal=43%
CHR6Q21	50	0.60624	1.67959	0.0319829	0.0830827	0.997	5886	tags=68%, list=30%, signal=97%
GO_POSITIVE_REGULATION_OF_LIPID_STORAGE	22	0.543655	1.67956	0.024948	0.0830753	0.997	3427	tags=45%, list=18%, signal=55%
GO_CELL_MATURATION	171	0.370745	1.67948	0	0.0831028	0.997	3403	tags=26%, list=17%, signal=32%
KEGG_ACUTE_MYELOID_LEUKEMIA	57	0.502726	1.67933	0.0105708	0.083167	0.997	5208	tags=54%, list=27%, signal=74%
GSE40068_CXCR5NEG_BCL6NEG_CD4_TCELL_VS_CXCR5POS_BCL6NEG_TFH_DN	195	0.3983	1.6793	0.00425532	0.0831426	0.997	2762	tags=29%, list=14%, signal=34%
GSE40274_XBP1_VS_FOXP3_AND_XBP1_TRANSDUCED_ACTIVATED_CD4_TCELL_UP	199	0.422845	1.67912	0.00867679	0.0832323	0.997	4291	tags=34%, list=22%, signal=43%
GSE29949_MICROGLIA_BRAIN_VS_CD8_NEG_DC_SPLEEN_DN	193	0.371642	1.67897	0	0.0833049	0.997	4057	tags=30%, list=21%, signal=38%
SCHOEN_NFKB_SIGNALING	34	0.575119	1.67877	0.021645	0.0833941	0.997	3808	tags=50%, list=19%, signal=62%
WEST_ADRENOCORTICAL_CARCINOMA_VS_ADENOMA_DN	24	0.607873	1.67873	0.0104384	0.0833799	0.997	4092	tags=58%, list=21%, signal=74%
FERRANDO_TAL1_NEIGHBORS	18	0.677449	1.67851	0.0152505	0.0835087	0.997	1729	tags=50%, list=9%, signal=55%
GO_REGULATION_OF_ENDOTHELIAL_CELL_MIGRATION	152	0.450412	1.6785	0.00645161	0.083472	0.997	4603	tags=45%, list=24%, signal=58%
GO_REGULATION_OF_STRESS_ACTIVATED_PROTEIN_KINASE_SIGNALING_CASCADE	220	0.405654	1.67844	0.00452489	0.0834756	0.997	3644	tags=32%, list=19%, signal=39%
BEGUM_TARGETS_OF_PAX3_FOXO1_FUSION_UP	59	0.563524	1.67813	0.0235043	0.0836605	0.997	2173	tags=36%, list=11%, signal=40%
GSE17721_ALL_VS_24H_PAM3CSK4_BMDC_DN	193	0.399442	1.67795	0	0.0837444	0.997	3034	tags=27%, list=16%, signal=32%
REACTOME_PD_1_SIGNALING	20	0.822325	1.67784	0.00630252	0.0837833	0.997	3128	tags=90%, list=16%, signal=107%
PEPPER_CHRONIC_LYMPHOCYTIC_LEUKEMIA_DN	20	0.555508	1.67781	0.0124224	0.0837586	0.997	4573	tags=45%, list=23%, signal=59%
GO_CD8_POSITIVE_ALPHA_BETA_T_CELL_ACTIVATION	23	0.631227	1.67777	0.0255864	0.0837557	0.997	3038	tags=57%, list=16%, signal=67%
GSE16385_MONOCYTE_VS_MACROPHAGE_UP	199	0.375721	1.67773	0.0043956	0.0837367	0.997	2693	tags=23%, list=14%, signal=27%
GO_REGULATION_OF_CATION_CHANNEL_ACTIVITY	166	0.44379	1.67757	0.0107991	0.0838184	0.997	4667	tags=43%, list=24%, signal=56%
GSE17974_0H_VS_48H_IN_VITRO_ACT_CD4_TCELL_UP	176	0.466085	1.67751	0.0106383	0.0838288	0.997	4917	tags=43%, list=25%, signal=56%
GCM_PTPRU	54	0.446303	1.67743	0.0097561	0.0838498	0.997	5522	tags=48%, list=28%, signal=67%
GSE2770_TGFB_AND_IL4_VS_IL12_TREATED_ACT_CD4_TCELL_6H_UP	196	0.448991	1.67731	0.00643777	0.0838975	0.997	3895	tags=34%, list=20%, signal=42%
YAO_HOXA10_TARGETS_VIA_PROGESTERONE_UP	78	0.454604	1.67726	0.0121951	0.0838926	0.997	4348	tags=40%, list=22%, signal=51%
GSE1448_ANTI_VALPHA2_VS_VBETA5_DP_THYMOCYTE_DN	195	0.374679	1.67706	0	0.0839966	0.997	3354	tags=25%, list=17%, signal=30%
GSE13306_TREG_VS_TCONV_SPLEEN_UP	197	0.403079	1.677	0.00225225	0.0839945	0.997	3810	tags=31%, list=19%, signal=39%
STEARMAN_LUNG_CANCER_EARLY_VS_LATE_DN	60	0.473221	1.67683	0.00828157	0.0840749	0.997	4254	tags=42%, list=22%, signal=53%
REACTOME_OTHER_INTERLEUKIN_SIGNALING	288	0.373729	1.67681	0	0.08404	0.997	4816	tags=32%, list=25%, signal=41%
SCHAEFFER_PROSTATE_DEVELOPMENT_48HR_DN	397	0.448857	1.67669	0.027027	0.0840816	0.997	5196	tags=45%, list=27%, signal=60%
GSE3982_BCELL_VS_BASOPHIL_UP	189	0.414997	1.67624	0.00881057	0.0843592	0.997	5106	tags=39%, list=26%, signal=52%
GO_DOPAMINE_SECRETION	40	0.52592	1.67622	0.0238095	0.0843261	0.997	3619	tags=38%, list=19%, signal=46%
GO_NITRIC_OXIDE_SYNTHASE_BIOSYNTHETIC_PROCESS	17	0.602479	1.67616	0.00641026	0.0843296	0.997	4026	tags=47%, list=21%, signal=59%
GSE19198_1H_VS_6H_IL21_TREATED_TCELL_DN	195	0.416158	1.67613	0.00643777	0.084313	0.997	4098	tags=32%, list=21%, signal=40%
IRF_Q6	241	0.421307	1.67612	0.00650759	0.0842783	0.997	2963	tags=27%, list=15%, signal=32%
GO_RESPONSE_TO_ESTRADIOL	126	0.38795	1.67597	0	0.0843336	0.997	2990	tags=25%, list=15%, signal=29%
GSE3720_UNSTIM_VS_LPS_STIM_VD1_GAMMADELTA_TCELL_UP	195	0.431719	1.67576	0.0112613	0.0844623	0.997	4440	tags=38%, list=23%, signal=49%
GSE40274_FOXP3_VS_FOXP3_AND_LEF1_TRANSDUCED_ACTIVATED_CD4_TCELL_UP	198	0.374016	1.67571	0	0.0844535	0.997	4659	tags=35%, list=24%, signal=46%
GSE30971_WBP7_HET_VS_KO_MACROPHAGE_2H_LPS_STIM_UP	191	0.441693	1.67567	0.010661	0.0844404	0.997	4385	tags=37%, list=22%, signal=47%
BURTON_ADIPOGENESIS_PEAK_AT_0HR	62	0.487135	1.67561	0.0313152	0.0844383	0.997	3686	tags=39%, list=19%, signal=48%
LEE_TARGETS_OF_PTCH1_AND_SUFU_UP	54	0.438986	1.67557	0.00675676	0.0844191	0.997	3876	tags=39%, list=20%, signal=48%
GO_NEGATIVE_REGULATION_OF_TISSUE_REMODELING	19	0.581673	1.67556	0.00692841	0.0843803	0.997	5905	tags=68%, list=30%, signal=98%
GSE24210_IL35_TREATED_VS_RESTING_TREG_DN	199	0.374217	1.67548	0	0.0844017	0.997	3910	tags=31%, list=20%, signal=39%
GSE30971_2H_VS_4H_LPS_STIM_MACROPHAGE_WBP7_KO_DN	193	0.384543	1.67548	0.00230415	0.0843612	0.997	6137	tags=45%, list=31%, signal=65%
GO_REGULATION_OF_MICROGLIAL_CELL_ACTIVATION	20	0.652712	1.67545	0.0246407	0.0843369	0.997	4911	tags=70%, list=25%, signal=93%
GSE19401_UNSTIM_VS_RETINOIC_ACID_STIM_FOLLICULAR_DC_DN	185	0.408769	1.67537	0.00879121	0.0843607	0.997	6472	tags=49%, list=33%, signal=72%
KEGG_MAPK_SIGNALING_PATHWAY	267	0.387629	1.67527	0.0045977	0.0843836	0.997	4739	tags=36%, list=24%, signal=46%
GSE7460_CTRL_VS_TGFB_TREATED_ACT_CD8_TCELL_DN	197	0.444795	1.67509	0.00222717	0.0844523	0.997	4301	tags=38%, list=22%, signal=48%
GSE18281_SUBCAPSULAR_CORTICAL_REGION_VS_WHOLE_MEDULLA_THYMUS_DN	185	0.385852	1.67498	0.00230415	0.0844755	0.997	4033	tags=29%, list=21%, signal=36%
TUOMISTO_TUMOR_SUPPRESSION_BY_COL13A1_UP	17	0.57923	1.67493	0.0179775	0.0844642	0.997	2868	tags=41%, list=15%, signal=48%
CHUNG_BLISTER_CYTOTOXICITY_DN	43	0.562634	1.67462	0.0169133	0.0846442	0.997	4319	tags=47%, list=22%, signal=60%
GSE17974_0H_VS_0.5H_IN_VITRO_ACT_CD4_TCELL_DN	171	0.407917	1.67459	0	0.0846188	0.997	3658	tags=30%, list=19%, signal=36%
GO_CELL_MIGRATION_INVOLVED_IN_GASTRULATION	15	0.588701	1.67454	0.0087146	0.0846121	0.997	802	tags=27%, list=4%, signal=28%
GSE10325_CD4_TCELL_VS_LUPUS_CD4_TCELL_UP	191	0.390036	1.6745	0.00217865	0.0845918	0.997	3501	tags=28%, list=18%, signal=34%
MULLIGHAN_MLL_SIGNATURE_2_DN	267	0.384361	1.6745	0	0.0845493	0.997	4713	tags=36%, list=24%, signal=46%
MARZEC_IL2_SIGNALING_DN	36	0.543415	1.67448	0.00873363	0.0845188	0.997	4691	tags=50%, list=24%, signal=66%
BIOCARTA_CALCINEURIN_PATHWAY	18	0.627079	1.67443	0.0150215	0.0845073	0.997	2280	tags=44%, list=12%, signal=50%
GSE24210_RESTING_TREG_VS_TCONV_UP	196	0.459893	1.6744	0.0130719	0.0844769	0.997	4417	tags=39%, list=23%, signal=50%
GSE36476_YOUNG_VS_OLD_DONOR_MEMORY_CD4_TCELL_DN	183	0.385104	1.67411	0.00235294	0.0846264	0.997	4076	tags=31%, list=21%, signal=39%
GSE36888_STAT5_AB_KNOCKIN_VS_WT_TCELL_IL2_TREATED_17H_UP	193	0.414341	1.67394	0.00928074	0.0847075	0.997	5033	tags=41%, list=26%, signal=55%
GSE14415_ACT_TCONV_VS_ACT_NATURAL_TREG_UP	181	0.416193	1.67371	0.00873363	0.0848113	0.997	3221	tags=30%, list=16%, signal=35%
GSE13411_IGM_MEMORY_BCELL_VS_PLASMA_CELL_UP	189	0.462375	1.67371	0.029148	0.0847689	0.997	4530	tags=40%, list=23%, signal=52%
[truncated: 11,780 more rows]

## Sheet: Enriched in Non-Immune Class
Supplementary Table 8: GSEA results. Pathways enriched in the Non-Immune Class.
Name	Size	Enrichment Score (ES)	Normalized Enrichment Score (NES)	Norminal p value (NOM p-val)	False discovery rate (FDR q-val)	Familywise error rate (FWER p-val)	Rank at max	Leading Edge
WAMUNYOKOLI_OVARIAN_CANCER_LMP_UP	265	-0.736493	-2.03922	0	0.271373	0.318	3075	tags=66%, list=16%, signal=77%
ANDERSEN_CHOLANGIOCARCINOMA_CLASS2	174	-0.719151	-2.0229	0	0.176409	0.381	3315	tags=70%, list=17%, signal=83%
HOLLERN_EMT_BREAST_TUMOR_DN	118	-0.716134	-2.01756	0	0.128371	0.396	2547	tags=68%, list=13%, signal=77%
WAMUNYOKOLI_OVARIAN_CANCER_GRADES_1_2_UP	139	-0.742133	-2.00506	0	0.119681	0.448	3335	tags=73%, list=17%, signal=88%
COLDREN_GEFITINIB_RESISTANCE_DN	218	-0.669695	-2.00475	0	0.0962646	0.449	2186	tags=57%, list=11%, signal=63%
AIGNER_ZEB1_TARGETS	35	-0.778594	-1.93449	0	0.218029	0.746	3887	tags=91%, list=20%, signal=114%
CHARAFE_BREAST_CANCER_LUMINAL_VS_MESENCHYMAL_UP	435	-0.591451	-1.92863	0	0.20348	0.776	2919	tags=55%, list=15%, signal=63%
CHARAFE_BREAST_CANCER_BASAL_VS_MESENCHYMAL_UP	120	-0.616834	-1.83843	0.00382409	0.556247	0.961	2254	tags=53%, list=12%, signal=60%
GO_LYSOPHOSPHOLIPID_ACYLTRANSFERASE_ACTIVITY	16	-0.696171	-1.81816	0.00374532	0.634307	0.975	2860	tags=56%, list=15%, signal=66%
KANG_FLUOROURACIL_RESISTANCE_DN	16	-0.764292	-1.80357	0.00189394	0.674861	0.983	3037	tags=75%, list=16%, signal=89%
LIM_MAMMARY_STEM_CELL_DN	400	-0.530374	-1.80207	0.0134615	0.62429	0.983	3419	tags=47%, list=17%, signal=56%
CREIGHTON_AKT1_SIGNALING_VIA_MTOR_UP	33	-0.708765	-1.78808	0.00796813	0.668335	0.986	2858	tags=61%, list=15%, signal=71%
REACTOME_DEFECTIVE_C1GALT1C1_CAUSES_TN_POLYAGGLUTINATION_SYNDROME_TNPS	17	-0.71341	-1.76703	0.011925	0.779672	0.993	3747	tags=65%, list=19%, signal=80%
MODULE_139	78	-0.543816	-1.76034	0.0232108	0.777174	0.993	2009	tags=45%, list=10%, signal=50%
MODULE_342	205	-0.471238	-1.75945	0.00185185	0.732893	0.994	3025	tags=46%, list=15%, signal=54%
GO_ACYLGLYCEROL_O_ACYLTRANSFERASE_ACTIVITY	21	-0.623419	-1.75654	0.005386	0.709407	0.994	3181	tags=52%, list=16%, signal=62%
GO_GALACTOSYLTRANSFERASE_ACTIVITY	36	-0.560654	-1.75231	0.00773694	0.699103	0.995	3554	tags=44%, list=18%, signal=54%
WINTER_HYPOXIA_UP	93	-0.602694	-1.73692	0.0224299	0.773935	0.996	3304	tags=47%, list=17%, signal=57%
SINGH_KRAS_DEPENDENCY_SIGNATURE_	20	-0.725644	-1.72648	0.0112782	0.814813	0.997	2082	tags=65%, list=11%, signal=73%
GO_NUCLEOTIDE_PHOSPHORYLATION	20	-0.618273	-1.72191	0.00572519	0.810117	0.997	4776	tags=55%, list=24%, signal=73%
REACTOME_DEFECTIVE_GALNT3_CAUSES_FAMILIAL_HYPERPHOSPHATEMIC_TUMORAL_CALCINOSIS_HFTC	16	-0.708233	-1.71903	0.0169492	0.79442	0.997	3747	tags=63%, list=19%, signal=77%
LIEN_BREAST_CARCINOMA_METAPLASTIC_VS_DUCTAL_DN	110	-0.52479	-1.70678	0.0149813	0.854865	0.998	2478	tags=45%, list=13%, signal=52%
GREENBAUM_E2A_TARGETS_UP	30	-0.688452	-1.70555	0.0388889	0.827217	0.998	4999	tags=83%, list=26%, signal=112%
LIM_MAMMARY_LUMINAL_MATURE_UP	106	-0.460947	-1.69318	0.00714286	0.893639	0.998	3423	tags=44%, list=17%, signal=53%
VECCHI_GASTRIC_CANCER_EARLY_UP	413	-0.538377	-1.66346	0.0549242	1	0.998	4597	tags=53%, list=23%, signal=68%
GO_REGULATION_OF_VENTRICULAR_CARDIAC_MUSCLE_CELL_ACTION_POTENTIAL	15	-0.646331	-1.6621	0.0218978	1	0.998	3188	tags=60%, list=16%, signal=72%
MODULE_180	114	-0.477837	-1.65454	0.0338983	1	0.998	2911	tags=45%, list=15%, signal=52%
HALLMARK_GLYCOLYSIS	197	-0.455822	-1.65081	0.0243446	1	0.998	3304	tags=43%, list=17%, signal=51%
LOPEZ_MESOTHELIOMA_SURVIVAL_OVERALL_DN	15	-0.675972	-1.63231	0.0236686	1	0.999	4521	tags=73%, list=23%, signal=95%
VECCHI_GASTRIC_CANCER_ADVANCED_VS_EARLY_DN	138	-0.565328	-1.63074	0.0459559	1	0.999	4187	tags=56%, list=21%, signal=70%
REACTOME_EPHA_MEDIATED_GROWTH_CONE_COLLAPSE	29	-0.557053	-1.62236	0.0191638	1	1	1570	tags=45%, list=8%, signal=49%
BOYAULT_LIVER_CANCER_SUBCLASS_G6_DN	19	-0.599822	-1.61897	0.0295203	1	1	2009	tags=53%, list=10%, signal=59%
GO_NUCLEOSIDE_DIPHOSPHATE_KINASE_ACTIVITY	18	-0.588172	-1.61474	0.023622	1	1	4776	tags=50%, list=24%, signal=66%
ROY_WOUND_BLOOD_VESSEL_DN	22	-0.607232	-1.61387	0.040293	1	1	3724	tags=68%, list=19%, signal=84%
GO_CADHERIN_BINDING_INVOLVED_IN_CELL_CELL_ADHESION	19	-0.657898	-1.61354	0.0423892	1	1	1862	tags=53%, list=10%, signal=58%
HUPER_BREAST_BASAL_VS_LUMINAL_DN	57	-0.508614	-1.59983	0.03663	1	1	2935	tags=49%, list=15%, signal=58%
GO_LATERAL_PLASMA_MEMBRANE	55	-0.482761	-1.58229	0.0384615	1	1	2120	tags=33%, list=11%, signal=37%
LANDIS_BREAST_CANCER_PROGRESSION_UP	43	-0.520642	-1.57091	0.0588235	1	1	4377	tags=58%, list=22%, signal=75%
GO_O_GLYCAN_PROCESSING	60	-0.470612	-1.56885	0.0315236	1	1	2493	tags=37%, list=13%, signal=42%
NIKOLSKY_BREAST_CANCER_1Q21_AMPLICON	37	-0.632653	-1.56512	0.079922	1	1	2644	tags=57%, list=14%, signal=66%
GO_INTESTINAL_EPITHELIAL_CELL_DIFFERENTIATION	18	-0.579682	-1.56235	0.0480427	1	1	3507	tags=50%, list=18%, signal=61%
P53_DN.V1_UP	186	-0.40695	-1.56064	0.026738	1	1	2895	tags=38%, list=15%, signal=44%
KOBAYASHI_EGFR_SIGNALING_6HR_DN	18	-0.672907	-1.56002	0.063197	1	1	4283	tags=72%, list=22%, signal=92%
SMID_BREAST_CANCER_ERBB2_UP	137	-0.441453	-1.55992	0.0314136	1	1	3175	tags=39%, list=16%, signal=47%
GO_DESMOSOME	25	-0.573574	-1.55799	0.0483871	1	1	3562	tags=60%, list=18%, signal=73%
BOSCO_EPITHELIAL_DIFFERENTIATION_MODULE	62	-0.55853	-1.55776	0.0683012	1	1	3077	tags=44%, list=16%, signal=52%
WATANABE_COLON_CANCER_MSI_VS_MSS_UP	28	-0.532365	-1.55332	0.0446927	1	1	2410	tags=39%, list=12%, signal=45%
GO_POSITIVE_REGULATION_OF_MEIOTIC_CELL_CYCLE	22	-0.490799	-1.55139	0.0325497	1	1	2047	tags=36%, list=10%, signal=41%
PID_PLK1_PATHWAY	45	-0.569137	-1.54372	0.101664	1	1	4759	tags=67%, list=24%, signal=88%
KIM_HYPOXIA	19	-0.653925	-1.52598	0.0808679	1	1	3304	tags=63%, list=17%, signal=76%
WEIGEL_OXIDATIVE_STRESS_RESPONSE	33	-0.474304	-1.52333	0.0342052	1	1	2193	tags=36%, list=11%, signal=41%
KEGG_GLYCOSPHINGOLIPID_BIOSYNTHESIS_LACTO_AND_NEOLACTO_SERIES	26	-0.47035	-1.52306	0.0371057	1	1	975	tags=35%, list=5%, signal=36%
AIYAR_COBRA1_TARGETS_DN	29	-0.499793	-1.5229	0.0492701	1	1	5121	tags=55%, list=26%, signal=75%
WANG_BARRETTS_ESOPHAGUS_AND_ESOPHAGUS_CANCER_UP	26	-0.537571	-1.52265	0.0623853	1	1	1656	tags=42%, list=8%, signal=46%
GO_APICAL_JUNCTION_COMPLEX	143	-0.41078	-1.51803	0.0578662	1	1	2186	tags=34%, list=11%, signal=38%
FARMER_BREAST_CANCER_CLUSTER_7	20	-0.556384	-1.51287	0.0755065	1	1	2009	tags=40%, list=10%, signal=45%
GO_ISOPRENOID_BIOSYNTHETIC_PROCESS	24	-0.543001	-1.51253	0.0553571	1	1	2676	tags=42%, list=14%, signal=48%
HOFMANN_MYELODYSPLASTIC_SYNDROM_LOW_RISK_DN	28	-0.586841	-1.51229	0.0525328	1	1	1435	tags=36%, list=7%, signal=38%
CHEMNITZ_RESPONSE_TO_PROSTAGLANDIN_E2_DN	360	-0.391051	-1.51182	0.0569853	1	1	3191	tags=41%, list=16%, signal=48%
GNF2_SERPINB5	28	-0.65906	-1.51179	0.100569	1	1	3290	tags=54%, list=17%, signal=64%
SCHUETZ_BREAST_CANCER_DUCTAL_INVASIVE_DN	82	-0.42454	-1.50997	0.0486111	1	1	3417	tags=40%, list=17%, signal=49%
YAO_TEMPORAL_RESPONSE_TO_PROGESTERONE_CLUSTER_4	15	-0.54764	-1.50745	0.0497132	1	1	5185	tags=60%, list=27%, signal=82%
LIU_PROSTATE_CANCER_UP	92	-0.427909	-1.50482	0.0691589	1	1	3460	tags=43%, list=18%, signal=53%
MCBRYAN_PUBERTAL_BREAST_4_5WK_UP	253	-0.360816	-1.50447	0.0320285	1	1	2974	tags=36%, list=15%, signal=42%
GNF2_CDH3	27	-0.646926	-1.50356	0.117537	1	1	3290	tags=52%, list=17%, signal=62%
REACTOME_O_LINKED_GLYCOSYLATION_OF_MUCINS	62	-0.430058	-1.49709	0.0508475	1	1	2202	tags=34%, list=11%, signal=38%
ONDER_CDH1_TARGETS_2_DN	468	-0.391118	-1.49144	0.0598592	1	1	2989	tags=38%, list=15%, signal=44%
REACTOME_INTERCONVERSION_OF_NUCLEOTIDE_DI_AND_TRIPHOSPHATES	29	-0.523705	-1.48974	0.103846	1	1	4776	tags=55%, list=24%, signal=73%
GO_CALCIUM_DEPENDENT_CYSTEINE_TYPE_ENDOPEPTIDASE_ACTIVITY	17	-0.569334	-1.48942	0.0690299	1	1	2088	tags=47%, list=11%, signal=53%
REACTOME_TIGHT_JUNCTION_INTERACTIONS	30	-0.495999	-1.48633	0.0563636	1	1	2858	tags=47%, list=15%, signal=55%
FARDIN_HYPOXIA_11	31	-0.581165	-1.48442	0.101664	1	1	3975	tags=61%, list=20%, signal=77%
SWEET_KRAS_TARGETS_DN	60	-0.408021	-1.48302	0.044964	1	1	2719	tags=33%, list=14%, signal=39%
SABATES_COLORECTAL_ADENOMA_UP	135	-0.420142	-1.48269	0.0210896	1	1	4812	tags=51%, list=25%, signal=67%
WALLACE_PROSTATE_CANCER_UP	20	-0.563895	-1.48008	0.0939226	1	1	4413	tags=70%, list=23%, signal=90%
GO_EPITHELIAL_CILIUM_MOVEMENT	22	-0.564712	-1.4786	0.0877863	1	1	1537	tags=32%, list=8%, signal=34%
MODULE_306	25	-0.584615	-1.47759	0.0929368	1	1	3192	tags=40%, list=16%, signal=48%
REACTOME_ACYL_CHAIN_REMODELLING_OF_PE	29	-0.492951	-1.47298	0.0721649	1	1	2410	tags=38%, list=12%, signal=43%
VANDESLUIS_COMMD1_TARGETS_GROUP_3_UP	80	-0.431316	-1.4722	0.0625	1	1	3192	tags=40%, list=16%, signal=48%
WILLIAMS_ESR2_TARGETS_UP	26	-0.484152	-1.46705	0.0890152	1	1	3799	tags=54%, list=19%, signal=67%
GO_NUCLEOBASE_CONTAINING_SMALL_MOLECULE_INTERCONVERSION	29	-0.492669	-1.45603	0.103053	1	1	4776	tags=52%, list=24%, signal=68%
GO_VESICLE_CARGO_LOADING	25	-0.528238	-1.45045	0.0943396	1	1	3140	tags=44%, list=16%, signal=52%
LIN_SILENCED_BY_TUMOR_MICROENVIRONMENT	105	-0.458287	-1.44827	0.120567	1	1	3374	tags=50%, list=17%, signal=61%
GO_HEPATOCYTE_GROWTH_FACTOR_RECEPTOR_SIGNALING_PATHWAY	16	-0.524825	-1.44737	0.0964083	1	1	1419	tags=44%, list=7%, signal=47%
GO_PEPTIDE_DISULFIDE_OXIDOREDUCTASE_ACTIVITY	15	-0.594575	-1.44663	0.113244	1	1	1729	tags=40%, list=9%, signal=44%
GO_MOTILE_CILIUM_ASSEMBLY	22	-0.521973	-1.44388	0.100386	1	1	1974	tags=32%, list=10%, signal=35%
JEON_SMAD6_TARGETS_DN	18	-0.536065	-1.43708	0.1	1	1	5180	tags=61%, list=26%, signal=83%
GO_INTRINSIC_COMPONENT_OF_PEROXISOMAL_MEMBRANE	16	-0.554475	-1.43661	0.0850662	1	1	3400	tags=56%, list=17%, signal=68%
WATANABE_ULCERATIVE_COLITIS_WITH_CANCER_UP	19	-0.518904	-1.43435	0.0944882	1	1	1942	tags=26%, list=10%, signal=29%
GO_PHOSPHATIDYLETHANOLAMINE_ACYL_CHAIN_REMODELING	26	-0.49119	-1.42977	0.0910653	1	1	2410	tags=38%, list=12%, signal=44%
FARMER_BREAST_CANCER_CLUSTER_2	33	-0.667173	-1.42838	0.162617	1	1	3762	tags=70%, list=19%, signal=86%
CHIANG_LIVER_CANCER_SUBCLASS_PROLIFERATION_UP	174	-0.461909	-1.42828	0.160517	1	1	2692	tags=41%, list=14%, signal=47%
CHR7Q35	25	-0.504635	-1.42521	0.101533	1	1	1926	tags=36%, list=10%, signal=40%
MENSE_HYPOXIA_UP	95	-0.46593	-1.42518	0.12	1	1	3416	tags=43%, list=17%, signal=52%
CHEN_LUNG_CANCER_SURVIVAL	28	-0.490976	-1.42447	0.0922787	1	1	2705	tags=36%, list=14%, signal=41%
GNF2_CDC20	54	-0.687378	-1.42274	0.165049	1	1	4999	tags=80%, list=26%, signal=107%
LANDIS_ERBB2_BREAST_TUMORS_324_UP	145	-0.399256	-1.42264	0.0932836	1	1	4191	tags=51%, list=21%, signal=64%
ZHAN_MULTIPLE_MYELOMA_PR_UP	46	-0.627182	-1.42032	0.181818	1	1	4351	tags=65%, list=22%, signal=84%
GO_NUCLEOSIDE_MONOPHOSPHATE_KINASE_ACTIVITY	22	-0.475923	-1.41849	0.101476	1	1	3407	tags=50%, list=17%, signal=60%
GNF2_BUB1	26	-0.694143	-1.41728	0.164706	1	1	4999	tags=81%, list=26%, signal=108%
BEGUM_TARGETS_OF_PAX3_FOXO1_FUSION_DN	44	-0.449666	-1.41509	0.111324	1	1	2044	tags=36%, list=10%, signal=41%
CROMER_METASTASIS_DN	77	-0.465718	-1.41295	0.133333	1	1	3641	tags=44%, list=19%, signal=54%
GNF2_HMMR	47	-0.679295	-1.41165	0.174081	1	1	4962	tags=79%, list=25%, signal=105%
MODULE_432	15	-0.667298	-1.40865	0.163776	1	1	2676	tags=53%, list=14%, signal=62%
GO_TIGHT_JUNCTION	128	-0.379014	-1.40799	0.0923913	1	1	3453	tags=41%, list=18%, signal=50%
REACTOME_CHOLESTEROL_BIOSYNTHESIS	25	-0.620201	-1.40574	0.170213	1	1	2831	tags=52%, list=14%, signal=61%
GO_PHOSPHATIDYLCHOLINE_BIOSYNTHETIC_PROCESS	38	-0.435539	-1.40234	0.105556	1	1	4237	tags=50%, list=22%, signal=64%
WENG_POR_TARGETS_GLOBAL_UP	18	-0.566211	-1.4011	0.14733	1	1	2676	tags=44%, list=14%, signal=51%
ROSTY_CERVICAL_CANCER_PROLIFERATION_CLUSTER	136	-0.582166	-1.39878	0.194605	1	1	4999	tags=67%, list=26%, signal=89%
GO_OSTEOBLAST_DEVELOPMENT	18	-0.491439	-1.39578	0.100733	1	1	1845	tags=28%, list=9%, signal=31%
JAEGER_METASTASIS_DN	255	-0.37698	-1.39455	0.103691	1	1	3453	tags=41%, list=18%, signal=49%
GNF2_TTK	39	-0.671635	-1.3938	0.188825	1	1	3762	tags=67%, list=19%, signal=82%
GNF2_MKI67	27	-0.700951	-1.39024	0.181818	1	1	4962	tags=85%, list=25%, signal=114%
GO_VOLTAGE_GATED_ANION_CHANNEL_ACTIVITY	17	-0.49362	-1.38809	0.123389	1	1	4002	tags=53%, list=20%, signal=66%
LI_AMPLIFIED_IN_LUNG_CANCER	179	-0.447053	-1.38528	0.135338	1	1	3526	tags=39%, list=18%, signal=47%
SENGUPTA_NASOPHARYNGEAL_CARCINOMA_DN	343	-0.397796	-1.3839	0.102837	1	1	3400	tags=39%, list=17%, signal=47%
CREIGHTON_AKT1_SIGNALING_VIA_MTOR_DN	23	-0.604017	-1.3826	0.154176	1	1	2394	tags=48%, list=12%, signal=54%
KEGG_O_GLYCAN_BIOSYNTHESIS	30	-0.453574	-1.38247	0.0960854	1	1	2044	tags=40%, list=10%, signal=45%
GNF2_ESPL1	35	-0.670705	-1.38102	0.198864	1	1	4999	tags=83%, list=26%, signal=111%
GO_CYTOKINETIC_PROCESS	38	-0.475596	-1.38015	0.148571	1	1	4297	tags=53%, list=22%, signal=67%
MURATA_VIRULENCE_OF_H_PILORI	21	-0.483965	-1.37964	0.107335	1	1	1310	tags=24%, list=7%, signal=25%
HOLLERN_MICROACINAR_BREAST_TUMOR_UP	44	-0.461854	-1.37575	0.128159	1	1	4593	tags=55%, list=23%, signal=71%
GNF2_BUB1B	49	-0.619185	-1.37466	0.20566	1	1	4962	tags=69%, list=25%, signal=93%
PID_TAP63_PATHWAY	53	-0.429078	-1.37462	0.13894	1	1	2500	tags=36%, list=13%, signal=41%
GO_PROTEIN_HYDROXYLATION	26	-0.48167	-1.373	0.147002	1	1	3180	tags=42%, list=16%, signal=50%
REACTOME_EPH_EPHRIN_MEDIATED_REPULSION_OF_CELLS	51	-0.407404	-1.37151	0.130841	1	1	3810	tags=49%, list=19%, signal=61%
GO_NEGATIVE_REGULATION_OF_EPIDERMIS_DEVELOPMENT	16	-0.505121	-1.37033	0.122936	1	1	2153	tags=44%, list=11%, signal=49%
KOKKINAKIS_METHIONINE_DEPRIVATION_96HR_DN	71	-0.41899	-1.36826	0.136364	1	1	2693	tags=38%, list=14%, signal=44%
PID_ECADHERIN_STABILIZATION_PATHWAY	41	-0.465205	-1.36803	0.15009	1	1	3933	tags=46%, list=20%, signal=58%
BOYAULT_LIVER_CANCER_SUBCLASS_G1_UP	113	-0.383914	-1.36734	0.142599	1	1	2578	tags=35%, list=13%, signal=40%
GNF2_CCNB2	55	-0.663313	-1.36594	0.208251	1	1	4999	tags=76%, list=26%, signal=102%
GO_ACETYLGALACTOSAMINYLTRANSFERASE_ACTIVITY	47	-0.424921	-1.3657	0.107955	1	1	1470	tags=30%, list=8%, signal=32%
GO_2_OXOGLUTARATE_METABOLIC_PROCESS	16	-0.508049	-1.36533	0.151351	1	1	5435	tags=63%, list=28%, signal=86%
GO_CADHERIN_BINDING	307	-0.387465	-1.36404	0.147727	1	1	3594	tags=38%, list=18%, signal=46%
WEST_ADRENOCORTICAL_TUMOR_MARKERS_UP	22	-0.539581	-1.36167	0.17782	1	1	2075	tags=50%, list=11%, signal=56%
GO_CARBOHYDRATE_DERIVATIVE_TRANSMEMBRANE_TRANSPORTER_ACTIVITY	44	-0.410007	-1.3603	0.124756	1	1	2274	tags=32%, list=12%, signal=36%
GO_CATALYTIC_ACTIVITY_ACTING_ON_A_GLYCOPROTEIN	23	-0.437759	-1.35998	0.110906	1	1	2044	tags=39%, list=10%, signal=44%
ERBB2_UP.V1_UP	185	-0.321974	-1.35962	0.0945709	1	1	2909	tags=36%, list=15%, signal=42%
LEONARD_HYPOXIA	42	-0.480895	-1.35951	0.161654	1	1	2762	tags=40%, list=14%, signal=47%
REACTOME_METABOLISM_OF_NITRIC_OXIDE:_ENOS_ACTIVATION_AND_REGULATION	15	-0.474593	-1.35918	0.123364	1	1	2649	tags=47%, list=14%, signal=54%
RODRIGUES_NTN1_TARGETS_DN	156	-0.354938	-1.359	0.0961183	1	1	1542	tags=28%, list=8%, signal=30%
GO_GTP_RHO_BINDING	18	-0.510677	-1.35871	0.141762	1	1	4129	tags=50%, list=21%, signal=63%
GO_REGULATION_OF_EXOSOMAL_SECRETION	16	-0.503209	-1.35492	0.125245	1	1	2840	tags=44%, list=15%, signal=51%
PODAR_RESPONSE_TO_ADAPHOSTIN_DN	18	-0.524694	-1.3548	0.158379	1	1	1922	tags=39%, list=10%, signal=43%
GO_UDP_GALACTOSYLTRANSFERASE_ACTIVITY	23	-0.458214	-1.35363	0.12426	1	1	3474	tags=39%, list=18%, signal=48%
GO_POSITIVE_REGULATION_OF_SODIUM_ION_TRANSMEMBRANE_TRANSPORTER_ACTIVITY	16	-0.508414	-1.35271	0.150362	1	1	3864	tags=63%, list=20%, signal=78%
KANG_DOXORUBICIN_RESISTANCE_UP	54	-0.622251	-1.34947	0.229412	1	1	4879	tags=74%, list=25%, signal=98%
GO_APICAL_JUNCTION_ASSEMBLY	59	-0.406192	-1.34897	0.12204	1	1	1892	tags=34%, list=10%, signal=37%
GO_GLYCOLYTIC_PROCESS_THROUGH_FRUCTOSE_6_PHOSPHATE	25	-0.497787	-1.34829	0.160448	1	1	3470	tags=44%, list=18%, signal=53%
PEDERSEN_METASTASIS_BY_ERBB2_ISOFORM_1	46	-0.470631	-1.34788	0.159213	1	1	2909	tags=43%, list=15%, signal=51%
KAPOSI_LIVER_CANCER_MET_UP	18	-0.51281	-1.34679	0.158582	1	1	5340	tags=61%, list=27%, signal=84%
GO_PHOSPHOTRANSFERASE_ACTIVITY_PHOSPHATE_GROUP_AS_ACCEPTOR	38	-0.404503	-1.34399	0.132959	1	1	4776	tags=50%, list=24%, signal=66%
GO_ANDROGEN_METABOLIC_PROCESS	15	-0.518611	-1.34333	0.121908	1	1	3025	tags=53%, list=15%, signal=63%
GNF2_H2AFX	30	-0.650399	-1.34291	0.220273	1	1	4752	tags=70%, list=24%, signal=92%
GO_PROTEIN_FOLDING_IN_ENDOPLASMIC_RETICULUM	16	-0.532257	-1.34118	0.180233	1	1	4607	tags=50%, list=24%, signal=65%
GO_VIRAL_BUDDING_VIA_HOST_ESCRT_COMPLEX	21	-0.522642	-1.34036	0.176125	1	1	2840	tags=52%, list=15%, signal=61%
LOPEZ_EPITHELIOID_MESOTHELIOMA	17	-0.489403	-1.34008	0.139576	1	1	3340	tags=53%, list=17%, signal=64%
GNF2_CENPE	39	-0.638588	-1.33925	0.225869	1	1	4962	tags=77%, list=25%, signal=103%
GNF2_RRM2	39	-0.639518	-1.33812	0.222868	1	1	4962	tags=74%, list=25%, signal=99%
MOLENAAR_TARGETS_OF_CCND1_AND_CDK4_DN	57	-0.496754	-1.33781	0.221818	1	1	4703	tags=54%, list=24%, signal=71%
GO_TIGHT_JUNCTION_ORGANIZATION	54	-0.397257	-1.33549	0.125468	1	1	1892	tags=35%, list=10%, signal=39%
GO_CARBOHYDRATE_DERIVATIVE_TRANSPORT	74	-0.365237	-1.33512	0.129943	1	1	2282	tags=30%, list=12%, signal=34%
RASHI_RESPONSE_TO_IONIZING_RADIATION_3	45	-0.41562	-1.33269	0.140655	1	1	3553	tags=38%, list=18%, signal=46%
TIMOFEEVA_GROWTH_STRESS_VIA_STAT1_DN	16	-0.532098	-1.33171	0.14053	1	1	1766	tags=31%, list=9%, signal=34%
GNF2_CCNA2	66	-0.624596	-1.32919	0.235409	1	1	4737	tags=70%, list=24%, signal=92%
GO_MULTIVESICULAR_BODY_ORGANIZATION	31	-0.475868	-1.32868	0.198444	1	1	4093	tags=52%, list=21%, signal=65%
SMITH_LIVER_CANCER	46	-0.408884	-1.32829	0.153119	1	1	3596	tags=41%, list=18%, signal=50%
SMID_BREAST_CANCER_LUMINAL_A_DN	18	-0.60255	-1.32738	0.210526	1	1	6670	tags=78%, list=34%, signal=118%
GO_POSITIVE_REGULATION_OF_VIRAL_RELEASE_FROM_HOST_CELL	15	-0.555532	-1.32615	0.151052	1	1	4093	tags=60%, list=21%, signal=76%
YAMASHITA_LIVER_CANCER_STEM_CELL_UP	46	-0.372381	-1.32561	0.126957	1	1	2911	tags=41%, list=15%, signal=48%
GO_ORGANELLE_MEMBRANE_CONTACT_SITE	20	-0.477009	-1.32558	0.154562	1	1	3091	tags=40%, list=16%, signal=47%
REACTOME_CELL_JUNCTION_ORGANIZATION	92	-0.366758	-1.32307	0.13059	1	1	2109	tags=30%, list=11%, signal=34%
REACTOME_GLYCEROPHOSPHOLIPID_BIOSYNTHESIS	128	-0.338574	-1.32133	0.13369	1	1	2640	tags=30%, list=13%, signal=35%
LEF1_UP.V1_DN	183	-0.331187	-1.32116	0.131827	1	1	3033	tags=37%, list=16%, signal=43%
GNF2_PCNA	66	-0.594483	-1.32087	0.246654	1	1	4962	tags=67%, list=25%, signal=89%
QI_HYPOXIA	126	-0.358053	-1.31895	0.135802	1	1	2598	tags=35%, list=13%, signal=40%
FINETTI_BREAST_CANCER_KINOME_RED	16	-0.662829	-1.31848	0.215649	1	1	3574	tags=69%, list=18%, signal=84%
MORF_ATOX1	77	-0.484283	-1.31628	0.217143	1	1	5842	tags=58%, list=30%, signal=83%
MORF_PPP2R4	51	-0.505326	-1.31604	0.233202	1	1	5763	tags=55%, list=29%, signal=78%
NAKAYAMA_SOFT_TISSUE_TUMORS_PCA2_UP	89	-0.457226	-1.31545	0.224863	1	1	3912	tags=49%, list=20%, signal=62%
REICHERT_MITOSIS_LIN9_TARGETS	27	-0.574946	-1.31533	0.238889	1	1	5204	tags=78%, list=27%, signal=106%
REACTOME_FATTY_ACIDS	15	-0.540905	-1.31423	0.156584	1	1	4463	tags=53%, list=23%, signal=69%
KEGG_PENTOSE_PHOSPHATE_PATHWAY	26	-0.455567	-1.31171	0.149171	1	1	3926	tags=46%, list=20%, signal=58%
GO_OXIDOREDUCTASE_ACTIVITY_ACTING_ON_THE_CH_CH_GROUP_OF_DONORS_NAD_OR_NADP_AS_ACCEPTOR	26	-0.466161	-1.30907	0.191529	1	1	2927	tags=35%, list=15%, signal=41%
REACTOME_ACYL_CHAIN_REMODELLING_OF_PG	18	-0.473977	-1.3047	0.145548	1	1	2860	tags=50%, list=15%, signal=59%
GO_LAMININ_BINDING	29	-0.439721	-1.30365	0.166667	1	1	2724	tags=45%, list=14%, signal=52%
GO_MICROVILLUS_MEMBRANE	22	-0.435999	-1.30192	0.148551	1	1	3887	tags=41%, list=20%, signal=51%
AKT_UP.V1_UP	163	-0.335984	-1.30039	0.144954	1	1	3460	tags=39%, list=18%, signal=47%
GO_ENDOPLASMIC_RETICULUM_EXIT_SITE	25	-0.441706	-1.29939	0.165103	1	1	2952	tags=48%, list=15%, signal=56%
REACTOME_TRNA_AMINOACYLATION	24	-0.514823	-1.2979	0.226121	1	1	4353	tags=58%, list=22%, signal=75%
CHR1Q22	50	-0.497163	-1.29568	0.253817	1	1	3270	tags=42%, list=17%, signal=50%
GNF2_CENPF	60	-0.602758	-1.29471	0.269903	1	1	4752	tags=68%, list=24%, signal=90%
GO_POLYPEPTIDE_N_ACETYLGALACTOSAMINYLTRANSFERASE_ACTIVITY	19	-0.472667	-1.29465	0.162011	1	1	1470	tags=37%, list=8%, signal=40%
COLLER_MYC_TARGETS_UP	23	-0.516019	-1.29434	0.201493	1	1	3286	tags=43%, list=17%, signal=52%
HORTON_SREBF_TARGETS	24	-0.58348	-1.2921	0.248566	1	1	3661	tags=54%, list=19%, signal=67%
NIKOLSKY_BREAST_CANCER_16P13_AMPLICON	117	-0.460409	-1.29165	0.252964	1	1	3349	tags=43%, list=17%, signal=51%
KYNG_ENVIRONMENTAL_STRESS_RESPONSE_DN	17	-0.478565	-1.29131	0.2	1	1	2016	tags=35%, list=10%, signal=39%
SCHAEFFER_PROSTATE_DEVELOPMENT_48HR_UP	430	-0.290547	-1.291	0.113176	1	1	2916	tags=29%, list=15%, signal=34%
REACTOME_EPH_EPHRIN_SIGNALING	92	-0.372191	-1.29096	0.17757	1	1	3810	tags=40%, list=19%, signal=50%
SEMENZA_HIF1_TARGETS	35	-0.454812	-1.29088	0.19403	1	1	1769	tags=37%, list=9%, signal=41%
GO_L_ASCORBIC_ACID_BINDING	20	-0.45322	-1.28686	0.193294	1	1	3180	tags=45%, list=16%, signal=54%
GO_NUCLEOSIDE_DIPHOSPHATE_METABOLIC_PROCESS	28	-0.395388	-1.28478	0.168856	1	1	4776	tags=50%, list=24%, signal=66%
REACTOME_COPI_DEPENDENT_GOLGI_TO_ER_RETROGRADE_TRAFFIC	98	-0.364226	-1.2844	0.192308	1	1	4482	tags=46%, list=23%, signal=59%
HALMOS_CEBPA_TARGETS_DN	45	-0.382031	-1.28379	0.149201	1	1	2911	tags=36%, list=15%, signal=42%
ENGELMANN_CANCER_PROGENITORS_DN	65	-0.357731	-1.28276	0.140768	1	1	2927	tags=31%, list=15%, signal=36%
REACTOME_ACYL_CHAIN_REMODELLING_OF_PC	27	-0.422315	-1.28268	0.16609	1	1	2410	tags=37%, list=12%, signal=42%
GNF2_CKS2	50	-0.586599	-1.28202	0.26938	1	1	4879	tags=62%, list=25%, signal=82%
GENTILE_UV_LOW_DOSE_UP	24	-0.465112	-1.27947	0.20367	1	1	1922	tags=29%, list=10%, signal=32%
GO_TRACHEA_DEVELOPMENT	19	-0.454424	-1.27947	0.1787	1	1	828	tags=26%, list=4%, signal=27%
WAGNER_APO2_SENSITIVITY	26	-0.415445	-1.27939	0.187279	1	1	2016	tags=35%, list=10%, signal=39%
MORF_DAP	76	-0.430233	-1.27766	0.234733	1	1	4623	tags=39%, list=24%, signal=51%
GO_PALMITOYLTRANSFERASE_ACTIVITY	39	-0.385468	-1.27589	0.182879	1	1	3060	tags=46%, list=16%, signal=55%
REACTOME_POLO_LIKE_KINASE_MEDIATED_EVENTS	16	-0.544385	-1.27396	0.231203	1	1	3762	tags=50%, list=19%, signal=62%
GO_CELLULAR_CARBOHYDRATE_CATABOLIC_PROCESS	44	-0.378558	-1.27341	0.16171	1	1	3945	tags=43%, list=20%, signal=54%
MODULE_355	29	-0.517326	-1.27166	0.253211	1	1	4673	tags=66%, list=24%, signal=86%
GO_CELLULAR_ALDEHYDE_METABOLIC_PROCESS	39	-0.380276	-1.27111	0.159176	1	1	1494	tags=28%, list=8%, signal=30%
GO_INNER_EAR_RECEPTOR_CELL_STEREOCILIUM_ORGANIZATION	27	-0.408522	-1.27049	0.193548	1	1	2969	tags=33%, list=15%, signal=39%
DOANE_BREAST_CANCER_ESR1_UP	108	-0.33868	-1.27005	0.149281	1	1	2370	tags=31%, list=12%, signal=36%
REACTOME_AFLATOXIN_ACTIVATION_AND_DETOXIFICATION	18	-0.465831	-1.26969	0.207619	1	1	1950	tags=44%, list=10%, signal=49%
SCHMIDT_POR_TARGETS_IN_LIMB_BUD_UP	26	-0.534103	-1.26763	0.299424	1	1	4164	tags=50%, list=21%, signal=63%
GO_BRANCHING_INVOLVED_IN_MAMMARY_GLAND_DUCT_MORPHOGENESIS	25	-0.401344	-1.26649	0.184982	1	1	1415	tags=28%, list=7%, signal=30%
REACTOME_CELL_CELL_JUNCTION_ORGANIZATION	65	-0.34846	-1.26595	0.15625	1	1	2858	tags=34%, list=15%, signal=40%
GO_POSITIVE_REGULATION_OF_STEM_CELL_DIFFERENTIATION	19	-0.431907	-1.26386	0.185185	1	1	3607	tags=37%, list=18%, signal=45%
GNF2_CDC2	60	-0.585678	-1.26334	0.307102	1	1	4752	tags=68%, list=24%, signal=90%
REACTOME_SYNTHESIS_OF_PA	39	-0.37398	-1.26138	0.178268	1	1	1287	tags=26%, list=7%, signal=27%
GSE19888_CTRL_VS_T_CELL_MEMBRANES_ACT_MAST_CELL_DN	198	-0.315906	-1.25831	0.151013	1	1	3290	tags=34%, list=17%, signal=41%
MEK_UP.V1_UP	195	-0.318964	-1.25779	0.178378	1	1	2665	tags=35%, list=14%, signal=41%
GO_MIDBODY_ABSCISSION	17	-0.50386	-1.25722	0.222642	1	1	4093	tags=59%, list=21%, signal=74%
GO_PROTEIN_O_LINKED_GLYCOSYLATION	107	-0.325913	-1.25527	0.157143	1	1	2202	tags=24%, list=11%, signal=27%
REACTOME_RHO_GTPASES_ACTIVATE_CIT	19	-0.487705	-1.25385	0.223423	1	1	911	tags=32%, list=5%, signal=33%
GO_POSTSYNAPTIC_DENSITY_INTRACELLULAR_COMPONENT	17	-0.438444	-1.2525	0.203267	1	1	3868	tags=47%, list=20%, signal=59%
YANG_BREAST_CANCER_ESR1_BULK_UP	25	-0.426042	-1.25248	0.208103	1	1	4628	tags=44%, list=24%, signal=58%
CROONQUIST_NRAS_SIGNALING_DN	69	-0.51278	-1.25069	0.316794	1	1	4999	tags=57%, list=26%, signal=76%
REACTOME_SEMA4D_IN_SEMAPHORIN_SIGNALING	24	-0.442597	-1.24909	0.208647	1	1	3994	tags=46%, list=20%, signal=58%
KEGG_FRUCTOSE_AND_MANNOSE_METABOLISM	34	-0.403316	-1.24755	0.189493	1	1	3470	tags=44%, list=18%, signal=54%
GO_POST_ANAL_TAIL_MORPHOGENESIS	18	-0.446784	-1.24627	0.186207	1	1	2321	tags=39%, list=12%, signal=44%
GO_RETROGRADE_VESICLE_MEDIATED_TRANSPORT_GOLGI_TO_ENDOPLASMIC_RETICULUM	85	-0.380363	-1.2457	0.243952	1	1	4482	tags=47%, list=23%, signal=61%
CHARAFE_BREAST_CANCER_LUMINAL_VS_BASAL_UP	371	-0.324378	-1.24483	0.212928	1	1	2923	tags=32%, list=15%, signal=37%
GO_POSITIVE_REGULATION_OF_CELLULAR_RESPONSE_TO_INSULIN_STIMULUS	23	-0.415275	-1.24305	0.214153	1	1	2168	tags=35%, list=11%, signal=39%
TIEN_INTESTINE_PROBIOTICS_2HR_UP	29	-0.452802	-1.24237	0.240351	1	1	1599	tags=34%, list=8%, signal=37%
MCCABE_HOXC6_TARGETS_CANCER_DN	20	-0.450528	-1.24125	0.227704	1	1	3060	tags=40%, list=16%, signal=47%
GO_EXTRACELLULAR_VESICLE_BIOGENESIS	22	-0.417457	-1.2399	0.234962	1	1	2840	tags=41%, list=15%, signal=48%
GO_TYPE_I_INTERFERON_RECEPTOR_BINDING	17	-0.504854	-1.23944	0.239766	1	1	3765	tags=29%, list=19%, signal=36%
LANDIS_ERBB2_BREAST_PRENEOPLASTIC_UP	18	-0.441684	-1.23925	0.213084	1	1	4137	tags=50%, list=21%, signal=63%
GO_CELL_CELL_ADHERENS_JUNCTION	110	-0.342667	-1.23793	0.214156	1	1	3427	tags=36%, list=18%, signal=44%
AZARE_NEOPLASTIC_TRANSFORMATION_BY_STAT3_DN	18	-0.446679	-1.23649	0.181818	1	1	2870	tags=39%, list=15%, signal=46%
ELVIDGE_HYPOXIA_BY_DMOG_UP	132	-0.376195	-1.23485	0.23855	1	1	2812	tags=38%, list=14%, signal=44%
HUANG_DASATINIB_RESISTANCE_DN	68	-0.367211	-1.23103	0.234405	1	1	2343	tags=29%, list=12%, signal=33%
SMID_BREAST_CANCER_RELAPSE_IN_BONE_UP	95	-0.337309	-1.23072	0.207483	1	1	2370	tags=33%, list=12%, signal=37%
PID_ECADHERIN_KERATINOCYTE_PATHWAY	21	-0.470044	-1.2299	0.236084	1	1	2489	tags=43%, list=13%, signal=49%
GO_POSITIVE_REGULATION_OF_FATTY_ACID_TRANSPORT	18	-0.416958	-1.22912	0.202578	1	1	2396	tags=33%, list=12%, signal=38%
HALLMARK_ESTROGEN_RESPONSE_LATE	199	-0.290279	-1.22892	0.17637	1	1	3581	tags=37%, list=18%, signal=44%
GO_STEROL_BIOSYNTHETIC_PROCESS	74	-0.387735	-1.22853	0.266038	1	1	3132	tags=35%, list=16%, signal=42%
GNF2_SMC2L1	32	-0.589837	-1.22612	0.333333	1	1	4962	tags=72%, list=25%, signal=96%
NAKAMURA_METASTASIS_MODEL_DN	43	-0.359905	-1.2258	0.21547	1	1	1572	tags=30%, list=8%, signal=33%
GO_MAINTENANCE_OF_PROTEIN_LOCALIZATION_IN_ORGANELLE	38	-0.373944	-1.22534	0.19883	1	1	3074	tags=34%, list=16%, signal=41%
HAHTOLA_MYCOSIS_FUNGOIDES_SKIN_DN	26	-0.407584	-1.22529	0.22898	1	1	3104	tags=42%, list=16%, signal=50%
BOYAULT_LIVER_CANCER_SUBCLASS_G23_UP	51	-0.422323	-1.22518	0.2693	1	1	3507	tags=37%, list=18%, signal=45%
GNF2_MCM4	53	-0.563946	-1.22417	0.335271	1	1	4962	tags=66%, list=25%, signal=88%
GO_PHOSPHATIDYLGLYCEROL_ACYL_CHAIN_REMODELING	18	-0.442255	-1.22366	0.206294	1	1	2860	tags=44%, list=15%, signal=52%
GHO_ATF5_TARGETS_DN	16	-0.481429	-1.22339	0.237548	1	1	2724	tags=56%, list=14%, signal=65%
WHITFIELD_CELL_CYCLE_LITERATURE	42	-0.540551	-1.22299	0.327553	1	1	5329	tags=69%, list=27%, signal=95%
LUCAS_HNF4A_TARGETS_UP	58	-0.369329	-1.22267	0.251407	1	1	1221	tags=29%, list=6%, signal=31%
SERVITJA_LIVER_HNF1A_TARGETS_UP	132	-0.300982	-1.22093	0.190878	1	1	2841	tags=32%, list=15%, signal=37%
REACTOME_GLUCONEOGENESIS	32	-0.421856	-1.22053	0.238095	1	1	3192	tags=41%, list=16%, signal=48%
REACTOME_SYNTHESIS_OF_PC	28	-0.39231	-1.21972	0.233209	1	1	4237	tags=54%, list=22%, signal=68%
WU_CELL_MIGRATION	180	-0.321795	-1.21717	0.229779	1	1	2927	tags=37%, list=15%, signal=43%
GU_PDEF_TARGETS_DN	40	-0.39332	-1.21652	0.240283	1	1	1420	tags=28%, list=7%, signal=30%
GSE7509_UNSTIM_VS_IFNA_STIM_IMMATURE_DC_UP	184	-0.307993	-1.21506	0.218978	1	1	4264	tags=41%, list=22%, signal=52%
IIZUKA_LIVER_CANCER_PROGRESSION_G1_G2_DN	24	-0.452456	-1.21499	0.275335	1	1	6146	tags=67%, list=31%, signal=97%
YU_MYC_TARGETS_UP	42	-0.489508	-1.2121	0.330224	1	1	3944	tags=50%, list=20%, signal=62%
FISCHER_G2_M_CELL_CYCLE	229	-0.391755	-1.21151	0.31295	1	1	3912	tags=47%, list=20%, signal=58%
GO_REGULATION_OF_MAMMARY_GLAND_EPITHELIAL_CELL_PROLIFERATION	16	-0.44437	-1.21082	0.242701	1	1	2130	tags=31%, list=11%, signal=35%
GO_METANEPHRIC_NEPHRON_MORPHOGENESIS	26	-0.394192	-1.20784	0.256364	1	1	2595	tags=35%, list=13%, signal=40%
PID_PRL_SIGNALING_EVENTS_PATHWAY	23	-0.415953	-1.20725	0.265896	1	1	1922	tags=26%, list=10%, signal=29%
REACTOME_DISEASES_ASSOCIATED_WITH_GLYCOSYLATION_PRECURSOR_BIOSYNTHESIS	18	-0.461632	-1.20604	0.260784	1	1	2665	tags=28%, list=14%, signal=32%
GO_EPITHELIAL_TUBE_BRANCHING_INVOLVED_IN_LUNG_MORPHOGENESIS	29	-0.406884	-1.20553	0.241935	1	1	2502	tags=34%, list=13%, signal=39%
HALLMARK_ESTROGEN_RESPONSE_EARLY	199	-0.287233	-1.20553	0.190069	1	1	2895	tags=31%, list=15%, signal=36%
GO_POLYOL_CATABOLIC_PROCESS	24	-0.384316	-1.20448	0.236599	1	1	2529	tags=42%, list=13%, signal=48%
ELVIDGE_HIF1A_AND_HIF2A_TARGETS_DN	104	-0.360894	-1.2042	0.271347	1	1	2812	tags=37%, list=14%, signal=42%
GO_GOLGI_CISTERNA	111	-0.304705	-1.20395	0.200385	1	1	4006	tags=39%, list=20%, signal=48%
GO_PROTEIN_KINASE_A_REGULATORY_SUBUNIT_BINDING	20	-0.441648	-1.20384	0.264117	1	1	3802	tags=40%, list=19%, signal=50%
GO_CELL_CELL_ADHESION_MEDIATOR_ACTIVITY	50	-0.346685	-1.20355	0.216758	1	1	1862	tags=34%, list=10%, signal=37%
GO_SPERM_CAPACITATION	27	-0.390387	-1.20132	0.205263	1	1	3094	tags=37%, list=16%, signal=44%
GO_APICOLATERAL_PLASMA_MEMBRANE	18	-0.409763	-1.2011	0.231203	1	1	2858	tags=56%, list=15%, signal=65%
MEISSNER_NPC_HCP_WITH_H3K27ME3	79	-0.335612	-1.20076	0.232804	1	1	5136	tags=51%, list=26%, signal=68%
GNF2_RRM1	86	-0.500248	-1.20029	0.362617	1	1	4879	tags=56%, list=25%, signal=74%
GO_PHOSPHATASE_ACTIVATOR_ACTIVITY	16	-0.461943	-1.19912	0.261364	1	1	4060	tags=44%, list=21%, signal=55%
REACTOME_ACYL_CHAIN_REMODELLING_OF_PI	17	-0.43656	-1.1975	0.25	1	1	2410	tags=47%, list=12%, signal=54%
GO_POSTSYNAPTIC_SPECIALIZATION_INTRACELLULAR_COMPONENT	21	-0.396143	-1.1972	0.23133	1	1	1062	tags=29%, list=5%, signal=30%
GO_KERATINOCYTE_PROLIFERATION	39	-0.372936	-1.19446	0.235714	1	1	2527	tags=33%, list=13%, signal=38%
KOHOUTEK_CCNT1_TARGETS	47	-0.352747	-1.19385	0.232514	1	1	4948	tags=51%, list=25%, signal=68%
CHIARADONNA_NEOPLASTIC_TRANSFORMATION_CDC25_DN	143	-0.301648	-1.19335	0.213052	1	1	3259	tags=35%, list=17%, signal=42%
GO_COPI_VESICLE_COAT	15	-0.466028	-1.1927	0.296154	1	1	4417	tags=53%, list=23%, signal=69%
GO_PHOSPHATIDYLCHOLINE_ACYL_CHAIN_REMODELING	27	-0.392579	-1.1912	0.242583	1	1	2410	tags=33%, list=12%, signal=38%
MODULE_71	22	-0.410776	-1.18953	0.251282	1	1	2820	tags=36%, list=14%, signal=42%
GO_MITOTIC_CYTOKINETIC_PROCESS	23	-0.443285	-1.1891	0.295019	1	1	4099	tags=52%, list=21%, signal=66%
REACTOME_ACYL_CHAIN_REMODELLING_OF_PS	22	-0.400529	-1.18838	0.224832	1	1	2640	tags=41%, list=13%, signal=47%
SARRIO_EPITHELIAL_MESENCHYMAL_TRANSITION_UP	171	-0.395589	-1.18821	0.309702	1	1	4405	tags=49%, list=23%, signal=62%
HALLMARK_CHOLESTEROL_HOMEOSTASIS	73	-0.372514	-1.18754	0.317669	1	1	2988	tags=38%, list=15%, signal=45%
FONTAINE_PAPILLARY_THYROID_CARCINOMA_UP	66	-0.304672	-1.18547	0.229391	1	1	3350	tags=38%, list=17%, signal=46%
GO_PRONUCLEUS	16	-0.486306	-1.18539	0.30991	1	1	4316	tags=63%, list=22%, signal=80%
GO_PHOSPHATIDYLINOSITOL_ACYL_CHAIN_REMODELING	17	-0.434732	-1.18525	0.2375	1	1	2410	tags=47%, list=12%, signal=54%
SOTIRIOU_BREAST_CANCER_GRADE_1_VS_3_UP	149	-0.490243	-1.1848	0.367424	1	1	4999	tags=55%, list=26%, signal=73%
GO_COSTAMERE	19	-0.516639	-1.18315	0.318891	1	1	1387	tags=37%, list=7%, signal=40%
GO_MAINTENANCE_OF_GASTROINTESTINAL_EPITHELIUM	20	-0.422061	-1.18283	0.255208	1	1	4373	tags=55%, list=22%, signal=71%
GO_CELLULAR_MODIFIED_AMINO_ACID_METABOLIC_PROCESS	37	-0.356447	-1.18226	0.247232	1	1	3286	tags=41%, list=17%, signal=49%
MORF_EI24	133	-0.390777	-1.18122	0.31758	1	1	4802	tags=40%, list=25%, signal=52%
GO_ENDOPLASMIC_RETICULUM_TUBULAR_NETWORK_ORGANIZATION	16	-0.484966	-1.1802	0.316888	1	1	3668	tags=44%, list=19%, signal=54%
FARMER_BREAST_CANCER_CLUSTER_3	16	-0.470901	-1.17879	0.297248	1	1	1296	tags=31%, list=7%, signal=33%
GO_NUCLEOSIDE_MONOPHOSPHATE_METABOLIC_PROCESS	30	-0.371334	-1.17868	0.27156	1	1	3507	tags=43%, list=18%, signal=53%
COULOUARN_TEMPORAL_TGFB1_SIGNATURE_DN	136	-0.302614	-1.1786	0.238616	1	1	3274	tags=38%, list=17%, signal=46%
MODULE_357	78	-0.382925	-1.17829	0.294227	1	1	3379	tags=38%, list=17%, signal=46%
GO_S_ACYLTRANSFERASE_ACTIVITY	32	-0.371106	-1.17817	0.268102	1	1	2945	tags=41%, list=15%, signal=48%
MORF_BUB1	47	-0.449149	-1.17812	0.342441	1	1	3145	tags=40%, list=16%, signal=48%
GO_POSITIVE_REGULATION_OF_MORPHOGENESIS_OF_AN_EPITHELIUM	32	-0.363134	-1.17747	0.258865	1	1	2918	tags=31%, list=15%, signal=37%
GO_COPI_COATED_VESICLE_MEMBRANE	18	-0.453337	-1.17674	0.319608	1	1	4417	tags=56%, list=23%, signal=72%
GNF2_FEN1	56	-0.512201	-1.17668	0.377395	1	1	4879	tags=63%, list=25%, signal=83%
BCAT_BILD_ET_AL_UP	44	-0.362625	-1.1749	0.281716	1	1	3558	tags=36%, list=18%, signal=44%
RHODES_CANCER_META_SIGNATURE	63	-0.418997	-1.17427	0.306273	1	1	4377	tags=44%, list=22%, signal=57%
GO_ASYMMETRIC_CELL_DIVISION	20	-0.408248	-1.17416	0.267686	1	1	2756	tags=40%, list=14%, signal=47%
GO_SOLUTE_PROTON_ANTIPORTER_ACTIVITY	20	-0.429113	-1.17353	0.293135	1	1	2519	tags=45%, list=13%, signal=52%
GO_NUCLEOBASE_CONTAINING_COMPOUND_TRANSMEMBRANE_TRANSPORTER_ACTIVITY	43	-0.342048	-1.17237	0.2607	1	1	2274	tags=28%, list=12%, signal=32%
PID_A6B1_A6B4_INTEGRIN_PATHWAY	46	-0.377115	-1.17163	0.285714	1	1	2789	tags=37%, list=14%, signal=43%
GSE19888_ADENOSINE_A3R_ACT_VS_TCELL_MEMBRANES_ACT_AND_A3R_INH_PRETREAT_IN_MAST_CELL_DN	196	-0.316352	-1.1715	0.297398	1	1	2034	tags=24%, list=10%, signal=26%
RB_P107_DN.V1_DN	124	-0.319953	-1.17119	0.250965	1	1	4460	tags=40%, list=23%, signal=51%
CHYLA_CBFA2T3_TARGETS_DN	225	-0.259713	-1.17112	0.182125	1	1	2706	tags=26%, list=14%, signal=30%
GO_NONRIBOSOMAL_PEPTIDE_BIOSYNTHETIC_PROCESS	18	-0.417881	-1.16976	0.277207	1	1	1950	tags=33%, list=10%, signal=37%
GSE18893_TCONV_VS_TREG_24H_TNF_STIM_UP	194	-0.403762	-1.16869	0.34749	1	1	5946	tags=53%, list=30%, signal=75%
ELVIDGE_HIF1A_TARGETS_DN	91	-0.35599	-1.16849	0.301708	1	1	2812	tags=38%, list=14%, signal=45%
MODULE_54	255	-0.402271	-1.16749	0.360902	1	1	3799	tags=42%, list=19%, signal=51%
GO_LIGASE_ACTIVITY_FORMING_CARBON_OXYGEN_BONDS	22	-0.448578	-1.16742	0.321705	1	1	4353	tags=50%, list=22%, signal=64%
DELLA_RESPONSE_TO_TSA_AND_BUTYRATE	20	-0.423923	-1.1669	0.297913	1	1	1781	tags=40%, list=9%, signal=44%
PROVENZANI_METASTASIS_DN	139	-0.326785	-1.16681	0.279468	1	1	4771	tags=43%, list=24%, signal=57%
GO_PHOSPHATIDYLSERINE_METABOLIC_PROCESS	25	-0.385589	-1.16629	0.268376	1	1	2640	tags=40%, list=13%, signal=46%
GO_DNA_POLYMERASE_BINDING	17	-0.481797	-1.16449	0.332054	1	1	5411	tags=65%, list=28%, signal=89%
VERRECCHIA_RESPONSE_TO_TGFB1_C1	19	-0.436494	-1.16448	0.288201	1	1	3810	tags=42%, list=19%, signal=52%
WENG_POR_DOSAGE	20	-0.395806	-1.16445	0.277372	1	1	2683	tags=25%, list=14%, signal=29%
PYEON_CANCER_HEAD_AND_NECK_VS_CERVICAL_UP	184	-0.369937	-1.16429	0.311943	1	1	2835	tags=32%, list=14%, signal=37%
JIANG_HYPOXIA_VIA_VHL	18	-0.430051	-1.16215	0.295499	1	1	2891	tags=28%, list=15%, signal=33%
GO_REGULATION_OF_SKELETAL_MUSCLE_ADAPTATION	15	-0.41978	-1.16174	0.296903	1	1	3907	tags=47%, list=20%, signal=58%
GO_NAD_BIOSYNTHESIS_VIA_NICOTINAMIDE_RIBOSIDE_SALVAGE_PATHWAY	15	-0.420034	-1.16053	0.255159	1	1	4212	tags=47%, list=22%, signal=59%
GO_ENDOPLASMIC_RETICULUM_ORGANIZATION	51	-0.349261	-1.15928	0.3125	1	1	3942	tags=43%, list=20%, signal=54%
POOLA_INVASIVE_BREAST_CANCER_DN	127	-0.286385	-1.1589	0.231767	1	1	2684	tags=28%, list=14%, signal=33%
MARCINIAK_ER_STRESS_RESPONSE_VIA_CHOP	22	-0.391585	-1.15815	0.245353	1	1	2603	tags=41%, list=13%, signal=47%
WHITEFORD_PEDIATRIC_CANCER_MARKERS	113	-0.443812	-1.15764	0.361217	1	1	4720	tags=56%, list=24%, signal=73%
FRASOR_TAMOXIFEN_RESPONSE_UP	49	-0.351813	-1.15528	0.287253	1	1	2456	tags=35%, list=13%, signal=40%
GO_SODIUM_ION_IMPORT_ACROSS_PLASMA_MEMBRANE	15	-0.422629	-1.15474	0.256075	1	1	2519	tags=47%, list=13%, signal=54%
REACTOME_TFAP2_AP_2_FAMILY_REGULATES_TRANSCRIPTION_OF_GROWTH_FACTORS_AND_THEIR_RECEPTORS	15	-0.477326	-1.1547	0.311037	1	1	3085	tags=53%, list=16%, signal=63%
GO_MICROVILLUS_ORGANIZATION	24	-0.41091	-1.15397	0.301471	1	1	4143	tags=42%, list=21%, signal=53%
GO_EXOGENOUS_DRUG_CATABOLIC_PROCESS	21	-0.436989	-1.15387	0.291297	1	1	1770	tags=33%, list=9%, signal=37%
MCBRYAN_PUBERTAL_BREAST_3_4WK_UP	204	-0.272486	-1.15384	0.243103	1	1	2623	tags=29%, list=13%, signal=34%
GO_NEGATIVE_REGULATION_OF_CELL_DIVISION	17	-0.427898	-1.15365	0.294434	1	1	3710	tags=41%, list=19%, signal=51%
BORLAK_LIVER_CANCER_EGF_UP	53	-0.344158	-1.1534	0.278409	1	1	1822	tags=28%, list=9%, signal=31%
MODULE_297	78	-0.370398	-1.15111	0.333333	1	1	3379	tags=37%, list=17%, signal=45%
ELVIDGE_HYPOXIA_UP	169	-0.332796	-1.15105	0.308129	1	1	2812	tags=34%, list=14%, signal=40%
GO_MAMMARY_GLAND_MORPHOGENESIS	46	-0.333904	-1.15071	0.266667	1	1	1415	tags=24%, list=7%, signal=26%
TOOKER_GEMCITABINE_RESISTANCE_DN	119	-0.322702	-1.15064	0.299456	1	1	3023	tags=29%, list=15%, signal=35%
GO_UBIQUITIN_DEPENDENT_PROTEIN_CATABOLIC_PROCESS_VIA_THE_MULTIVESICULAR_BODY_SORTING_PATHWAY	21	-0.396425	-1.14871	0.288032	1	1	2080	tags=33%, list=11%, signal=37%
KEGG_TIGHT_JUNCTION	132	-0.292601	-1.14865	0.26178	1	1	2986	tags=32%, list=15%, signal=37%
JOHANSSON_GLIOMAGENESIS_BY_PDGFB_DN	22	-0.365207	-1.14795	0.281588	1	1	1104	tags=23%, list=6%, signal=24%
KEGG_BASE_EXCISION_REPAIR	33	-0.420124	-1.1477	0.340952	1	1	5221	tags=52%, list=27%, signal=70%
EGUCHI_CELL_CYCLE_RB1_TARGETS	23	-0.554204	-1.14632	0.411197	1	1	4257	tags=57%, list=22%, signal=72%
MODULE_519	15	-0.461017	-1.1456	0.325	1	1	3245	tags=40%, list=17%, signal=48%
OISHI_CHOLANGIOMA_STEM_CELL_LIKE_DN	266	-0.298558	-1.14247	0.304587	1	1	2162	tags=29%, list=11%, signal=32%
GO_DNA_HELICASE_COMPLEX	15	-0.462076	-1.14236	0.337209	1	1	5271	tags=60%, list=27%, signal=82%
REACTOME_RHO_GTPASES_ACTIVATE_PKNS	34	-0.389678	-1.14219	0.32675	1	1	3994	tags=32%, list=20%, signal=41%
WEIGEL_OXIDATIVE_STRESS_BY_TBH_AND_H2O2	35	-0.351277	-1.14173	0.303704	1	1	1753	tags=29%, list=9%, signal=31%
MODULE_337	60	-0.367903	-1.14134	0.329044	1	1	3135	tags=33%, list=16%, signal=40%
CROONQUIST_IL6_DEPRIVATION_DN	94	-0.457572	-1.14117	0.397727	1	1	5329	tags=60%, list=27%, signal=81%
CHR1Q41	33	-0.419879	-1.14061	0.331395	1	1	5171	tags=55%, list=26%, signal=74%
BECKER_TAMOXIFEN_RESISTANCE_UP	54	-0.356046	-1.14041	0.320076	1	1	947	tags=19%, list=5%, signal=19%
GO_MANNOSYLTRANSFERASE_ACTIVITY	26	-0.369836	-1.13974	0.328767	1	1	2609	tags=27%, list=13%, signal=31%
KEGG_ARGININE_AND_PROLINE_METABOLISM	53	-0.316442	-1.13818	0.294007	1	1	3303	tags=36%, list=17%, signal=43%
PID_SYNDECAN_3_PATHWAY	17	-0.390903	-1.13679	0.291667	1	1	2855	tags=41%, list=15%, signal=48%
GO_ATPASE_ACTIVATOR_ACTIVITY	24	-0.380932	-1.13644	0.315118	1	1	4907	tags=46%, list=25%, signal=61%
GO_VIRAL_BUDDING	25	-0.412052	-1.13591	0.334615	1	1	4093	tags=56%, list=21%, signal=71%
GO_CYCLIN_DEPENDENT_PROTEIN_KINASE_ACTIVITY	30	-0.375265	-1.13528	0.311787	1	1	5310	tags=57%, list=27%, signal=78%
GO_ENDOSOME_TRANSPORT_VIA_MULTIVESICULAR_BODY_SORTING_PATHWAY	24	-0.393199	-1.13395	0.309665	1	1	4093	tags=42%, list=21%, signal=53%
REACTOME_RHO_GTPASES_ACTIVATE_PAKS	21	-0.456828	-1.13276	0.338739	1	1	450	tags=24%, list=2%, signal=24%
GO_GOLGI_CISTERNA_MEMBRANE	88	-0.285659	-1.13244	0.268714	1	1	3998	tags=35%, list=20%, signal=44%
GO_HETEROCHROMATIN_ORGANIZATION	17	-0.405792	-1.13196	0.315044	1	1	2719	tags=41%, list=14%, signal=48%
SESTO_RESPONSE_TO_UV_C5	46	-0.417922	-1.13171	0.337687	1	1	2266	tags=33%, list=12%, signal=37%
GO_REGULATION_OF_CARDIAC_MUSCLE_CELL_ACTION_POTENTIAL	28	-0.381374	-1.1315	0.314607	1	1	3188	tags=43%, list=16%, signal=51%
GO_STEROID_DEHYDROGENASE_ACTIVITY_ACTING_ON_THE_CH_OH_GROUP_OF_DONORS_NAD_OR_NADP_AS_ACCEPTOR	28	-0.388412	-1.1307	0.317544	1	1	4567	tags=46%, list=23%, signal=60%
GNF2_CKS1B	36	-0.512326	-1.12949	0.419048	1	1	4999	tags=58%, list=26%, signal=78%
LIU_CMYB_TARGETS_UP	159	-0.260475	-1.12846	0.242735	1	1	732	tags=16%, list=4%, signal=16%
LEE_LIVER_CANCER_SURVIVAL_DN	174	-0.347951	-1.12835	0.353261	1	1	3620	tags=36%, list=19%, signal=43%
REACTOME_MITOCHONDRIAL_TRNA_AMINOACYLATION	18	-0.450742	-1.12822	0.355731	1	1	4353	tags=56%, list=22%, signal=71%
PID_ARF_3PATHWAY	19	-0.435488	-1.12725	0.366197	1	1	962	tags=26%, list=5%, signal=28%
REACTOME_CYCLIN_A_B1_B2_ASSOCIATED_EVENTS_DURING_G2_M_TRANSITION	25	-0.4424	-1.12584	0.35436	1	1	3762	tags=48%, list=19%, signal=59%
ISHIDA_E2F_TARGETS	53	-0.472367	-1.12521	0.400379	1	1	4999	tags=55%, list=26%, signal=73%
GO_MAMMARY_GLAND_DUCT_MORPHOGENESIS	33	-0.340531	-1.12491	0.29009	1	1	1415	tags=24%, list=7%, signal=26%
NADERI_BREAST_CANCER_PROGNOSIS_UP	51	-0.389635	-1.12482	0.34657	1	1	4818	tags=47%, list=25%, signal=62%
GO_LUNG_EPITHELIUM_DEVELOPMENT	36	-0.340597	-1.12462	0.322581	1	1	1102	tags=22%, list=6%, signal=24%
ODONNELL_TARGETS_OF_MYC_AND_TFRC_DN	45	-0.44387	-1.12392	0.394737	1	1	4737	tags=51%, list=24%, signal=67%
RGTTAMWNATT_HNF1_01	72	-0.312028	-1.12279	0.30662	1	1	4566	tags=39%, list=23%, signal=51%
DELPUECH_FOXO3_TARGETS_DN	34	-0.418448	-1.12271	0.3659	1	1	4679	tags=50%, list=24%, signal=66%
GARGALOVIC_RESPONSE_TO_OXIDIZED_PHOSPHOLIPIDS_RED_UP	15	-0.438864	-1.12253	0.349624	1	1	4416	tags=40%, list=23%, signal=52%
GO_MITOTIC_SPINDLE_ASSEMBLY	53	-0.38862	-1.12135	0.36	1	1	5022	tags=47%, list=26%, signal=63%
KEGG_TERPENOID_BACKBONE_BIOSYNTHESIS	15	-0.462053	-1.12129	0.36	1	1	2676	tags=47%, list=14%, signal=54%
GO_FUCOSYLATION	20	-0.381376	-1.12074	0.299413	1	1	782	tags=25%, list=4%, signal=26%
BIOCARTA_HIF_PATHWAY	15	-0.427888	-1.12052	0.336431	1	1	1352	tags=27%, list=7%, signal=29%
FARMER_BREAST_CANCER_APOCRINE_VS_BASAL	322	-0.268358	-1.11983	0.274874	1	1	3417	tags=32%, list=17%, signal=38%
GO_HAIR_FOLLICLE_MATURATION	17	-0.402299	-1.11874	0.349462	1	1	3607	tags=41%, list=18%, signal=50%
GO_MAMMARY_GLAND_EPITHELIAL_CELL_PROLIFERATION	26	-0.35869	-1.11872	0.341818	1	1	2130	tags=27%, list=11%, signal=30%
GO_ATPASE_REGULATOR_ACTIVITY	39	-0.350708	-1.11847	0.328996	1	1	4907	tags=41%, list=25%, signal=55%
MORF_GPX4	54	-0.456314	-1.11802	0.39112	1	1	5549	tags=50%, list=28%, signal=70%
GO_PHOSPHATIDYLGLYCEROL_METABOLIC_PROCESS	25	-0.362104	-1.11767	0.314239	1	1	2860	tags=36%, list=15%, signal=42%
KOBAYASHI_EGFR_SIGNALING_24HR_DN	246	-0.406735	-1.11759	0.403774	1	1	5025	tags=50%, list=26%, signal=66%
WANG_RECURRENT_LIVER_CANCER_UP	20	-0.414408	-1.11715	0.351449	1	1	3490	tags=40%, list=18%, signal=49%
ANDERSEN_CHOLANGIOCARCINOMA_CLASS1	60	-0.364826	-1.11578	0.349146	1	1	3118	tags=35%, list=16%, signal=42%
GNF2_SPRR1B	23	-0.493646	-1.11443	0.386364	1	1	3374	tags=35%, list=17%, signal=42%
BURTON_ADIPOGENESIS_PEAK_AT_24HR	43	-0.447384	-1.11414	0.384615	1	1	4737	tags=47%, list=24%, signal=61%
GO_PROTEIN_DISULFIDE_ISOMERASE_ACTIVITY	16	-0.41603	-1.11393	0.331407	1	1	1275	tags=31%, list=7%, signal=33%
OUELLET_CULTURED_OVARIAN_CANCER_INVASIVE_VS_LMP_UP	67	-0.329998	-1.11392	0.338858	1	1	3562	tags=36%, list=18%, signal=44%
GO_THIOLESTER_HYDROLASE_ACTIVITY	34	-0.349802	-1.11379	0.32	1	1	1997	tags=21%, list=10%, signal=23%
GO_GLUCAN_CATABOLIC_PROCESS	23	-0.381831	-1.11369	0.33578	1	1	3926	tags=39%, list=20%, signal=49%
YOKOE_CANCER_TESTIS_ANTIGENS	34	-0.329714	-1.11249	0.283505	1	1	2896	tags=38%, list=15%, signal=45%
GO_NUCLEOTIDE_SUGAR_METABOLIC_PROCESS	17	-0.410868	-1.11163	0.333333	1	1	3954	tags=53%, list=20%, signal=66%
GO_ESCRT_COMPLEX	27	-0.390862	-1.11145	0.369048	1	1	4093	tags=52%, list=21%, signal=65%
GO_HEXOSE_CATABOLIC_PROCESS	33	-0.357894	-1.11134	0.346591	1	1	4957	tags=45%, list=25%, signal=61%
MOOTHA_GLYCOLYSIS	20	-0.399868	-1.11047	0.327138	1	1	3192	tags=40%, list=16%, signal=48%
REACTOME_COPI_MEDIATED_ANTEROGRADE_TRANSPORT	101	-0.326949	-1.10911	0.371316	1	1	4082	tags=40%, list=21%, signal=50%
MAINA_VHL_TARGETS_DN	16	-0.413706	-1.10839	0.340909	1	1	4191	tags=56%, list=21%, signal=72%
DELACROIX_RAR_TARGETS_UP	47	-0.318834	-1.10808	0.322097	1	1	2227	tags=30%, list=11%, signal=34%
REACTOME_XENOBIOTICS	23	-0.4088	-1.10782	0.341637	1	1	2237	tags=30%, list=11%, signal=34%
SHIPP_DLBCL_VS_FOLLICULAR_LYMPHOMA_UP	44	-0.41758	-1.10762	0.379771	1	1	2905	tags=39%, list=15%, signal=45%
GO_PROTEIN_PALMITOYLATION	34	-0.332087	-1.10666	0.341603	1	1	2945	tags=38%, list=15%, signal=45%
REACTOME_CELL_CELL_COMMUNICATION	130	-0.28479	-1.10664	0.305506	1	1	1489	tags=24%, list=8%, signal=26%
GO_PHOSPHATIDYLSERINE_ACYL_CHAIN_REMODELING	21	-0.373062	-1.10661	0.326667	1	1	2640	tags=38%, list=13%, signal=44%
GO_REGULATION_OF_HAIR_CYCLE	25	-0.355159	-1.10579	0.326821	1	1	1415	tags=24%, list=7%, signal=26%
GO_CARDIAC_MUSCLE_FIBER_DEVELOPMENT	18	-0.371429	-1.10566	0.316151	1	1	3940	tags=39%, list=20%, signal=49%
KEGG_GLYCOLYSIS_GLUCONEOGENESIS	60	-0.321048	-1.10566	0.323583	1	1	3470	tags=35%, list=18%, signal=42%
GO_REGULATION_OF_GOLGI_ORGANIZATION	15	-0.40786	-1.10549	0.315789	1	1	494	tags=20%, list=3%, signal=21%
DOANE_RESPONSE_TO_ANDROGEN_UP	173	-0.264999	-1.10488	0.289568	1	1	3401	tags=34%, list=17%, signal=40%
GO_MITOTIC_CYTOKINESIS	67	-0.336159	-1.10382	0.355388	1	1	4962	tags=48%, list=25%, signal=64%
PEDERSEN_TARGETS_OF_611CTF_ISOFORM_OF_ERBB2	74	-0.347525	-1.10349	0.369202	1	1	2021	tags=31%, list=10%, signal=35%
GO_GOLGI_STACK	140	-0.280306	-1.10346	0.313953	1	1	4006	tags=35%, list=20%, signal=44%
KIM_MYCL1_AMPLIFICATION_TARGETS_DN	19	-0.393063	-1.10231	0.348148	1	1	1927	tags=26%, list=10%, signal=29%
WU_APOPTOSIS_BY_CDKN1A_VIA_TP53	52	-0.432152	-1.1021	0.406427	1	1	3912	tags=44%, list=20%, signal=55%
REACTOME_EPHRIN_SIGNALING	19	-0.380548	-1.10188	0.318681	1	1	1579	tags=32%, list=8%, signal=34%
GO_MONOSACCHARIDE_CATABOLIC_PROCESS	39	-0.351396	-1.1016	0.31903	1	1	3954	tags=36%, list=20%, signal=45%
GO_EPIDERMIS_DEVELOPMENT	455	-0.269258	-1.10004	0.311594	1	1	3369	tags=25%, list=17%, signal=30%
GO_CELL_CELL_JUNCTION_ASSEMBLY	120	-0.279689	-1.09926	0.314748	1	1	2109	tags=26%, list=11%, signal=29%
CHR2Q35	69	-0.342711	-1.09926	0.359347	1	1	5268	tags=49%, list=27%, signal=67%
GO_DE_NOVO_PROTEIN_FOLDING	38	-0.395689	-1.09877	0.373646	1	1	3445	tags=45%, list=18%, signal=54%
GO_PHOSPHATIDYLCHOLINE_METABOLIC_PROCESS	41	-0.331724	-1.09805	0.310764	1	1	2422	tags=29%, list=12%, signal=33%
CADWELL_ATG16L1_TARGETS_DN	59	-0.312916	-1.09781	0.335034	1	1	3662	tags=37%, list=19%, signal=46%
GO_REGULATION_OF_ACTIN_FILAMENT_BASED_MOVEMENT	42	-0.323783	-1.09776	0.330435	1	1	2760	tags=33%, list=14%, signal=39%
PELLICCIOTTA_HDAC_IN_ANTIGEN_PRESENTATION_UP	61	-0.378021	-1.09758	0.381503	1	1	4884	tags=46%, list=25%, signal=61%
ONDER_CDH1_TARGETS_3_DN	58	-0.362301	-1.09743	0.366894	1	1	3506	tags=38%, list=18%, signal=46%
GSE20727_CTRL_VS_ROS_INH_AND_DNFB_ALLERGEN_TREATED_DC_DN	185	-0.300666	-1.09657	0.345521	1	1	3555	tags=31%, list=18%, signal=38%
GO_GPI_ANCHOR_BIOSYNTHETIC_PROCESS	31	-0.373813	-1.09591	0.34556	1	1	5658	tags=52%, list=29%, signal=73%
BYSTRYKH_HEMATOPOIESIS_STEM_CELL_SCP2_QTL_TRANS	26	-0.332468	-1.09404	0.326165	1	1	3164	tags=38%, list=16%, signal=46%
MODULE_154	73	-0.346861	-1.09282	0.362637	1	1	3379	tags=36%, list=17%, signal=43%
REACTOME_GOLGI_TO_ER_RETROGRADE_TRANSPORT	132	-0.309165	-1.09092	0.365613	1	1	4482	tags=40%, list=23%, signal=52%
GO_MITOTIC_SPINDLE_ORGANIZATION	102	-0.344655	-1.09066	0.373606	1	1	4332	tags=40%, list=22%, signal=51%
GO_PEPTIDYL_L_CYSTEINE_S_PALMITOYLATION	22	-0.357871	-1.09022	0.353057	1	1	2945	tags=45%, list=15%, signal=53%
MEISSNER_BRAIN_HCP_WITH_H3K27ME3	262	-0.275116	-1.09002	0.328333	1	1	3098	tags=28%, list=16%, signal=33%
COULOUARN_TEMPORAL_TGFB1_SIGNATURE_UP	109	-0.308311	-1.08988	0.356364	1	1	3056	tags=32%, list=16%, signal=38%
AKL_HTLV1_INFECTION_UP	27	-0.361645	-1.08984	0.389831	1	1	1538	tags=22%, list=8%, signal=24%
GSE18281_PERIMEDULLARY_CORTICAL_REGION_VS_WHOLE_CORTEX_THYMUS_UP	198	-0.283642	-1.08883	0.364641	1	1	3366	tags=33%, list=17%, signal=40%
GO_CARBOHYDRATE_PHOSPHORYLATION	25	-0.346761	-1.08861	0.361781	1	1	2665	tags=32%, list=14%, signal=37%
BAE_BRCA1_TARGETS_UP	69	-0.316554	-1.08849	0.366795	1	1	4325	tags=38%, list=22%, signal=48%
PRAMOONJAGO_SOX4_TARGETS_UP	51	-0.370815	-1.08803	0.374088	1	1	3106	tags=39%, list=16%, signal=46%
SMID_BREAST_CANCER_RELAPSE_IN_BRAIN_DN	77	-0.308264	-1.08802	0.342056	1	1	1575	tags=23%, list=8%, signal=25%
GO_LABYRINTHINE_LAYER_BLOOD_VESSEL_DEVELOPMENT	20	-0.3536	-1.08782	0.32696	1	1	1093	tags=25%, list=6%, signal=26%
GO_AMINO_ACID_ACTIVATION	30	-0.403577	-1.08758	0.403101	1	1	3791	tags=47%, list=19%, signal=58%
MODULE_42	25	-0.516434	-1.08604	0.422311	1	1	6846	tags=64%, list=35%, signal=98%
GO_OXIDOREDUCTASE_ACTIVITY_ACTING_ON_CH_OH_GROUP_OF_DONORS	128	-0.294952	-1.08503	0.329806	1	1	4263	tags=36%, list=22%, signal=46%
GO_NEGATIVE_REGULATION_OF_NECROTIC_CELL_DEATH	16	-0.402441	-1.08502	0.375926	1	1	4815	tags=44%, list=25%, signal=58%
REACTOME_TGF_BETA_RECEPTOR_SIGNALING_IN_EMT_EPITHELIAL_TO_MESENCHYMAL_TRANSITION	16	-0.408402	-1.0845	0.359116	1	1	1507	tags=31%, list=8%, signal=34%
GO_REGULATION_OF_CHOLESTEROL_BIOSYNTHETIC_PROCESS	43	-0.372678	-1.0841	0.379771	1	1	3132	tags=35%, list=16%, signal=41%
GO_POSITIVE_REGULATION_OF_SODIUM_ION_TRANSMEMBRANE_TRANSPORT	21	-0.364893	-1.0823	0.346429	1	1	3864	tags=52%, list=20%, signal=65%
GO_REGULATION_OF_EPIDERMAL_CELL_DIFFERENTIATION	57	-0.311326	-1.08225	0.344948	1	1	2626	tags=28%, list=13%, signal=32%
GO_FLAVONOID_METABOLIC_PROCESS	15	-0.468253	-1.08187	0.396491	1	1	3025	tags=40%, list=15%, signal=47%
MURAKAMI_UV_RESPONSE_6HR_UP	32	-0.366346	-1.0818	0.375246	1	1	2789	tags=34%, list=14%, signal=40%
WANG_ADIPOGENIC_GENES_REPRESSED_BY_SIRT1	25	-0.365019	-1.08144	0.369888	1	1	4022	tags=52%, list=21%, signal=65%
GO_EPITHELIAL_STRUCTURE_MAINTENANCE	28	-0.340751	-1.08116	0.355752	1	1	3413	tags=39%, list=17%, signal=48%
CUI_GLUCOSE_DEPRIVATION	59	-0.320713	-1.08064	0.373646	1	1	3737	tags=36%, list=19%, signal=44%
SHETH_LIVER_CANCER_VS_TXNIP_LOSS_PAM1	252	-0.252763	-1.08055	0.327239	1	1	3057	tags=29%, list=16%, signal=33%
REACTOME_SUMOYLATION_OF_DNA_METHYLATION_PROTEINS	16	-0.411133	-1.07937	0.368627	1	1	3865	tags=44%, list=20%, signal=54%
GO_MOVEMENT_IN_ENVIRONMENT_OF_OTHER_ORGANISM_INVOLVED_IN_SYMBIOTIC_INTERACTION	35	-0.382527	-1.07888	0.38835	1	1	3106	tags=34%, list=16%, signal=41%
GSE8621_UNSTIM_VS_LPS_PRIMED_AND_LPS_STIM_MACROPHAGE_UP	195	-0.263032	-1.07881	0.336557	1	1	3652	tags=34%, list=19%, signal=42%
GO_MYOSIN_V_BINDING	17	-0.403349	-1.07764	0.360958	1	1	3431	tags=47%, list=18%, signal=57%
MCBRYAN_PUBERTAL_BREAST_5_6WK_UP	117	-0.282217	-1.07711	0.343486	1	1	3991	tags=40%, list=20%, signal=50%
GARGALOVIC_RESPONSE_TO_OXIDIZED_PHOSPHOLIPIDS_TURQUOISE_DN	55	-0.360879	-1.07707	0.382298	1	1	4752	tags=55%, list=24%, signal=72%
MORF_RAB5A	94	-0.3583	-1.07628	0.412098	1	1	5703	tags=45%, list=29%, signal=63%
GO_CELL_ADHESION_MEDIATOR_ACTIVITY	59	-0.300324	-1.07628	0.318841	1	1	2787	tags=36%, list=14%, signal=41%
BENPORATH_PROLIFERATION	143	-0.38598	-1.07572	0.420857	1	1	5858	tags=55%, list=30%, signal=78%
GO_CARBOHYDRATE_KINASE_ACTIVITY	21	-0.364111	-1.07563	0.365809	1	1	2665	tags=33%, list=14%, signal=39%
FRASOR_RESPONSE_TO_ESTRADIOL_DN	74	-0.284644	-1.07435	0.340242	1	1	2909	tags=35%, list=15%, signal=41%
MORI_IMMATURE_B_LYMPHOCYTE_DN	86	-0.39864	-1.07433	0.423792	1	1	4737	tags=49%, list=24%, signal=64%
GO_PYRIMIDINE_RIBONUCLEOTIDE_BIOSYNTHETIC_PROCESS	21	-0.376563	-1.07404	0.386905	1	1	4776	tags=33%, list=24%, signal=44%
MARTORIATI_MDM4_TARGETS_FETAL_LIVER_UP	223	-0.261803	-1.0739	0.335835	1	1	2682	tags=24%, list=14%, signal=28%
GO_XENOBIOTIC_METABOLIC_PROCESS	107	-0.302734	-1.07287	0.357143	1	1	2237	tags=28%, list=11%, signal=31%
XU_HGF_SIGNALING_NOT_VIA_AKT1_6HR	25	-0.392595	-1.07255	0.393321	1	1	3564	tags=44%, list=18%, signal=54%
GO_HAIR_CELL_DIFFERENTIATION	39	-0.320543	-1.07234	0.367113	1	1	2969	tags=26%, list=15%, signal=30%
GO_HINDLIMB_MORPHOGENESIS	36	-0.317098	-1.07133	0.366221	1	1	988	tags=22%, list=5%, signal=23%
REACTOME_TERMINATION_OF_O_GLYCAN_BIOSYNTHESIS	23	-0.355445	-1.07126	0.334437	1	1	3918	tags=43%, list=20%, signal=54%
GO_ORGANOPHOSPHATE_ESTER_TRANSMEMBRANE_TRANSPORTER_ACTIVITY	25	-0.332834	-1.07117	0.371916	1	1	2274	tags=28%, list=12%, signal=32%
REACTOME_MICROAUTOPHAGY	28	-0.355365	-1.07088	0.383877	1	1	2201	tags=39%, list=11%, signal=44%
MARTORIATI_MDM4_TARGETS_NEUROEPITHELIUM_UP	162	-0.261003	-1.07081	0.357532	1	1	2193	tags=22%, list=11%, signal=24%
PID_ARF6_DOWNSTREAM_PATHWAY	15	-0.397049	-1.07061	0.390385	1	1	2146	tags=33%, list=11%, signal=37%
RICKMAN_TUMOR_DIFFERENTIATED_WELL_VS_POORLY_DN	370	-0.296573	-1.06995	0.389513	1	1	3141	tags=29%, list=16%, signal=34%
GO_TRANSFERASE_ACTIVITY_TRANSFERRING_HEXOSYL_GROUPS	211	-0.266924	-1.06973	0.344168	1	1	2221	tags=21%, list=11%, signal=23%
GO_METAPHASE_PLATE_CONGRESSION	57	-0.343635	-1.06906	0.371795	1	1	2840	tags=32%, list=15%, signal=37%
FARMER_BREAST_CANCER_BASAL_VS_LULMINAL	321	-0.247155	-1.06806	0.34662	1	1	3417	tags=31%, list=17%, signal=37%
PID_ERBB_NETWORK_PATHWAY	15	-0.424787	-1.06799	0.380435	1	1	3326	tags=47%, list=17%, signal=56%
GO_EPITHELIAL_CELL_CELL_ADHESION	15	-0.399286	-1.0676	0.38294	1	1	1736	tags=40%, list=9%, signal=44%
GO_ATTACHMENT_OF_SPINDLE_MICROTUBULES_TO_KINETOCHORE	32	-0.39601	-1.06754	0.412409	1	1	2796	tags=34%, list=14%, signal=40%
LIANG_HEMATOPOIESIS_STEM_CELL_NUMBER_SMALL_VS_HUGE_UP	37	-0.319078	-1.06751	0.380597	1	1	1817	tags=27%, list=9%, signal=30%
BERENJENO_TRANSFORMED_BY_RHOA_FOREVER_DN	29	-0.361652	-1.06749	0.37108	1	1	3170	tags=45%, list=16%, signal=53%
VANTVEER_BREAST_CANCER_METASTASIS_DN	126	-0.354171	-1.06747	0.424632	1	1	3762	tags=38%, list=19%, signal=47%
GO_INTRAMOLECULAR_OXIDOREDUCTASE_ACTIVITY	45	-0.306264	-1.06634	0.362101	1	1	5423	tags=51%, list=28%, signal=71%
ZWANG_EGF_INTERVAL_DN	199	-0.259106	-1.06551	0.341328	1	1	3044	tags=27%, list=16%, signal=32%
GO_EPHRIN_RECEPTOR_SIGNALING_PATHWAY	85	-0.2984	-1.06536	0.381215	1	1	1853	tags=25%, list=9%, signal=27%
TIEN_INTESTINE_PROBIOTICS_24HR_DN	205	-0.293911	-1.0638	0.383094	1	1	3038	tags=28%, list=16%, signal=33%
PEDERSEN_METASTASIS_BY_ERBB2_ISOFORM_3	18	-0.383908	-1.0637	0.369565	1	1	3987	tags=39%, list=20%, signal=49%
GO_CELL_CELL_JUNCTION_ORGANIZATION	152	-0.268713	-1.0634	0.369485	1	1	2109	tags=26%, list=11%, signal=29%
WILCOX_RESPONSE_TO_PROGESTERONE_UP	150	-0.298151	-1.06325	0.388401	1	1	3762	tags=36%, list=19%, signal=44%
GO_REGULATION_OF_MESONEPHROS_DEVELOPMENT	26	-0.33995	-1.06276	0.389771	1	1	3804	tags=46%, list=19%, signal=57%
GO_ESTABLISHMENT_OR_MAINTENANCE_OF_BIPOLAR_CELL_POLARITY	46	-0.309924	-1.06274	0.385475	1	1	2756	tags=28%, list=14%, signal=33%
GO_MAINTENANCE_OF_PROTEIN_LOCATION_IN_CELL	73	-0.284216	-1.06255	0.392233	1	1	3074	tags=30%, list=16%, signal=36%
GO_EPHRIN_RECEPTOR_ACTIVITY	19	-0.367991	-1.06093	0.367159	1	1	1570	tags=32%, list=8%, signal=34%
AMIT_EGF_RESPONSE_120_MCF10A	40	-0.345012	-1.06067	0.375	1	1	2535	tags=28%, list=13%, signal=32%
PEDERSEN_METASTASIS_BY_ERBB2_ISOFORM_4	106	-0.260482	-1.06026	0.358885	1	1	2190	tags=24%, list=11%, signal=26%
GO_REGULATION_OF_CENTROSOME_DUPLICATION	43	-0.337757	-1.05982	0.410681	1	1	4093	tags=35%, list=21%, signal=44%
GO_SULFATE_TRANSPORT	17	-0.37886	-1.05898	0.39499	1	1	2192	tags=41%, list=11%, signal=46%
YANG_BREAST_CANCER_ESR1_UP	36	-0.322443	-1.05845	0.370909	1	1	2874	tags=33%, list=15%, signal=39%
UEDA_PERIFERAL_CLOCK	166	-0.263294	-1.0583	0.367673	1	1	2892	tags=27%, list=15%, signal=32%
PEDERSEN_METASTASIS_BY_ERBB2_ISOFORM_7	374	-0.250723	-1.05822	0.378571	1	1	2469	tags=26%, list=13%, signal=30%
MORF_PSMC2	112	-0.358192	-1.05792	0.424015	1	1	5842	tags=45%, list=30%, signal=63%
HINATA_NFKB_TARGETS_KERATINOCYTE_DN	23	-0.374095	-1.05677	0.385586	1	1	3340	tags=48%, list=17%, signal=58%
MORF_GSPT1	47	-0.407258	-1.05668	0.440298	1	1	4802	tags=45%, list=25%, signal=59%
GO_HYDRO_LYASE_ACTIVITY	54	-0.300101	-1.05631	0.382463	1	1	4848	tags=44%, list=25%, signal=59%
GO_CHAPERONE_MEDIATED_PROTEIN_COMPLEX_ASSEMBLY	20	-0.375778	-1.05488	0.418251	1	1	5930	tags=70%, list=30%, signal=100%
MORF_MTA1	98	-0.346279	-1.0542	0.424762	1	1	5595	tags=45%, list=29%, signal=63%
GO_STEROID_DEHYDROGENASE_ACTIVITY	34	-0.347109	-1.05346	0.391771	1	1	4567	tags=41%, list=23%, signal=54%
GO_CARBON_OXYGEN_LYASE_ACTIVITY	72	-0.287418	-1.05332	0.355839	1	1	4959	tags=44%, list=25%, signal=59%
HOFMANN_MYELODYSPLASTIC_SYNDROM_RISK_UP	22	-0.392967	-1.0522	0.401099	1	1	1435	tags=27%, list=7%, signal=29%
WANG_HCP_PROSTATE_CANCER	103	-0.263424	-1.05174	0.376384	1	1	2687	tags=26%, list=14%, signal=30%
GO_REGULATION_OF_KERATINOCYTE_PROLIFERATION	29	-0.34487	-1.05102	0.396491	1	1	2527	tags=34%, list=13%, signal=40%
GO_PURINE_NUCLEOTIDE_TRANSPORT	17	-0.363647	-1.05098	0.371212	1	1	3115	tags=35%, list=16%, signal=42%
GO_PROTEIN_HORMONE_RECEPTOR_ACTIVITY	18	-0.350739	-1.05089	0.393053	1	1	3721	tags=39%, list=19%, signal=48%
BOYAULT_LIVER_CANCER_SUBCLASS_G56_DN	16	-0.388328	-1.05078	0.406489	1	1	2450	tags=38%, list=13%, signal=43%
GO_POSITIVE_REGULATION_OF_ATPASE_ACTIVITY	52	-0.297941	-1.05065	0.411321	1	1	3586	tags=33%, list=18%, signal=40%
GSE20715_0H_VS_48H_OZONE_LUNG_DN	196	-0.28257	-1.05064	0.38676	1	1	3737	tags=35%, list=19%, signal=43%
GO_ESTABLISHMENT_OF_EPITHELIAL_CELL_POLARITY	29	-0.334445	-1.05006	0.397287	1	1	3879	tags=34%, list=20%, signal=43%
PID_INTEGRIN_A9B1_PATHWAY	25	-0.339061	-1.04935	0.418386	1	1	3241	tags=36%, list=17%, signal=43%
GO_O_ACYLTRANSFERASE_ACTIVITY	47	-0.298336	-1.04931	0.381371	1	1	3181	tags=30%, list=16%, signal=35%
JIANG_VHL_TARGETS	83	-0.305853	-1.04914	0.409524	1	1	3023	tags=27%, list=15%, signal=31%
BOYAULT_LIVER_CANCER_SUBCLASS_G12_UP	39	-0.360721	-1.04891	0.429658	1	1	4076	tags=38%, list=21%, signal=48%
GO_REGULATION_OF_POSTSYNAPTIC_MEMBRANE_NEUROTRANSMITTER_RECEPTOR_LEVELS	64	-0.30918	-1.04888	0.397849	1	1	2842	tags=33%, list=15%, signal=38%
MISSIAGLIA_REGULATED_BY_METHYLATION_DN	113	-0.364886	-1.04849	0.432584	1	1	4604	tags=44%, list=24%, signal=58%
GO_ORGANIC_HYDROXY_COMPOUND_CATABOLIC_PROCESS	68	-0.281773	-1.04794	0.366906	1	1	2529	tags=31%, list=13%, signal=35%
HUANG_FOXA2_TARGETS_DN	38	-0.339192	-1.04748	0.382514	1	1	3484	tags=45%, list=18%, signal=54%
JIANG_TIP30_TARGETS_DN	23	-0.363018	-1.04676	0.426531	1	1	3401	tags=35%, list=17%, signal=42%
GO_EPIDERMAL_CELL_DIFFERENTIATION	349	-0.262007	-1.04618	0.395604	1	1	3369	tags=23%, list=17%, signal=28%
FOURNIER_ACINAR_DEVELOPMENT_LATE_DN	22	-0.439023	-1.04616	0.448864	1	1	6191	tags=77%, list=32%, signal=113%
GO_CELLULAR_COMPONENT_MAINTENANCE	54	-0.29333	-1.04607	0.406417	1	1	1688	tags=26%, list=9%, signal=28%
GO_PHOSPHATIDIC_ACID_BIOSYNTHETIC_PROCESS	42	-0.304829	-1.04607	0.37133	1	1	2410	tags=26%, list=12%, signal=30%
HOFFMANN_LARGE_TO_SMALL_PRE_BII_LYMPHOCYTE_UP	146	-0.354136	-1.04492	0.445872	1	1	4828	tags=47%, list=25%, signal=61%
KEGG_BIOSYNTHESIS_OF_UNSATURATED_FATTY_ACIDS	22	-0.349424	-1.04206	0.411765	1	1	2250	tags=27%, list=12%, signal=31%
GO_TRANSCYTOSIS	18	-0.360006	-1.04203	0.367113	1	1	2958	tags=44%, list=15%, signal=52%
REACTOME_RHO_GTPASES_ACTIVATE_ROCKS	19	-0.406718	-1.04158	0.443223	1	1	450	tags=16%, list=2%, signal=16%
REACTOME_APOPTOTIC_CLEAVAGE_OF_CELLULAR_PROTEINS	38	-0.343386	-1.04103	0.422587	1	1	2009	tags=29%, list=10%, signal=32%
GO_BASOLATERAL_PLASMA_MEMBRANE	214	-0.242258	-1.04067	0.381443	1	1	2570	tags=29%, list=13%, signal=34%
REACTOME_GLUTATHIONE_CONJUGATION	34	-0.334419	-1.04067	0.369025	1	1	2253	tags=26%, list=12%, signal=30%
MORF_RAD23B	171	-0.338726	-1.04056	0.421252	1	1	5703	tags=44%, list=29%, signal=62%
AMIT_EGF_RESPONSE_480_HELA	158	-0.304714	-1.04049	0.408829	1	1	3813	tags=34%, list=19%, signal=41%
MAGRANGEAS_MULTIPLE_MYELOMA_IGLL_VS_IGLK_UP	40	-0.306308	-1.04045	0.408602	1	1	2816	tags=35%, list=14%, signal=41%
GO_DENDRITIC_SPINE_MAINTENANCE	19	-0.334468	-1.04043	0.429825	1	1	2842	tags=47%, list=15%, signal=55%
MORF_RAC1	207	-0.312504	-1.04035	0.428835	1	1	5694	tags=44%, list=29%, signal=61%
SU_PLACENTA	28	-0.335594	-1.03992	0.409091	1	1	1689	tags=21%, list=9%, signal=23%
DELPUECH_FOXO3_TARGETS_UP	64	-0.296204	-1.03961	0.388489	1	1	2911	tags=34%, list=15%, signal=40%
BARRIER_COLON_CANCER_RECURRENCE_DN	19	-0.372471	-1.03959	0.402834	1	1	3470	tags=53%, list=18%, signal=64%
CUI_TCF21_TARGETS_DN	31	-0.317878	-1.03887	0.407666	1	1	1822	tags=29%, list=9%, signal=32%
KIM_RESPONSE_TO_TSA_AND_DECITABINE_UP	127	-0.273575	-1.03877	0.413979	1	1	2942	tags=32%, list=15%, signal=38%
BIOCARTA_AGR_PATHWAY	33	-0.320659	-1.03872	0.418278	1	1	1762	tags=30%, list=9%, signal=33%
GO_INNER_EAR_AUDITORY_RECEPTOR_CELL_DIFFERENTIATION	31	-0.313245	-1.03848	0.409178	1	1	2969	tags=29%, list=15%, signal=34%
WANG_METASTASIS_OF_BREAST_CANCER_ESR1_UP	20	-0.411513	-1.03834	0.442593	1	1	4614	tags=50%, list=24%, signal=65%
GO_METANEPHRIC_RENAL_VESICLE_MORPHOGENESIS	16	-0.393476	-1.03782	0.412098	1	1	3438	tags=38%, list=18%, signal=45%
GO_ORGANIC_CATION_TRANSMEMBRANE_TRANSPORTER_ACTIVITY	25	-0.331161	-1.03742	0.400722	1	1	960	tags=24%, list=5%, signal=25%
OUELLET_OVARIAN_CANCER_INVASIVE_VS_LMP_UP	112	-0.32477	-1.03709	0.418647	1	1	3626	tags=31%, list=19%, signal=38%
SHETH_LIVER_CANCER_VS_TXNIP_LOSS_PAM2	161	-0.242804	-1.03697	0.390681	1	1	3251	tags=34%, list=17%, signal=40%
GO_REGULATION_OF_SPINDLE_ASSEMBLY	27	-0.384104	-1.03672	0.464481	1	1	2840	tags=41%, list=15%, signal=48%
GO_PHOSPHATASE_INHIBITOR_ACTIVITY	44	-0.296617	-1.03634	0.392157	1	1	1949	tags=30%, list=10%, signal=33%
AMIT_SERUM_RESPONSE_240_MCF10A	54	-0.319157	-1.03613	0.411215	1	1	2009	tags=28%, list=10%, signal=31%
REACTOME_SEMA4D_INDUCED_CELL_MIGRATION_AND_GROWTH_CONE_COLLAPSE	20	-0.371012	-1.03602	0.430403	1	1	3994	tags=40%, list=20%, signal=50%
YAO_TEMPORAL_RESPONSE_TO_PROGESTERONE_CLUSTER_9	69	-0.297931	-1.03558	0.408015	1	1	2618	tags=30%, list=13%, signal=35%
LI_CYTIDINE_ANALOG_PATHWAY	17	-0.358693	-1.0355	0.422018	1	1	4255	tags=47%, list=22%, signal=60%
MATZUK_IMPLANTATION_AND_UTERINE	23	-0.330553	-1.03535	0.401724	1	1	3170	tags=43%, list=16%, signal=52%
GO_REGULATION_OF_EPIDERMAL_GROWTH_FACTOR_ACTIVATED_RECEPTOR_ACTIVITY	27	-0.332002	-1.03526	0.407339	1	1	2477	tags=30%, list=13%, signal=34%
TOMLINS_PROSTATE_CANCER_UP	40	-0.323553	-1.0352	0.415238	1	1	3565	tags=33%, list=18%, signal=40%
GO_ENDONUCLEASE_ACTIVITY_ACTIVE_WITH_EITHER_RIBO_OR_DEOXYRIBONUCLEIC_ACIDS_AND_PRODUCING_3_PHOSPHOMONOESTERS	22	-0.352235	-1.03504	0.40396	1	1	3787	tags=41%, list=19%, signal=51%
GSE26488_WT_VS_HDAC7_KO_DOUBLE_POSITIVE_THYMOCYTE_UP	172	-0.269646	-1.035	0.42596	1	1	2378	tags=23%, list=12%, signal=26%
GRADE_COLON_AND_RECTAL_CANCER_UP	280	-0.312408	-1.03373	0.437269	1	1	3754	tags=31%, list=19%, signal=38%
GO_INTERMEDIATE_FILAMENT_BINDING	15	-0.383684	-1.03367	0.412969	1	1	3736	tags=53%, list=19%, signal=66%
BASAKI_YBX1_TARGETS_UP	276	-0.327414	-1.03351	0.42243	1	1	4879	tags=44%, list=25%, signal=58%
GO_CYTOSKELETON_DEPENDENT_CYTOKINESIS	82	-0.302631	-1.0334	0.412313	1	1	4352	tags=38%, list=22%, signal=48%
CHANG_IMMORTALIZED_BY_HPV31_DN	60	-0.30073	-1.03323	0.408056	1	1	3257	tags=30%, list=17%, signal=36%
SUH_COEXPRESSED_WITH_ID1_AND_ID2_UP	18	-0.388905	-1.03248	0.443564	1	1	2812	tags=44%, list=14%, signal=52%
KASLER_HDAC7_TARGETS_1_DN	17	-0.354541	-1.03161	0.420074	1	1	815	tags=24%, list=4%, signal=25%
GNF2_RFC4	59	-0.45301	-1.03134	0.48538	1	1	4257	tags=46%, list=22%, signal=58%
KRIEG_HYPOXIA_VIA_KDM3A	52	-0.323229	-1.03025	0.432781	1	1	3820	tags=40%, list=20%, signal=50%
OLSSON_E2F3_TARGETS_UP	24	-0.332693	-1.03013	0.428571	1	1	2927	tags=38%, list=15%, signal=44%
PID_FOXM1_PATHWAY	39	-0.353402	-1.02894	0.449814	1	1	3220	tags=36%, list=16%, signal=43%
GO_REGULATION_OF_GONAD_DEVELOPMENT	19	-0.332219	-1.02886	0.397482	1	1	1153	tags=21%, list=6%, signal=22%
GO_CYCLIN_DEPENDENT_PROTEIN_KINASE_HOLOENZYME_COMPLEX	40	-0.34299	-1.02825	0.441652	1	1	4977	tags=48%, list=25%, signal=64%
GO_REGULATION_OF_WATER_LOSS_VIA_SKIN	24	-0.339775	-1.02749	0.399645	1	1	3067	tags=38%, list=16%, signal=44%
GUENTHER_GROWTH_SPHERICAL_VS_ADHERENT_DN	25	-0.375859	-1.02727	0.44294	1	1	3607	tags=44%, list=18%, signal=54%
GO_NEGATIVE_REGULATION_OF_FATTY_ACID_BIOSYNTHETIC_PROCESS	15	-0.360322	-1.02689	0.433272	1	1	4883	tags=47%, list=25%, signal=62%
CHR1Q21	209	-0.306111	-1.02663	0.435754	1	1	3993	tags=36%, list=20%, signal=45%
GO_PHOSPHATIDYLINOSITOL_4_PHOSPHATE_BINDING	26	-0.339203	-1.02632	0.422018	1	1	4356	tags=50%, list=22%, signal=64%
GO_SPINDLE_MIDZONE	34	-0.343268	-1.02616	0.447898	1	1	4405	tags=47%, list=23%, signal=61%
CGGAARNGGCNG_UNKNOWN	54	-0.297431	-1.02557	0.414062	1	1	4297	tags=33%, list=22%, signal=43%
FRASOR_RESPONSE_TO_SERM_OR_FULVESTRANT_DN	47	-0.398467	-1.0252	0.460526	1	1	5075	tags=49%, list=26%, signal=66%
HWANG_PROSTATE_CANCER_MARKERS	27	-0.318927	-1.02515	0.412281	1	1	2812	tags=33%, list=14%, signal=39%
MORF_ESPL1	59	-0.383987	-1.02486	0.457565	1	1	5056	tags=44%, list=26%, signal=59%
JIANG_HYPOXIA_CANCER	58	-0.296423	-1.02482	0.433892	1	1	4549	tags=47%, list=23%, signal=60%
GO_MITOTIC_METAPHASE_PLATE_CONGRESSION	44	-0.351714	-1.02477	0.420664	1	1	2840	tags=32%, list=15%, signal=37%
GO_REGULATION_OF_AUTOPHAGY_OF_MITOCHONDRION	39	-0.315766	-1.02419	0.434698	1	1	1503	tags=18%, list=8%, signal=19%
REACTOME_TRANSCRIPTIONAL_REGULATION_BY_THE_AP_2_TFAP2_FAMILY_OF_TRANSCRIPTION_FACTORS	38	-0.331667	-1.02371	0.41908	1	1	3085	tags=32%, list=16%, signal=37%
KEGG_GLYCEROPHOSPHOLIPID_METABOLISM	77	-0.272023	-1.02292	0.405644	1	1	2860	tags=30%, list=15%, signal=35%
GO_FUSION_OF_SPERM_TO_EGG_PLASMA_MEMBRANE_INVOLVED_IN_SINGLE_FERTILIZATION	17	-0.369292	-1.02258	0.42521	1	1	4112	tags=47%, list=21%, signal=60%
GO_LACTATION	46	-0.290233	-1.02246	0.425606	1	1	2129	tags=26%, list=11%, signal=29%
KANG_CISPLATIN_RESISTANCE_UP	21	-0.369052	-1.02231	0.446729	1	1	3057	tags=33%, list=16%, signal=39%
GO_CALCIUM_INDEPENDENT_CELL_CELL_ADHESION_VIA_PLASMA_MEMBRANE_CELL_ADHESION_MOLECULES	23	-0.355448	-1.02227	0.418647	1	1	2858	tags=35%, list=15%, signal=41%
GO_AXONEME_ASSEMBLY	59	-0.343891	-1.02171	0.446729	1	1	4705	tags=41%, list=24%, signal=53%
XU_HGF_SIGNALING_NOT_VIA_AKT1_48HR_DN	17	-0.383529	-1.02106	0.46139	1	1	2974	tags=47%, list=15%, signal=55%
HALLMARK_NOTCH_SIGNALING	32	-0.317442	-1.02094	0.433712	1	1	1415	tags=19%, list=7%, signal=20%
GO_MAMMARY_GLAND_DEVELOPMENT	138	-0.250043	-1.02019	0.424028	1	1	2499	tags=24%, list=13%, signal=27%
DUTERTRE_ESTRADIOL_RESPONSE_24HR_UP	316	-0.33972	-1.01962	0.44592	1	1	4901	tags=46%, list=25%, signal=60%
MORF_RAB6A	66	-0.332777	-1.01961	0.461111	1	1	5694	tags=42%, list=29%, signal=60%
GO_POSITIVE_REGULATION_OF_MESENCHYMAL_CELL_PROLIFERATION	26	-0.327112	-1.01954	0.447514	1	1	1415	tags=23%, list=7%, signal=25%
GO_SEMAPHORIN_PLEXIN_SIGNALING_PATHWAY	40	-0.312989	-1.0194	0.405303	1	1	1465	tags=28%, list=7%, signal=30%
GO_REGULATION_OF_SPINDLE_ORGANIZATION	41	-0.341555	-1.01938	0.491493	1	1	3153	tags=37%, list=16%, signal=44%
GO_LUNG_MORPHOGENESIS	50	-0.309311	-1.01937	0.429856	1	1	2502	tags=28%, list=13%, signal=32%
MODULE_350	56	-0.320423	-1.0191	0.446502	1	1	2657	tags=27%, list=14%, signal=31%
GO_NEGATIVE_REGULATION_OF_FIBROBLAST_GROWTH_FACTOR_RECEPTOR_SIGNALING_PATHWAY	16	-0.369407	-1.01901	0.437137	1	1	1675	tags=31%, list=9%, signal=34%
JACKSON_DNMT1_TARGETS_DN	20	-0.329106	-1.01855	0.456439	1	1	2905	tags=30%, list=15%, signal=35%
GO_CHAPERONE_COFACTOR_DEPENDENT_PROTEIN_REFOLDING	29	-0.38677	-1.01832	0.470377	1	1	3445	tags=45%, list=18%, signal=54%
REACTOME_SYNTHESIS_OF_GLYCOSYLPHOSPHATIDYLINOSITOL_GPI	18	-0.382021	-1.01825	0.438224	1	1	5552	tags=50%, list=28%, signal=70%
GO_REGULATION_OF_RECEPTOR_BIOSYNTHETIC_PROCESS	20	-0.347557	-1.01798	0.428839	1	1	846	tags=15%, list=4%, signal=16%
REACTOME_ATTENUATION_PHASE	28	-0.41028	-1.01779	0.469352	1	1	3888	tags=50%, list=20%, signal=62%
SHEDDEN_LUNG_CANCER_GOOD_SURVIVAL_A5	69	-0.318664	-1.01773	0.441176	1	1	4468	tags=42%, list=23%, signal=54%
GO_FLEMMING_BODY	27	-0.356863	-1.01762	0.481273	1	1	4129	tags=52%, list=21%, signal=66%
BARIS_THYROID_CANCER_DN	58	-0.287955	-1.01696	0.418149	1	1	3484	tags=34%, list=18%, signal=42%
GO_SIGNAL_TRANSDUCTION_INVOLVED_IN_REGULATION_OF_GENE_EXPRESSION	20	-0.332166	-1.01663	0.434483	1	1	629	tags=25%, list=3%, signal=26%
GO_REGULATION_OF_EPIDERMIS_DEVELOPMENT	79	-0.280144	-1.0159	0.447972	1	1	2626	tags=27%, list=13%, signal=31%
GO_COLUMNAR_CUBOIDAL_EPITHELIAL_CELL_DIFFERENTIATION	108	-0.256818	-1.01579	0.418819	1	1	3092	tags=27%, list=16%, signal=32%
MODULE_286	37	-0.332762	-1.01568	0.420775	1	1	2199	tags=30%, list=11%, signal=33%
GO_REGULATION_OF_MITOTIC_SPINDLE_ASSEMBLY	20	-0.398179	-1.01548	0.459707	1	1	3557	tags=45%, list=18%, signal=55%
GO_CELL_CELL_JUNCTION	448	-0.234254	-1.01512	0.424348	1	1	2126	tags=23%, list=11%, signal=25%
REACTOME_RUNX2_REGULATES_BONE_DEVELOPMENT	30	-0.331418	-1.0146	0.412668	1	1	1120	tags=23%, list=6%, signal=25%
BIOCARTA_EFP_PATHWAY	16	-0.392252	-1.01375	0.439421	1	1	4079	tags=56%, list=21%, signal=71%
GO_PYRUVATE_METABOLIC_PROCESS	25	-0.32003	-1.01337	0.414538	1	1	2242	tags=28%, list=11%, signal=32%
RICKMAN_TUMOR_DIFFERENTIATED_WELL_VS_MODERATELY_DN	107	-0.292454	-1.01295	0.42674	1	1	3409	tags=28%, list=17%, signal=34%
LEE_EARLY_T_LYMPHOCYTE_UP	105	-0.368111	-1.01284	0.485714	1	1	4017	tags=53%, list=21%, signal=67%
KEGG_AMINOACYL_TRNA_BIOSYNTHESIS	22	-0.387611	-1.01218	0.475096	1	1	4826	tags=50%, list=25%, signal=66%
FOURNIER_ACINAR_DEVELOPMENT_LATE_2	278	-0.318757	-1.01213	0.44052	1	1	5027	tags=42%, list=26%, signal=56%
GO_REGULATION_OF_NECROTIC_CELL_DEATH	25	-0.328979	-1.01107	0.448463	1	1	4259	tags=40%, list=22%, signal=51%
GO_COPI_COATED_VESICLE	25	-0.355901	-1.01107	0.467197	1	1	4786	tags=52%, list=24%, signal=69%
GO_NUCLEOBASE_CONTAINING_COMPOUND_KINASE_ACTIVITY	43	-0.294284	-1.01097	0.436538	1	1	4776	tags=47%, list=24%, signal=61%
SCHLOSSER_MYC_AND_SERUM_RESPONSE_SYNERGY	30	-0.380556	-1.01053	0.470588	1	1	3674	tags=40%, list=19%, signal=49%
GSE45365_WT_VS_IFNAR_KO_CD11B_DC_MCMV_INFECTION_DN	161	-0.264714	-1.0099	0.426146	1	1	4961	tags=47%, list=25%, signal=63%
GO_RENAL_VESICLE_DEVELOPMENT	20	-0.34304	-1.00927	0.422018	1	1	2595	tags=30%, list=13%, signal=35%
YANG_BREAST_CANCER_ESR1_BULK_DN	23	-0.335225	-1.00887	0.421442	1	1	1943	tags=30%, list=10%, signal=34%
GO_GLYCOSYLATION	264	-0.245199	-1.00827	0.437984	1	1	2224	tags=20%, list=11%, signal=23%
GO_BODY_FLUID_SECRETION	90	-0.245681	-1.00818	0.432476	1	1	2129	tags=21%, list=11%, signal=24%
GO_APICAL_PLASMA_MEMBRANE	310	-0.235341	-1.00816	0.428099	1	1	2789	tags=26%, list=14%, signal=30%
BILD_HRAS_ONCOGENIC_SIGNATURE	237	-0.271073	-1.00814	0.449198	1	1	3655	tags=34%, list=19%, signal=41%
HONMA_DOCETAXEL_RESISTANCE	35	-0.384157	-1.00721	0.467583	1	1	3401	tags=34%, list=17%, signal=41%
GO_ORGANIC_CATION_TRANSPORT	35	-0.305751	-1.00619	0.456942	1	1	960	tags=23%, list=5%, signal=24%
GO_NOTOCHORD_DEVELOPMENT	19	-0.356561	-1.00596	0.445256	1	1	3101	tags=42%, list=16%, signal=50%
GSE12963_UNINF_VS_ENV_AND_NEF_DEFICIENT_HIV1_INF_CD4_TCELL_DN	155	-0.258173	-1.0059	0.425894	1	1	2752	tags=26%, list=14%, signal=31%
GO_MICROTUBULE_BUNDLE_FORMATION	87	-0.304721	-1.00501	0.478343	1	1	3152	tags=29%, list=16%, signal=34%
MORF_UBE2A	47	-0.336538	-1.00465	0.475822	1	1	5595	tags=51%, list=29%, signal=71%
GSE2770_UNTREATED_VS_IL12_TREATED_ACT_CD4_TCELL_2H_DN	197	-0.256753	-1.00463	0.432692	1	1	3685	tags=35%, list=19%, signal=42%
SCHUHMACHER_MYC_TARGETS_UP	76	-0.336239	-1.00441	0.477612	1	1	3855	tags=36%, list=20%, signal=44%
GO_ALDO_KETO_REDUCTASE_NADP_ACTIVITY	26	-0.344675	-1.00378	0.441775	1	1	3840	tags=35%, list=20%, signal=43%
GO_MAINTENANCE_OF_LOCATION_IN_CELL	92	-0.254915	-1.00366	0.466281	1	1	1736	tags=22%, list=9%, signal=24%
BOYLAN_MULTIPLE_MYELOMA_C_CLUSTER_UP	34	-0.305299	-1.00182	0.449909	1	1	3507	tags=47%, list=18%, signal=57%
ZWANG_EGF_PERSISTENTLY_DN	59	-0.291736	-1.00124	0.45229	1	1	3026	tags=31%, list=15%, signal=36%
BARRIER_CANCER_RELAPSE_NORMAL_SAMPLE_DN	31	-0.386451	-1.00118	0.474438	1	1	4707	tags=42%, list=24%, signal=55%
GSE22886_IGM_MEMORY_BCELL_VS_BM_PLASMA_CELL_DN	191	-0.260334	-1.00114	0.436149	1	1	4171	tags=36%, list=21%, signal=45%
MORF_MBD4	83	-0.344963	-1.00082	0.456075	1	1	5805	tags=46%, list=30%, signal=65%
GO_ESTABLISHMENT_OF_PIGMENT_GRANULE_LOCALIZATION	23	-0.321341	-1.00049	0.463178	1	1	3140	tags=30%, list=16%, signal=36%
GO_BRUSH_BORDER	96	-0.28839	-1.00013	0.470796	1	1	2483	tags=28%, list=13%, signal=32%
GNF2_RFC3	40	-0.436755	-0.998922	0.526012	1	1	4257	tags=48%, list=22%, signal=61%
GSE2770_TGFB_AND_IL4_VS_TGFB_AND_IL12_TREATED_ACT_CD4_TCELL_6H_UP	193	-0.237967	-0.998776	0.454887	1	1	2467	tags=23%, list=13%, signal=26%
DELACROIX_RARG_BOUND_MEF	356	-0.229838	-0.998461	0.466667	1	1	3293	tags=29%, list=17%, signal=34%
PID_WNT_CANONICAL_PATHWAY	20	-0.364025	-0.99846	0.490566	1	1	3910	tags=40%, list=20%, signal=50%
REACTOME_TRANSCRIPTION_OF_E2F_TARGETS_UNDER_NEGATIVE_CONTROL_BY_P107_RBL1_AND_P130_RBL2_IN_COMPLEX_WITH_HDAC1	16	-0.398269	-0.996848	0.465328	1	1	2104	tags=31%, list=11%, signal=35%
REACTOME_SEMA3A_PAK_DEPENDENT_AXON_REPULSION	16	-0.353553	-0.996747	0.463327	1	1	1465	tags=31%, list=7%, signal=34%
GUTIERREZ_MULTIPLE_MYELOMA_UP	34	-0.351769	-0.99524	0.485437	1	1	2997	tags=29%, list=15%, signal=35%
REACTOME_RHO_GTPASES_ACTIVATE_IQGAPS	31	-0.32439	-0.994853	0.452611	1	1	3939	tags=35%, list=20%, signal=44%
MODULE_105	197	-0.262813	-0.994707	0.456767	1	1	3855	tags=32%, list=20%, signal=40%
WANG_BARRETTS_ESOPHAGUS_UP	53	-0.292803	-0.994579	0.463063	1	1	2254	tags=30%, list=12%, signal=34%
REACTOME_SULFUR_AMINO_ACID_METABOLISM	28	-0.313447	-0.994566	0.459893	1	1	1830	tags=25%, list=9%, signal=28%
GO_POSITIVE_REGULATION_OF_HISTONE_DEACETYLATION	17	-0.351569	-0.994161	0.475634	1	1	399	tags=18%, list=2%, signal=18%
GO_COA_HYDROLASE_ACTIVITY	19	-0.348864	-0.993933	0.462282	1	1	3109	tags=26%, list=16%, signal=31%
MACLACHLAN_BRCA1_TARGETS_UP	20	-0.369796	-0.993513	0.463277	1	1	2235	tags=40%, list=11%, signal=45%
PID_BETA_CATENIN_DEG_PATHWAY	17	-0.383564	-0.993502	0.490566	1	1	3910	tags=35%, list=20%, signal=44%
KONG_E2F3_TARGETS	92	-0.383449	-0.993445	0.486085	1	1	4752	tags=50%, list=24%, signal=66%
GSE27241_WT_VS_RORGT_KO_TH17_POLARIZED_CD4_TCELL_UP	159	-0.310768	-0.993059	0.463899	1	1	3224	tags=35%, list=16%, signal=41%
GO_MULTIVESICULAR_BODY_SORTING_PATHWAY	32	-0.328327	-0.992671	0.48062	1	1	4779	tags=47%, list=24%, signal=62%
RICKMAN_HEAD_AND_NECK_CANCER_E	80	-0.294017	-0.992392	0.439807	1	1	4329	tags=38%, list=22%, signal=48%
FOURNIER_ACINAR_DEVELOPMENT_EARLY_UP	18	-0.352222	-0.992363	0.470054	1	1	1961	tags=33%, list=10%, signal=37%
GO_CYTOPLASMIC_DYNEIN_COMPLEX	20	-0.369341	-0.992139	0.483034	1	1	4820	tags=50%, list=25%, signal=66%
ZHAN_V2_LATE_DIFFERENTIATION_GENES	41	-0.312447	-0.991946	0.481618	1	1	3661	tags=37%, list=19%, signal=45%
GO_OXIDOREDUCTASE_ACTIVITY_ACTING_ON_THE_CH_CH_GROUP_OF_DONORS	58	-0.306753	-0.991863	0.471845	1	1	5385	tags=41%, list=28%, signal=57%
GRAESSMANN_RESPONSE_TO_MC_AND_SERUM_DEPRIVATION_DN	80	-0.257585	-0.991468	0.492509	1	1	4360	tags=39%, list=22%, signal=50%
PID_CDC42_PATHWAY	69	-0.299598	-0.990434	0.493648	1	1	2483	tags=23%, list=13%, signal=26%
WONG_ENDMETRIUM_CANCER_UP	24	-0.339185	-0.989771	0.473588	1	1	4771	tags=46%, list=24%, signal=61%
GO_DNA_BINDING_BENDING	20	-0.340521	-0.989647	0.449477	1	1	4443	tags=45%, list=23%, signal=58%
GO_GLUTAMINE_FAMILY_AMINO_ACID_BIOSYNTHETIC_PROCESS	17	-0.352171	-0.989541	0.462963	1	1	4639	tags=47%, list=24%, signal=62%
GO_NEGATIVE_REGULATION_OF_PROTEIN_TYROSINE_KINASE_ACTIVITY	28	-0.313631	-0.98893	0.467033	1	1	1853	tags=29%, list=9%, signal=32%
GO_TUBE_CLOSURE	90	-0.278754	-0.988276	0.486742	1	1	4099	tags=39%, list=21%, signal=49%
MODULE_397	114	-0.280774	-0.988186	0.454874	1	1	3783	tags=34%, list=19%, signal=42%
GSE45365_HEALTHY_VS_MCMV_INFECTION_CD11B_DC_DN	174	-0.272372	-0.988064	0.444846	1	1	4039	tags=39%, list=21%, signal=49%
GO_REGULATION_OF_RECEPTOR_LOCALIZATION_TO_SYNAPSE	16	-0.342564	-0.987959	0.502016	1	1	2577	tags=38%, list=13%, signal=43%
ESC_J1_UP_LATE.V1_UP	185	-0.244255	-0.98776	0.472172	1	1	3076	tags=32%, list=16%, signal=38%
KEGG_PHENYLALANINE_METABOLISM	18	-0.335025	-0.987182	0.467412	1	1	2082	tags=33%, list=11%, signal=37%
GUO_TARGETS_OF_IRS1_AND_IRS2	93	-0.273089	-0.987131	0.457961	1	1	3691	tags=37%, list=19%, signal=45%
WINNEPENNINCKX_MELANOMA_METASTASIS_UP	157	-0.359121	-0.987047	0.498113	1	1	4889	tags=48%, list=25%, signal=63%
GO_ARACHIDONIC_ACID_SECRETION	31	-0.295186	-0.98624	0.491525	1	1	2773	tags=32%, list=14%, signal=38%
JIANG_HYPOXIA_NORMAL	196	-0.250416	-0.986102	0.484733	1	1	3141	tags=28%, list=16%, signal=33%
WANG_RESPONSE_TO_BEXAROTENE_UP	34	-0.276291	-0.985586	0.499033	1	1	3174	tags=26%, list=16%, signal=32%
MODULE_219	27	-0.405717	-0.98502	0.491396	1	1	4615	tags=44%, list=24%, signal=58%
GO_REGULATION_OF_PROTEIN_LOCALIZATION_TO_SYNAPSE	24	-0.321935	-0.985012	0.483673	1	1	1856	tags=33%, list=9%, signal=37%
BHAT_ESR1_TARGETS_VIA_AKT1_DN	80	-0.288016	-0.98418	0.487544	1	1	3607	tags=40%, list=18%, signal=49%
GO_REGULATION_OF_CENTROSOME_CYCLE	58	-0.310411	-0.983968	0.478505	1	1	4316	tags=34%, list=22%, signal=44%
VALK_AML_CLUSTER_8	25	-0.319072	-0.983786	0.482176	1	1	2009	tags=28%, list=10%, signal=31%
GO_PROTEIN_LOCALIZATION_TO_CYTOSKELETON	54	-0.308231	-0.983715	0.493648	1	1	4332	tags=39%, list=22%, signal=50%
REACTOME_PYRUVATE_METABOLISM	31	-0.29496	-0.983659	0.473098	1	1	2423	tags=26%, list=12%, signal=29%
CHIARADONNA_NEOPLASTIC_TRANSFORMATION_KRAS_CDC25_UP	55	-0.294362	-0.983402	0.459813	1	1	4352	tags=42%, list=22%, signal=54%
REACTOME_MITOPHAGY	29	-0.338607	-0.98323	0.475655	1	1	2914	tags=31%, list=15%, signal=36%
GO_ARACHIDONIC_ACID_METABOLIC_PROCESS	48	-0.298115	-0.983075	0.488536	1	1	2414	tags=29%, list=12%, signal=33%
GO_NEUROEPITHELIAL_CELL_DIFFERENTIATION	52	-0.268212	-0.982855	0.47786	1	1	2578	tags=25%, list=13%, signal=29%
GO_REGULATION_OF_ICOSANOID_SECRETION	19	-0.328218	-0.982573	0.493671	1	1	2396	tags=32%, list=12%, signal=36%
SANSOM_APC_TARGETS_UP	124	-0.242883	-0.982007	0.457045	1	1	2343	tags=23%, list=12%, signal=25%
LAMB_CCND1_TARGETS	18	-0.375419	-0.981804	0.472486	1	1	4339	tags=44%, list=22%, signal=57%
GO_POLARIZED_EPITHELIAL_CELL_DIFFERENTIATION	19	-0.320588	-0.981302	0.473684	1	1	2570	tags=21%, list=13%, signal=24%
GSE28726_NAIVE_CD4_TCELL_VS_NAIVE_VA24NEG_NKTCELL_UP	194	-0.291717	-0.981245	0.461397	1	1	3762	tags=37%, list=19%, signal=45%
WATANABE_RECTAL_CANCER_RADIOTHERAPY_RESPONSIVE_UP	108	-0.260951	-0.980765	0.5	1	1	3484	tags=30%, list=18%, signal=36%
GO_NUCLEAR_OUTER_MEMBRANE	26	-0.291283	-0.98038	0.477954	1	1	4259	tags=50%, list=22%, signal=64%
GO_LRR_DOMAIN_BINDING	17	-0.350095	-0.980143	0.487379	1	1	2793	tags=29%, list=14%, signal=34%
GO_ACID_AMINO_ACID_LIGASE_ACTIVITY	15	-0.35427	-0.979568	0.490421	1	1	4011	tags=47%, list=21%, signal=59%
GSE15750_DAY6_VS_DAY10_TRAF6KO_EFF_CD8_TCELL_UP	194	-0.341673	-0.979532	0.502825	1	1	4632	tags=47%, list=24%, signal=61%
REACTOME_KINESINS	59	-0.279327	-0.979515	0.47417	1	1	4270	tags=41%, list=22%, signal=52%
GO_MITOCHONDRIAL_CALCIUM_ION_TRANSMEMBRANE_TRANSPORT	25	-0.325159	-0.979357	0.487226	1	1	154	tags=12%, list=1%, signal=12%
KEGG_METABOLISM_OF_XENOBIOTICS_BY_CYTOCHROME_P450	67	-0.317694	-0.979352	0.488696	1	1	2253	tags=25%, list=12%, signal=29%
GO_NEGATIVE_REGULATION_OF_GLIAL_CELL_PROLIFERATION	15	-0.350753	-0.979086	0.493578	1	1	2134	tags=33%, list=11%, signal=37%
GSE13547_2H_VS_12_H_ANTI_IGM_STIM_BCELL_UP	184	-0.282166	-0.97882	0.477876	1	1	3762	tags=41%, list=19%, signal=51%
KEGG_GLUTATHIONE_METABOLISM	47	-0.287534	-0.978287	0.482	1	1	2253	tags=28%, list=12%, signal=31%
PID_EPHB_FWD_PATHWAY	40	-0.324297	-0.977742	0.504587	1	1	1836	tags=28%, list=9%, signal=30%
GO_MAMMARY_GLAND_EPITHELIUM_DEVELOPMENT	69	-0.262011	-0.977554	0.48913	1	1	2499	tags=22%, list=13%, signal=25%
REACTOME_FGFR2_ALTERNATIVE_SPLICING	27	-0.341492	-0.977482	0.478764	1	1	2897	tags=26%, list=15%, signal=30%
GSE39556_CD8A_DC_VS_NK_CELL_MOUSE_3H_POST_POLYIC_INJ_UP	193	-0.315999	-0.976956	0.493507	1	1	4752	tags=48%, list=24%, signal=62%
GO_REGULATION_OF_CELLULAR_RESPIRATION	28	-0.293126	-0.976814	0.469274	1	1	3068	tags=29%, list=16%, signal=34%
REACTOME_VEGFR2_MEDIATED_CELL_PROLIFERATION	19	-0.335057	-0.976506	0.507143	1	1	1325	tags=32%, list=7%, signal=34%
KIM_MYC_AMPLIFICATION_TARGETS_DN	94	-0.283694	-0.976248	0.498201	1	1	2815	tags=30%, list=14%, signal=35%
GO_HEPATOCYTE_DIFFERENTIATION	15	-0.366574	-0.97573	0.505034	1	1	2724	tags=33%, list=14%, signal=39%
GNF2_SMC4L1	83	-0.397343	-0.975531	0.529081	1	1	4879	tags=48%, list=25%, signal=64%
GO_NEURAL_TUBE_FORMATION	104	-0.270558	-0.975338	0.496283	1	1	4099	tags=38%, list=21%, signal=47%
GO_NADP_BINDING	50	-0.281229	-0.974849	0.488848	1	1	2618	tags=26%, list=13%, signal=30%
GO_CELLULAR_MODIFIED_AMINO_ACID_BIOSYNTHETIC_PROCESS	40	-0.299251	-0.974458	0.469349	1	1	3245	tags=30%, list=17%, signal=36%
CHR2Q37	118	-0.277986	-0.974071	0.486438	1	1	3015	tags=31%, list=15%, signal=37%
FURUKAWA_DUSP6_TARGETS_PCI35_DN	69	-0.340446	-0.973784	0.481482	1	1	4316	tags=49%, list=22%, signal=63%
MATTHEWS_SKIN_CARCINOGENESIS_VIA_JUN	16	-0.356997	-0.973027	0.49531	1	1	4510	tags=44%, list=23%, signal=57%
GO_PANCREAS_DEVELOPMENT	77	-0.263959	-0.972708	0.497345	1	1	3547	tags=34%, list=18%, signal=41%
GO_WIDE_PORE_CHANNEL_ACTIVITY	21	-0.315927	-0.971972	0.476562	1	1	930	tags=19%, list=5%, signal=20%
GO_PEPTIDYL_CYSTEINE_MODIFICATION	45	-0.265823	-0.971967	0.488073	1	1	3472	tags=36%, list=18%, signal=43%
GSE32986_UNSTIM_VS_GMCSF_AND_CURDLAN_HIGHDOSE_STIM_DC_UP	189	-0.26864	-0.971029	0.484288	1	1	2625	tags=25%, list=13%, signal=29%
GO_ECTODERM_DEVELOPMENT	21	-0.321022	-0.970716	0.518382	1	1	2595	tags=24%, list=13%, signal=27%
GO_POLYOL_METABOLIC_PROCESS	69	-0.267762	-0.970685	0.517117	1	1	2304	tags=29%, list=12%, signal=33%
REACTOME_SIGNAL_TRANSDUCTION_BY_L1	21	-0.342155	-0.970235	0.516605	1	1	494	tags=14%, list=3%, signal=15%
GO_REGULATION_OF_MESENCHYMAL_CELL_PROLIFERATION	34	-0.297201	-0.969412	0.516304	1	1	1415	tags=21%, list=7%, signal=22%
REACTOME_RUNX2_REGULATES_OSTEOBLAST_DIFFERENTIATION	23	-0.334303	-0.969295	0.472275	1	1	794	tags=22%, list=4%, signal=23%
DELYS_THYROID_CANCER_UP	438	-0.242424	-0.968956	0.466793	1	1	2983	tags=29%, list=15%, signal=33%
GO_PURINE_NUCLEOSIDE_MONOPHOSPHATE_METABOLIC_PROCESS	20	-0.325524	-0.968701	0.497164	1	1	1519	tags=30%, list=8%, signal=32%
LANDEMAINE_LUNG_METASTASIS	21	-0.324181	-0.968552	0.498148	1	1	3635	tags=48%, list=19%, signal=58%
YAO_TEMPORAL_RESPONSE_TO_PROGESTERONE_CLUSTER_10	69	-0.307556	-0.968139	0.4803	1	1	3962	tags=30%, list=20%, signal=38%
MODULE_153	34	-0.341445	-0.968135	0.498169	1	1	3366	tags=41%, list=17%, signal=50%
GO_ERBB2_SIGNALING_PATHWAY	32	-0.297706	-0.967788	0.507826	1	1	2911	tags=34%, list=15%, signal=40%
GO_TRANS_GOLGI_NETWORK_TRANSPORT_VESICLE_MEMBRANE	15	-0.327215	-0.967475	0.484436	1	1	1131	tags=27%, list=6%, signal=28%
GO_POLE_PLASM	17	-0.332759	-0.967442	0.495591	1	1	5531	tags=53%, list=28%, signal=74%
BOYAULT_LIVER_CANCER_SUBCLASS_G123_UP	45	-0.333443	-0.96707	0.496226	1	1	5801	tags=58%, list=30%, signal=82%
GO_CARBOHYDRATE_CATABOLIC_PROCESS	180	-0.243154	-0.966759	0.503663	1	1	3954	tags=31%, list=20%, signal=39%
MODULE_440	19	-0.346954	-0.966226	0.498294	1	1	3175	tags=37%, list=16%, signal=44%
MORF_BUB1B	60	-0.355037	-0.965934	0.497196	1	1	3574	tags=35%, list=18%, signal=43%
GO_EMBRYONIC_HINDLIMB_MORPHOGENESIS	28	-0.299345	-0.965319	0.520499	1	1	828	tags=21%, list=4%, signal=22%
GROSS_HIF1A_TARGETS_DN	25	-0.337853	-0.965042	0.49635	1	1	1554	tags=28%, list=8%, signal=30%
ODONNELL_TFRC_TARGETS_DN	125	-0.313662	-0.96497	0.486239	1	1	2970	tags=34%, list=15%, signal=39%
BRUECKNER_TARGETS_OF_MIRLET7A3_UP	107	-0.255332	-0.964837	0.5	1	1	2949	tags=26%, list=15%, signal=31%
GSE12963_ENV_NEF_VS_ENV_NEF_AND_VPR_DEFICIENT_HIV1_INF_CD4_TCELL_DN	159	-0.237598	-0.964618	0.490468	1	1	4001	tags=36%, list=20%, signal=45%
GO_INTRACILIARY_TRANSPORT_PARTICLE_B	20	-0.38219	-0.964399	0.51503	1	1	4660	tags=50%, list=24%, signal=66%
GSE20715_0H_VS_48H_OZONE_TLR4_KO_LUNG_DN	198	-0.260761	-0.964231	0.486239	1	1	2336	tags=24%, list=12%, signal=27%
GO_PURINE_NUCLEOTIDE_TRANSMEMBRANE_TRANSPORTER_ACTIVITY	15	-0.338977	-0.963333	0.491396	1	1	4803	tags=47%, list=25%, signal=62%
GO_ER_NUCLEUS_SIGNALING_PATHWAY	46	-0.314482	-0.963312	0.501845	1	1	3597	tags=35%, list=18%, signal=43%
REACTOME_TP53_REGULATES_TRANSCRIPTION_OF_CELL_DEATH_GENES	44	-0.302064	-0.963129	0.512241	1	1	4179	tags=43%, list=21%, signal=55%
REACTOME_ENDOSOMAL_SORTING_COMPLEX_REQUIRED_FOR_TRANSPORT_ESCRT	31	-0.331585	-0.963126	0.499044	1	1	4093	tags=48%, list=21%, signal=61%
GO_LUNG_CELL_DIFFERENTIATION	23	-0.335927	-0.963124	0.502521	1	1	2502	tags=30%, list=13%, signal=35%
GO_CORNIFIED_ENVELOPE	64	-0.336875	-0.961921	0.507407	1	1	3956	tags=33%, list=20%, signal=41%
KEGG_DRUG_METABOLISM_CYTOCHROME_P450	69	-0.304576	-0.961817	0.502645	1	1	2253	tags=26%, list=12%, signal=29%
PASQUALUCCI_LYMPHOMA_BY_GC_STAGE_UP	274	-0.229344	-0.961613	0.517176	1	1	2716	tags=25%, list=14%, signal=29%
GSE36476_CTRL_VS_TSST_ACT_72H_MEMORY_CD4_TCELL_YOUNG_DN	196	-0.31308	-0.961167	0.48513	1	1	5023	tags=47%, list=26%, signal=63%
YAO_TEMPORAL_RESPONSE_TO_PROGESTERONE_CLUSTER_8	48	-0.267393	-0.960318	0.491409	1	1	2147	tags=27%, list=11%, signal=30%
CHR16P12	89	-0.261256	-0.960072	0.487132	1	1	1479	tags=18%, list=8%, signal=19%
REACTOME_NICOTINAMIDE_SALVAGING	19	-0.329627	-0.960005	0.49353	1	1	3208	tags=32%, list=16%, signal=38%
GO_INNER_EAR_RECEPTOR_CELL_DEVELOPMENT	39	-0.277082	-0.958822	0.529865	1	1	2969	tags=26%, list=15%, signal=30%
MODULE_485	51	-0.279739	-0.958613	0.524064	1	1	4405	tags=43%, list=23%, signal=56%
GO_NEGATIVE_REGULATION_OF_ERBB_SIGNALING_PATHWAY	50	-0.294461	-0.958339	0.513915	1	1	2774	tags=28%, list=14%, signal=33%
IWANAGA_CARCINOGENESIS_BY_KRAS_UP	164	-0.228464	-0.958076	0.538324	1	1	2647	tags=27%, list=14%, signal=31%
CHIBA_RESPONSE_TO_TSA_DN	21	-0.368729	-0.958046	0.500931	1	1	4845	tags=48%, list=25%, signal=63%
GSE19888_ADENOSINE_A3R_ACT_VS_A3R_ACT_WITH_A3R_INH_PRETREATMENT_IN_MAST_CELL_UP	183	-0.287558	-0.957808	0.488593	1	1	3336	tags=27%, list=17%, signal=33%
GO_MOLTING_CYCLE	109	-0.249948	-0.957273	0.533688	1	1	3767	tags=31%, list=19%, signal=38%
CAFFAREL_RESPONSE_TO_THC_DN	31	-0.338262	-0.956867	0.48289	1	1	2853	tags=35%, list=15%, signal=41%
REACTOME_TRANSPORT_OF_VITAMINS_NUCLEOSIDES_AND_RELATED_MOLECULES	43	-0.272771	-0.956719	0.534615	1	1	2233	tags=26%, list=11%, signal=29%
GO_MICROBODY_MEMBRANE	60	-0.280998	-0.956354	0.501845	1	1	3400	tags=33%, list=17%, signal=40%
GO_CALCIUM_DEPENDENT_PROTEIN_BINDING	62	-0.255895	-0.956179	0.522282	1	1	2952	tags=34%, list=15%, signal=40%
GO_STEREOCILIUM_TIP	17	-0.334291	-0.955938	0.516129	1	1	2969	tags=35%, list=15%, signal=42%
GO_RESPONSE_TO_DOPAMINE	15	-0.334578	-0.955207	0.513158	1	1	821	tags=27%, list=4%, signal=28%
GO_LYSOPHOSPHOLIPASE_ACTIVITY	20	-0.321742	-0.955184	0.501873	1	1	2702	tags=35%, list=14%, signal=41%
GO_UTERUS_DEVELOPMENT	22	-0.329806	-0.955119	0.53012	1	1	3000	tags=36%, list=15%, signal=43%
GO_CHROMOSOME_LOCALIZATION	74	-0.296743	-0.954644	0.504621	1	1	4666	tags=42%, list=24%, signal=55%
GO_CCR4_NOT_COMPLEX	15	-0.384129	-0.954161	0.529091	1	1	1841	tags=27%, list=9%, signal=29%
GSE38696_LIGHT_ZONE_VS_DARK_ZONE_BCELL_DN	157	-0.218107	-0.954045	0.557932	1	1	2175	tags=18%, list=11%, signal=21%
TRAYNOR_RETT_SYNDROM_DN	15	-0.344902	-0.953985	0.54059	1	1	4878	tags=47%, list=25%, signal=62%
REACTOME_BASIGIN_INTERACTIONS	25	-0.301778	-0.95318	0.496528	1	1	2058	tags=32%, list=11%, signal=36%
ZHANG_PROLIFERATING_VS_QUIESCENT	47	-0.296744	-0.953069	0.532589	1	1	2276	tags=28%, list=12%, signal=31%
GSE36476_CTRL_VS_TSST_ACT_40H_MEMORY_CD4_TCELL_OLD_DN	195	-0.312484	-0.952979	0.486137	1	1	4759	tags=41%, list=24%, signal=53%
GO_POSITIVE_REGULATION_OF_UBIQUITIN_PROTEIN_TRANSFERASE_ACTIVITY	33	-0.305805	-0.952161	0.504726	1	1	4136	tags=39%, list=21%, signal=50%
GO_URETER_DEVELOPMENT	16	-0.327862	-0.951701	0.512281	1	1	828	tags=19%, list=4%, signal=20%
GO_PROTEIN_PHOSPHATASE_TYPE_2A_COMPLEX	19	-0.333901	-0.951604	0.52552	1	1	4970	tags=53%, list=25%, signal=70%
GO_PROSTANOID_METABOLIC_PROCESS	15	-0.360987	-0.951527	0.528757	1	1	6493	tags=53%, list=33%, signal=80%
SPIRA_SMOKERS_LUNG_CANCER_UP	39	-0.314818	-0.951032	0.49639	1	1	2410	tags=23%, list=12%, signal=26%
MOOTHA_GLUCONEOGENESIS	30	-0.3136	-0.950809	0.516008	1	1	3192	tags=37%, list=16%, signal=44%
ALFANO_MYC_TARGETS	231	-0.234823	-0.95058	0.509259	1	1	1737	tags=19%, list=9%, signal=21%
GSE24671_BAKIMULC_VS_SENDAI_VIRUS_INFECTED_MOUSE_SPLENOCYTES_UP	199	-0.259441	-0.950038	0.477064	1	1	4687	tags=41%, list=24%, signal=54%
GSE4811_CLASSSICALY_ACTIVATED_VS_TYPE_2_ACTIVATED_MACROPHAGE_UP	195	-0.228878	-0.949967	0.538182	1	1	3597	tags=30%, list=18%, signal=36%
GO_CELL_DIVISION_SITE	64	-0.281842	-0.949827	0.537906	1	1	4055	tags=38%, list=21%, signal=47%
QI_HYPOXIA_TARGETS_OF_HIF1A_AND_FOXA2	32	-0.324629	-0.949715	0.532	1	1	5181	tags=63%, list=26%, signal=85%
PID_PS1_PATHWAY	43	-0.29304	-0.949477	0.534672	1	1	2914	tags=30%, list=15%, signal=35%
GO_CELL_DIFFERENTIATION_INVOLVED_IN_EMBRYONIC_PLACENTA_DEVELOPMENT	25	-0.321137	-0.949457	0.523894	1	1	2489	tags=40%, list=13%, signal=46%
DITTMER_PTHLH_TARGETS_UP	109	-0.273185	-0.949077	0.516899	1	1	5096	tags=41%, list=26%, signal=56%
GO_MYOSIN_BINDING	67	-0.253461	-0.94907	0.524535	1	1	2958	tags=28%, list=15%, signal=33%
GO_KINETOCHORE_ORGANIZATION	21	-0.367377	-0.948676	0.505597	1	1	4257	tags=48%, list=22%, signal=61%
SUZUKI_AMPLIFIED_IN_ORAL_CANCER	17	-0.339769	-0.948461	0.522414	1	1	4447	tags=41%, list=23%, signal=53%
GALLUZZI_PREVENT_MITOCHONDIAL_PERMEABILIZATION	23	-0.309614	-0.947948	0.533719	1	1	1729	tags=26%, list=9%, signal=29%
GSE19888_ADENOSINE_A3R_INH_VS_ACT_IN_MAST_CELL_UP	195	-0.248441	-0.947781	0.511538	1	1	3406	tags=27%, list=17%, signal=32%
GO_CONDENSED_NUCLEAR_CHROMOSOME_CENTROMERIC_REGION	24	-0.354758	-0.947634	0.532957	1	1	4316	tags=42%, list=22%, signal=53%
GO_REGULATION_OF_ACTION_POTENTIAL	49	-0.278714	-0.947318	0.529915	1	1	2760	tags=35%, list=14%, signal=40%
CHR7P22	71	-0.320937	-0.947255	0.528958	1	1	3553	tags=37%, list=18%, signal=45%
GO_REGULATION_OF_ERBB_SIGNALING_PATHWAY	87	-0.26475	-0.946977	0.548689	1	1	2774	tags=28%, list=14%, signal=32%
MORF_PSMC1	185	-0.320957	-0.946909	0.528958	1	1	5805	tags=42%, list=30%, signal=59%
GO_PREASSEMBLY_OF_GPI_ANCHOR_IN_ER_MEMBRANE	17	-0.359274	-0.946581	0.532039	1	1	5552	tags=47%, list=28%, signal=66%
WENG_POR_TARGETS_LIVER_UP	37	-0.294532	-0.94605	0.509734	1	1	2858	tags=30%, list=15%, signal=35%
GSE17974_CTRL_VS_ACT_IL4_AND_ANTI_IL12_48H_CD4_TCELL_DN	192	-0.260958	-0.94584	0.486085	1	1	3120	tags=26%, list=16%, signal=31%
GO_LATE_ENDOSOME_TO_VACUOLE_TRANSPORT	17	-0.349197	-0.945838	0.526419	1	1	4093	tags=41%, list=21%, signal=52%
MODULE_299	35	-0.363191	-0.945836	0.524345	1	1	4673	tags=49%, list=24%, signal=64%
HALLMARK_MTORC1_SIGNALING	196	-0.281428	-0.945682	0.516544	1	1	4767	tags=42%, list=24%, signal=55%
MOHANKUMAR_HOXA1_TARGETS_DN	162	-0.228767	-0.945514	0.546075	1	1	3290	tags=31%, list=17%, signal=37%
GO_MAINTENANCE_OF_PROTEIN_LOCATION	104	-0.237045	-0.944597	0.557439	1	1	1736	tags=20%, list=9%, signal=22%
KEGG_AMINO_SUGAR_AND_NUCLEOTIDE_SUGAR_METABOLISM	44	-0.290603	-0.944369	0.530418	1	1	3014	tags=32%, list=15%, signal=38%
MODULE_8	410	-0.257589	-0.94426	0.505455	1	1	3682	tags=27%, list=19%, signal=33%
KOKKINAKIS_METHIONINE_DEPRIVATION_48HR_DN	60	-0.25156	-0.944073	0.531915	1	1	3910	tags=37%, list=20%, signal=46%
REACTOME_BUDDING_AND_MATURATION_OF_HIV_VIRION	28	-0.33692	-0.944007	0.538168	1	1	4093	tags=54%, list=21%, signal=68%
GALE_APL_WITH_FLT3_MUTATED_DN	15	-0.390279	-0.943472	0.517241	1	1	4369	tags=47%, list=22%, signal=60%
GO_CENTRIOLAR_SATELLITE	28	-0.310187	-0.943125	0.537753	1	1	3137	tags=29%, list=16%, signal=34%
GO_INO80_TYPE_COMPLEX	24	-0.335344	-0.94309	0.512104	1	1	5271	tags=46%, list=27%, signal=63%
KYNG_ENVIRONMENTAL_STRESS_RESPONSE_NOT_BY_4NQO_IN_WS	37	-0.27239	-0.942674	0.524324	1	1	1306	tags=16%, list=7%, signal=17%
REACTOME_APOPTOTIC_EXECUTION_PHASE	46	-0.305276	-0.942231	0.532609	1	1	2009	tags=24%, list=10%, signal=27%
REACTOME_SIGNALING_BY_WNT_IN_CANCER	31	-0.330254	-0.941735	0.537341	1	1	2754	tags=26%, list=14%, signal=30%
GO_EMBRYONIC_DIGIT_MORPHOGENESIS	60	-0.278705	-0.941659	0.553875	1	1	2363	tags=25%, list=12%, signal=28%
GSE3039_B2_VS_B1_BCELL_DN	196	-0.243445	-0.941634	0.522073	1	1	4111	tags=32%, list=21%, signal=40%
GSE6566_STRONG_VS_WEAK_DC_STIMULATED_CD4_TCELL_UP	166	-0.212438	-0.941623	0.575207	1	1	2523	tags=25%, list=13%, signal=28%
LAIHO_COLORECTAL_CANCER_SERRATED_DN	83	-0.30169	-0.941516	0.51619	1	1	4521	tags=37%, list=23%, signal=48%
REACTOME_MITOCHONDRIAL_FATTY_ACID_BETA_OXIDATION	37	-0.308953	-0.941396	0.502982	1	1	6109	tags=54%, list=31%, signal=78%
MODULE_447	38	-0.279275	-0.941382	0.542373	1	1	3703	tags=29%, list=19%, signal=36%
KAAB_HEART_ATRIUM_VS_VENTRICLE_DN	252	-0.219274	-0.941215	0.550265	1	1	2244	tags=20%, list=11%, signal=23%
CHEN_LIVER_METABOLISM_QTL_CIS	91	-0.277018	-0.940291	0.522222	1	1	2088	tags=29%, list=11%, signal=32%
GO_INTRACILIARY_TRANSPORT_PARTICLE	28	-0.345657	-0.939679	0.508911	1	1	4660	tags=46%, list=24%, signal=61%
MORF_XPC	59	-0.306725	-0.938743	0.527002	1	1	5842	tags=46%, list=30%, signal=65%
PID_INSULIN_GLUCOSE_PATHWAY	26	-0.305786	-0.938065	0.553153	1	1	2527	tags=31%, list=13%, signal=35%
CREIGHTON_ENDOCRINE_THERAPY_RESISTANCE_5	469	-0.244414	-0.937881	0.522936	1	1	2988	tags=28%, list=15%, signal=32%
REACTOME_MITOCHONDRIAL_CALCIUM_ION_TRANSPORT	23	-0.337192	-0.937576	0.552102	1	1	3476	tags=35%, list=18%, signal=42%
GO_CELL_CORTEX_REGION	40	-0.295277	-0.937415	0.541667	1	1	1442	tags=23%, list=7%, signal=24%
GSE24574_BCL6_HIGH_VS_LOW_TFH_CD4_TCELL_DN	195	-0.269398	-0.937317	0.515712	1	1	2749	tags=29%, list=14%, signal=33%
GSE36476_CTRL_VS_TSST_ACT_72H_MEMORY_CD4_TCELL_OLD_DN	194	-0.302061	-0.93718	0.521257	1	1	4737	tags=38%, list=24%, signal=50%
REACTOME_ERBB2_REGULATES_CELL_MOTILITY	15	-0.348828	-0.937051	0.522124	1	1	3326	tags=40%, list=17%, signal=48%
GO_NEUROTRANSMITTER_CATABOLIC_PROCESS	18	-0.317892	-0.936858	0.555336	1	1	3769	tags=56%, list=19%, signal=69%
REACTOME_APOPTOTIC_FACTOR_MEDIATED_RESPONSE	15	-0.354081	-0.93684	0.537594	1	1	2522	tags=27%, list=13%, signal=31%
MODULE_321	111	-0.270477	-0.936612	0.540037	1	1	3839	tags=35%, list=20%, signal=43%
KAMMINGA_SENESCENCE	39	-0.271893	-0.93619	0.539062	1	1	1289	tags=18%, list=7%, signal=19%
MORF_RAB1A	187	-0.283443	-0.936186	0.518447	1	1	5261	tags=40%, list=27%, signal=54%
GO_NUCLEOSIDE_SALVAGE	16	-0.350301	-0.93596	0.531955	1	1	4615	tags=50%, list=24%, signal=65%
GO_OLIGOSACCHARIDE_LIPID_INTERMEDIATE_BIOSYNTHETIC_PROCESS	20	-0.3388	-0.93588	0.537525	1	1	2833	tags=30%, list=14%, signal=35%
GO_SYNAPTONEMAL_COMPLEX_ORGANIZATION	23	-0.316112	-0.935677	0.53578	1	1	4703	tags=35%, list=24%, signal=46%
GO_INTRA_GOLGI_VESICLE_MEDIATED_TRANSPORT	33	-0.323357	-0.935613	0.547893	1	1	4417	tags=39%, list=23%, signal=51%
GO_THYROID_GLAND_DEVELOPMENT	24	-0.31594	-0.935576	0.515845	1	1	5001	tags=46%, list=26%, signal=61%
GO_ENDOSOME_ORGANIZATION	77	-0.276221	-0.934866	0.533074	1	1	4093	tags=38%, list=21%, signal=47%
GO_EPOXYGENASE_P450_PATHWAY	18	-0.37231	-0.934777	0.545611	1	1	1770	tags=33%, list=9%, signal=37%
GO_INTRACELLULAR_CALCIUM_ACTIVATED_CHLORIDE_CHANNEL_ACTIVITY	16	-0.33954	-0.934211	0.561739	1	1	3162	tags=38%, list=16%, signal=45%
CROMER_TUMORIGENESIS_DN	49	-0.289788	-0.93379	0.539708	1	1	3835	tags=45%, list=20%, signal=56%
FLORIO_NEOCORTEX_BASAL_RADIAL_GLIA_DN	188	-0.326799	-0.933435	0.530418	1	1	2905	tags=36%, list=15%, signal=42%
HARRIS_HYPOXIA	80	-0.282161	-0.933226	0.534546	1	1	3597	tags=39%, list=18%, signal=47%
GO_OXIDOREDUCTASE_ACTIVITY_ACTING_ON_A_SULFUR_GROUP_OF_DONORS	56	-0.268452	-0.933217	0.53252	1	1	1729	tags=20%, list=9%, signal=21%
GO_GLUTAMATE_METABOLIC_PROCESS	22	-0.315083	-0.933163	0.54023	1	1	4120	tags=41%, list=21%, signal=52%
NIKOLSKY_BREAST_CANCER_7P22_AMPLICON	38	-0.349166	-0.933007	0.523904	1	1	1431	tags=26%, list=7%, signal=28%
KEGG_ASCORBATE_AND_ALDARATE_METABOLISM	25	-0.356545	-0.93282	0.544816	1	1	6376	tags=56%, list=33%, signal=83%
GO_UDP_GLYCOSYLTRANSFERASE_ACTIVITY	150	-0.235069	-0.932817	0.568015	1	1	2067	tags=20%, list=11%, signal=22%
FARMER_BREAST_CANCER_APOCRINE_VS_LUMINAL	319	-0.218349	-0.932629	0.571429	1	1	3188	tags=28%, list=16%, signal=33%
GO_PROTEIN_TRANSMEMBRANE_IMPORT_INTO_INTRACELLULAR_ORGANELLE	34	-0.311406	-0.932193	0.564054	1	1	3575	tags=29%, list=18%, signal=36%
YIH_RESPONSE_TO_ARSENITE_C4	17	-0.324533	-0.932182	0.542056	1	1	1843	tags=24%, list=9%, signal=26%
CHR16Q23	50	-0.279544	-0.931915	0.539162	1	1	1653	tags=20%, list=8%, signal=22%
LUI_THYROID_CANCER_PAX8_PPARG_UP	44	-0.283787	-0.931702	0.562724	1	1	1128	tags=16%, list=6%, signal=17%
GSE20727_DNFB_ALLERGEN_VS_ROS_INH_AND_DNFB_ALLERGEN_TREATED_DC_DN	197	-0.235529	-0.931674	0.543438	1	1	3647	tags=37%, list=19%, signal=45%
GSE15750_DAY6_VS_DAY10_EFF_CD8_TCELL_UP	195	-0.324166	-0.931538	0.533835	1	1	5100	tags=48%, list=26%, signal=64%
REACTOME_DISASSEMBLY_OF_THE_DESTRUCTION_COMPLEX_AND_RECRUITMENT_OF_AXIN_TO_THE_MEMBRANE	31	-0.302338	-0.931525	0.55292	1	1	2780	tags=23%, list=14%, signal=26%
GO_MONOSACCHARIDE_BINDING	75	-0.246382	-0.931145	0.535985	1	1	2838	tags=27%, list=15%, signal=31%
PID_EPHA2_FWD_PATHWAY	19	-0.335014	-0.930141	0.567362	1	1	1378	tags=32%, list=7%, signal=34%
RICKMAN_METASTASIS_DN	249	-0.269986	-0.92982	0.511628	1	1	3677	tags=35%, list=19%, signal=43%
SWEET_LUNG_CANCER_KRAS_UP	446	-0.212689	-0.929733	0.56	1	1	3076	tags=28%, list=16%, signal=32%
GO_SKIN_DEVELOPMENT	409	-0.228305	-0.929644	0.569091	1	1	3788	tags=24%, list=19%, signal=29%
GO_AMELOGENESIS	25	-0.300214	-0.929633	0.532513	1	1	2255	tags=28%, list=12%, signal=32%
GO_GLYCEROPHOSPHOLIPID_CATABOLIC_PROCESS	23	-0.296428	-0.929589	0.526703	1	1	2599	tags=35%, list=13%, signal=40%
GO_ESTABLISHMENT_OR_MAINTENANCE_OF_MONOPOLAR_CELL_POLARITY	21	-0.301847	-0.929563	0.561303	1	1	1415	tags=19%, list=7%, signal=21%
GO_REGULATION_OF_FATTY_ACID_TRANSPORT	26	-0.276965	-0.929428	0.553381	1	1	2489	tags=27%, list=13%, signal=31%
GO_CARBOHYDRATE_TRANSMEMBRANE_TRANSPORTER_ACTIVITY	35	-0.273681	-0.9291	0.547826	1	1	2087	tags=26%, list=11%, signal=29%
KEGG_NITROGEN_METABOLISM	23	-0.306744	-0.92893	0.552265	1	1	6057	tags=57%, list=31%, signal=82%
SHAFFER_IRF4_TARGETS_IN_ACTIVATED_B_LYMPHOCYTE	75	-0.287381	-0.928892	0.529517	1	1	3074	tags=32%, list=16%, signal=38%
HALLMARK_PEROXISOME	104	-0.24824	-0.928881	0.523985	1	1	2293	tags=23%, list=12%, signal=26%
GO_MORPHOGENESIS_OF_EMBRYONIC_EPITHELIUM	149	-0.240828	-0.928445	0.563406	1	1	3101	tags=28%, list=16%, signal=32%
WEST_ADRENOCORTICAL_TUMOR_UP	287	-0.264297	-0.928269	0.53663	1	1	2434	tags=23%, list=12%, signal=26%
VANTVEER_BREAST_CANCER_ESR1_UP	206	-0.23633	-0.928253	0.535316	1	1	2890	tags=27%, list=15%, signal=31%
MODULE_327	21	-0.321832	-0.927968	0.53125	1	1	2010	tags=33%, list=10%, signal=37%
JOHNSTONE_PARVB_TARGETS_3_UP	422	-0.229831	-0.926737	0.528196	1	1	1907	tags=21%, list=10%, signal=22%
GENTILE_UV_RESPONSE_CLUSTER_D9	25	-0.312338	-0.926648	0.575	1	1	1451	tags=28%, list=7%, signal=30%
MODULE_77	28	-0.427005	-0.926019	0.567515	1	1	6846	tags=61%, list=35%, signal=93%
AMIT_SERUM_RESPONSE_120_MCF10A	65	-0.276116	-0.925617	0.544954	1	1	2450	tags=22%, list=13%, signal=25%
GSE19374_UNINF_VS_LISTERIA_INFECTED_MACROPHAGE_DN	188	-0.231993	-0.925462	0.568345	1	1	3093	tags=28%, list=16%, signal=33%
CHUANG_OXIDATIVE_STRESS_RESPONSE_UP	26	-0.290924	-0.925398	0.555154	1	1	1435	tags=23%, list=7%, signal=25%
GO_SULFATE_TRANSMEMBRANE_TRANSPORTER_ACTIVITY	16	-0.343231	-0.925243	0.560311	1	1	2192	tags=38%, list=11%, signal=42%
KEGG_STEROID_BIOSYNTHESIS	17	-0.400471	-0.925151	0.552124	1	1	2284	tags=35%, list=12%, signal=40%
MORF_ARAF1	76	-0.278478	-0.924992	0.534247	1	1	3670	tags=34%, list=19%, signal=42%
GO_RETINOID_X_RECEPTOR_BINDING	16	-0.338857	-0.924428	0.552486	1	1	2061	tags=31%, list=11%, signal=35%
GSE37532_WT_VS_PPARG_KO_VISCERAL_ADIPOSE_TISSUE_TREG_UP	185	-0.284677	-0.924104	0.534672	1	1	4113	tags=39%, list=21%, signal=49%
SCIBETTA_KDM5B_TARGETS_DN	78	-0.263916	-0.924054	0.545133	1	1	2679	tags=28%, list=14%, signal=33%
GO_REGULATION_OF_OLIGODENDROCYTE_DIFFERENTIATION	32	-0.279646	-0.92384	0.577414	1	1	1101	tags=22%, list=6%, signal=23%
GO_POTASSIUM_ION_ANTIPORTER_ACTIVITY	16	-0.333488	-0.923703	0.531716	1	1	2519	tags=38%, list=13%, signal=43%
GOTZMANN_EPITHELIAL_TO_MESENCHYMAL_TRANSITION_DN	194	-0.232596	-0.923437	0.558511	1	1	3652	tags=31%, list=19%, signal=38%
GO_METANEPHRIC_NEPHRON_EPITHELIUM_DEVELOPMENT	23	-0.29508	-0.923326	0.559649	1	1	2915	tags=35%, list=15%, signal=41%
ZHOU_CELL_CYCLE_GENES_IN_IR_RESPONSE_24HR	119	-0.344032	-0.923275	0.539326	1	1	3762	tags=40%, list=19%, signal=50%
SESTO_RESPONSE_TO_UV_C3	19	-0.346055	-0.922965	0.54461	1	1	1634	tags=26%, list=8%, signal=29%
BOYLAN_MULTIPLE_MYELOMA_C_DN	53	-0.269277	-0.922245	0.545106	1	1	3714	tags=36%, list=19%, signal=44%
GSE12839_CTRL_VS_IL12_TREATED_PBMC_UP	164	-0.231058	-0.922197	0.57424	1	1	2732	tags=23%, list=14%, signal=27%
LAU_APOPTOSIS_CDKN2A_UP	55	-0.275369	-0.922188	0.564748	1	1	2305	tags=29%, list=12%, signal=33%
GSE42021_TCONV_PLN_VS_CD24HI_TCONV_THYMUS_DN	194	-0.220393	-0.922175	0.580357	1	1	2870	tags=24%, list=15%, signal=28%
GO_CAMERA_TYPE_EYE_PHOTORECEPTOR_CELL_DIFFERENTIATION	19	-0.307932	-0.922159	0.580827	1	1	1120	tags=21%, list=6%, signal=22%
KEGG_STEROID_HORMONE_BIOSYNTHESIS	55	-0.291173	-0.922033	0.547458	1	1	3395	tags=31%, list=17%, signal=37%
GO_KINETOCHORE_ASSEMBLY	16	-0.358323	-0.921376	0.547349	1	1	3735	tags=44%, list=19%, signal=54%
GO_APICAL_PART_OF_CELL	374	-0.213895	-0.920608	0.606474	1	1	2789	tags=25%, list=14%, signal=28%
GO_PROTEIN_HETEROTETRAMERIZATION	28	-0.287033	-0.920217	0.577132	1	1	3944	tags=32%, list=20%, signal=40%
GSE21380_NON_TFH_VS_GERMINAL_CENTER_TFH_CD4_TCELL_UP	197	-0.210025	-0.920214	0.612457	1	1	2596	tags=23%, list=13%, signal=27%
GO_CILIUM_MOVEMENT	60	-0.317244	-0.919621	0.561567	1	1	3544	tags=30%, list=18%, signal=37%
YUAN_ZNF143_PARTNERS	21	-0.360725	-0.919436	0.559701	1	1	3562	tags=38%, list=18%, signal=47%
JI_METASTASIS_REPRESSED_BY_STK11	26	-0.300264	-0.918807	0.560071	1	1	1945	tags=35%, list=10%, signal=38%
GSE40274_FOXP3_VS_FOXP3_AND_EOS_TRANSDUCED_ACTIVATED_CD4_TCELL_DN	193	-0.251427	-0.918622	0.541219	1	1	3494	tags=33%, list=18%, signal=40%
CDPCR3_01	55	-0.265303	-0.918246	0.600707	1	1	631	tags=13%, list=3%, signal=13%
GO_SINGLE_FERTILIZATION	139	-0.210339	-0.918065	0.617363	1	1	4844	tags=34%, list=25%, signal=45%
BILD_MYC_ONCOGENIC_SIGNATURE	193	-0.247257	-0.917983	0.535587	1	1	3701	tags=28%, list=19%, signal=35%
YEGNASUBRAMANIAN_PROSTATE_CANCER	129	-0.247799	-0.917785	0.562393	1	1	4767	tags=38%, list=24%, signal=50%
GO_ICOSANOID_METABOLIC_PROCESS	77	-0.255061	-0.917182	0.58885	1	1	3579	tags=31%, list=18%, signal=38%
GSE17721_CTRL_VS_CPG_12H_BMDC_UP	198	-0.222113	-0.916997	0.563303	1	1	3133	tags=23%, list=16%, signal=27%
WOO_LIVER_CANCER_RECURRENCE_DN	77	-0.272309	-0.916802	0.537175	1	1	2286	tags=25%, list=12%, signal=28%
IIZUKA_LIVER_CANCER_PROGRESSION_L0_L1_UP	15	-0.322105	-0.916577	0.574506	1	1	2626	tags=33%, list=13%, signal=38%
GO_NEPHRON_TUBULE_FORMATION	19	-0.317589	-0.916547	0.554422	1	1	3804	tags=42%, list=19%, signal=52%
MULLIGHAN_NPM1_MUTATED_SIGNATURE_2_UP	127	-0.241338	-0.916487	0.574775	1	1	1968	tags=19%, list=10%, signal=21%
GO_SULFUR_COMPOUND_TRANSMEMBRANE_TRANSPORTER_ACTIVITY	35	-0.279033	-0.916399	0.580838	1	1	2233	tags=26%, list=11%, signal=29%
VERRECCHIA_EARLY_RESPONSE_TO_TGFB1	54	-0.309418	-0.916154	0.54918	1	1	2403	tags=28%, list=12%, signal=32%
GO_POSTSYNAPTIC_NEUROTRANSMITTER_RECEPTOR_INTERNALIZATION	18	-0.329818	-0.915714	0.567857	1	1	2646	tags=33%, list=14%, signal=39%
MODULE_294	18	-0.322913	-0.915535	0.550909	1	1	6022	tags=56%, list=31%, signal=80%
GSE27786_BCELL_VS_ERYTHROBLAST_DN	195	-0.205917	-0.915312	0.633574	1	1	2640	tags=21%, list=13%, signal=23%
HNF4_01	271	-0.215483	-0.915279	0.611702	1	1	2593	tags=24%, list=13%, signal=27%
GO_UNSATURATED_FATTY_ACID_METABOLIC_PROCESS	75	-0.257541	-0.915096	0.564057	1	1	2414	tags=25%, list=12%, signal=29%
LEE_LIVER_CANCER_MYC_TGFA_UP	61	-0.254646	-0.914611	0.570671	1	1	4258	tags=36%, list=22%, signal=46%
DEMAGALHAES_AGING_DN	16	-0.328933	-0.914233	0.57529	1	1	2727	tags=19%, list=14%, signal=22%
TAXCREB_02	27	-0.284047	-0.913696	0.590106	1	1	3647	tags=33%, list=19%, signal=41%
GO_POSITIVE_REGULATION_OF_MESONEPHROS_DEVELOPMENT	22	-0.304605	-0.913624	0.571678	1	1	2918	tags=36%, list=15%, signal=43%
GO_REGULATION_OF_HAIR_FOLLICLE_DEVELOPMENT	18	-0.305474	-0.913589	0.582279	1	1	4161	tags=44%, list=21%, signal=56%
GO_LIGASE_ACTIVITY	124	-0.248177	-0.91351	0.552381	1	1	3638	tags=31%, list=19%, signal=38%
GO_AMMONIUM_TRANSMEMBRANE_TRANSPORTER_ACTIVITY	30	-0.280777	-0.913439	0.576125	1	1	960	tags=17%, list=5%, signal=17%
GO_PEROXISOMAL_MEMBRANE_TRANSPORT	18	-0.318989	-0.913126	0.564103	1	1	2293	tags=28%, list=12%, signal=31%
BURTON_ADIPOGENESIS_3	100	-0.333373	-0.913081	0.568738	1	1	4752	tags=48%, list=24%, signal=63%
GSE27786_ERYTHROBLAST_VS_MONO_MAC_UP	194	-0.215963	-0.912826	0.615245	1	1	3353	tags=25%, list=17%, signal=30%
GO_2_OXOGLUTARATE_DEPENDENT_DIOXYGENASE_ACTIVITY	47	-0.264643	-0.912033	0.591954	1	1	3180	tags=26%, list=16%, signal=30%
MORF_FEN1	63	-0.337625	-0.911452	0.548148	1	1	5056	tags=40%, list=26%, signal=53%
WOOD_EBV_EBNA1_TARGETS_UP	108	-0.244281	-0.911151	0.566972	1	1	3484	tags=31%, list=18%, signal=38%
GO_REGULATION_OF_HORMONE_METABOLIC_PROCESS	37	-0.25262	-0.910728	0.584392	1	1	1488	tags=22%, list=8%, signal=23%
LEI_MYB_TARGETS	315	-0.236059	-0.910468	0.574349	1	1	2555	tags=24%, list=13%, signal=27%
DOANE_BREAST_CANCER_CLASSES_UP	68	-0.285961	-0.910288	0.562852	1	1	4612	tags=46%, list=24%, signal=59%
MATTIOLI_MGUS_VS_MULTIPLE_MYELOMA	15	-0.325297	-0.909686	0.575646	1	1	1620	tags=20%, list=8%, signal=22%
REACTOME_ER_TO_GOLGI_ANTEROGRADE_TRANSPORT	154	-0.254702	-0.90934	0.592955	1	1	4125	tags=33%, list=21%, signal=42%
RUAN_RESPONSE_TO_TROGLITAZONE_DN	16	-0.328897	-0.90921	0.57935	1	1	1340	tags=25%, list=7%, signal=27%
GO_CELL_ADHESION_MOLECULE_BINDING	471	-0.233218	-0.90918	0.582255	1	1	2266	tags=23%, list=12%, signal=26%
GO_PHOSPHATASE_REGULATOR_ACTIVITY	93	-0.244543	-0.908724	0.588448	1	1	3488	tags=33%, list=18%, signal=40%
ZHOU_TNF_SIGNALING_30MIN	52	-0.283185	-0.908485	0.559701	1	1	3694	tags=33%, list=19%, signal=40%
MORI_PLASMA_CELL_UP	49	-0.282214	-0.9084	0.53407	1	1	2539	tags=29%, list=13%, signal=33%
MORF_PRKAR1A	136	-0.294244	-0.90802	0.554054	1	1	4325	tags=32%, list=22%, signal=40%
GO_INOSITOL_PHOSPHATE_CATABOLIC_PROCESS	16	-0.322692	-0.908004	0.593346	1	1	2529	tags=38%, list=13%, signal=43%
GO_LONG_CHAIN_FATTY_ACID_METABOLIC_PROCESS	83	-0.251026	-0.907519	0.598921	1	1	2414	tags=25%, list=12%, signal=29%
HELLER_HDAC_TARGETS_UP	286	-0.208663	-0.906806	0.620553	1	1	3056	tags=26%, list=16%, signal=31%
GO_PROTEIN_LOCALIZATION_TO_POSTSYNAPTIC_MEMBRANE	41	-0.270822	-0.906743	0.588028	1	1	3179	tags=34%, list=16%, signal=41%
GSE25088_WT_VS_STAT6_KO_MACROPHAGE_IL4_STIM_DN	191	-0.266955	-0.906267	0.54049	1	1	2796	tags=30%, list=14%, signal=34%
FINETTI_BREAST_CANCERS_KINOME_BLUE	21	-0.318045	-0.90564	0.567568	1	1	1860	tags=29%, list=10%, signal=32%
CYCLIN_D1_KE_.V1_UP	177	-0.221059	-0.905378	0.598131	1	1	4293	tags=32%, list=22%, signal=41%
GO_INTESTINAL_ABSORPTION	35	-0.333386	-0.905349	0.566387	1	1	1752	tags=26%, list=9%, signal=28%
HU_GENOTOXIC_DAMAGE_4HR	33	-0.317889	-0.904675	0.561798	1	1	2466	tags=27%, list=13%, signal=31%
RAHMAN_TP53_TARGETS_PHOSPHORYLATED	21	-0.351527	-0.904592	0.573674	1	1	5610	tags=57%, list=29%, signal=80%
GO_POSITIVE_REGULATION_OF_REPRODUCTIVE_PROCESS	76	-0.22412	-0.904144	0.630252	1	1	2151	tags=20%, list=11%, signal=22%
SCIAN_CELL_CYCLE_TARGETS_OF_TP53_AND_TP73_DN	21	-0.406495	-0.904011	0.575188	1	1	5322	tags=62%, list=27%, signal=85%
TBK1.DN.48HRS_DN	49	-0.26532	-0.903843	0.553309	1	1	3357	tags=35%, list=17%, signal=42%
GO_SPINDLE_MICROTUBULE	53	-0.302805	-0.903486	0.574349	1	1	4393	tags=40%, list=22%, signal=51%
REACTOME_PYRUVATE_METABOLISM_AND_CITRIC_ACID_TCA_CYCLE	55	-0.268465	-0.903061	0.567362	1	1	3138	tags=25%, list=16%, signal=30%
GO_RETINOIC_ACID_RECEPTOR_BINDING	25	-0.308135	-0.90271	0.579235	1	1	2429	tags=28%, list=12%, signal=32%
GO_CELLULAR_PROTEIN_CONTAINING_COMPLEX_LOCALIZATION	24	-0.305942	-0.902276	0.596715	1	1	4787	tags=42%, list=24%, signal=55%
GO_MOTILE_CILIUM	170	-0.243023	-0.902037	0.587703	1	1	3645	tags=27%, list=19%, signal=33%
REACTOME_ADHERENS_JUNCTIONS_INTERACTIONS	33	-0.278145	-0.902019	0.560144	1	1	2109	tags=24%, list=11%, signal=27%
GO_PIGMENT_GRANULE_LOCALIZATION	25	-0.287153	-0.900996	0.557692	1	1	3140	tags=28%, list=16%, signal=33%
GO_GLUTATHIONE_DERIVATIVE_BIOSYNTHETIC_PROCESS	21	-0.329774	-0.900383	0.592233	1	1	2253	tags=24%, list=12%, signal=27%
GO_EYE_PHOTORECEPTOR_CELL_DEVELOPMENT	35	-0.270738	-0.900215	0.605948	1	1	1162	tags=17%, list=6%, signal=18%
GO_PSEUDOPODIUM_ORGANIZATION	17	-0.30567	-0.899989	0.610229	1	1	1645	tags=24%, list=8%, signal=26%
GO_POSITIVE_REGULATION_OF_CYTOKINESIS	39	-0.271072	-0.899804	0.584642	1	1	1765	tags=21%, list=9%, signal=23%
GO_VESICLE_BUDDING_FROM_MEMBRANE	100	-0.258363	-0.899637	0.598441	1	1	3724	tags=31%, list=19%, signal=38%
GO_CELL_JUNCTION_ASSEMBLY	236	-0.233745	-0.899014	0.583794	1	1	1736	tags=20%, list=9%, signal=22%
REACTOME_METABOLISM_OF_COFACTORS	19	-0.333796	-0.898569	0.554475	1	1	5257	tags=53%, list=27%, signal=72%
NAKAMURA_CANCER_MICROENVIRONMENT_DN	39	-0.329249	-0.898248	0.553073	1	1	5875	tags=59%, list=30%, signal=84%
GO_CELL_PROLIFERATION_INVOLVED_IN_HEART_MORPHOGENESIS	18	-0.305142	-0.898119	0.594495	1	1	1292	tags=22%, list=7%, signal=24%
KEGG_ADHERENS_JUNCTION	73	-0.270964	-0.897872	0.593525	1	1	882	tags=19%, list=5%, signal=20%
GO_M_BAND	29	-0.284124	-0.897617	0.621185	1	1	3940	tags=38%, list=20%, signal=47%
REACTOME_REGULATION_OF_CHOLESTEROL_BIOSYNTHESIS_BY_SREBP_SREBF	55	-0.305955	-0.897557	0.580524	1	1	4252	tags=36%, list=22%, signal=46%
CHR15Q15	90	-0.281791	-0.89753	0.552941	1	1	3176	tags=30%, list=16%, signal=36%
WALLACE_PROSTATE_CANCER_RACE_DN	83	-0.240261	-0.897477	0.604317	1	1	2947	tags=24%, list=15%, signal=28%
GO_OLIGOSACCHARIDE_BIOSYNTHETIC_PROCESS	18	-0.303204	-0.897454	0.590038	1	1	4310	tags=44%, list=22%, signal=57%
GO_CLEAVAGE_FURROW	51	-0.27558	-0.89697	0.63472	1	1	4055	tags=39%, list=21%, signal=49%
GO_MICROTUBULE_CYTOSKELETON_ORGANIZATION_INVOLVED_IN_MITOSIS	123	-0.275663	-0.89694	0.582721	1	1	4332	tags=37%, list=22%, signal=48%
GO_ERBB_SIGNALING_PATHWAY	137	-0.237044	-0.896845	0.625	1	1	2774	tags=27%, list=14%, signal=31%
MORI_LARGE_PRE_BII_LYMPHOCYTE_UP	80	-0.328072	-0.896755	0.574388	1	1	4737	tags=40%, list=24%, signal=53%
HALLMARK_HYPOXIA	199	-0.244263	-0.895589	0.567416	1	1	2891	tags=29%, list=15%, signal=34%
REACTOME_EPHB_MEDIATED_FORWARD_SIGNALING	42	-0.290224	-0.895556	0.59176	1	1	3810	tags=38%, list=19%, signal=47%
STEIN_ESRRA_TARGETS_UP	378	-0.229745	-0.895275	0.601134	1	1	2279	tags=19%, list=12%, signal=21%
DORN_ADENOVIRUS_INFECTION_12HR_DN	30	-0.294615	-0.895248	0.587611	1	1	1378	tags=27%, list=7%, signal=29%
GO_MECHANORECEPTOR_DIFFERENTIATION	59	-0.241911	-0.894752	0.6238	1	1	1408	tags=17%, list=7%, signal=18%
CHR3Q21	68	-0.272464	-0.894365	0.555556	1	1	2493	tags=21%, list=13%, signal=24%
GO_CYTOKINESIS	153	-0.241014	-0.894176	0.628302	1	1	3052	tags=25%, list=16%, signal=29%
GO_ANTIPORTER_ACTIVITY	84	-0.238983	-0.893964	0.614391	1	1	2519	tags=26%, list=13%, signal=30%
MONNIER_POSTRADIATION_TUMOR_ESCAPE_DN	366	-0.208995	-0.893759	0.613383	1	1	3525	tags=27%, list=18%, signal=32%
REACTOME_SHC1_EVENTS_IN_ERBB2_SIGNALING	22	-0.294737	-0.89358	0.58467	1	1	3842	tags=41%, list=20%, signal=51%
WGGAATGY_TEF1_Q6	372	-0.203788	-0.893522	0.646552	1	1	3450	tags=27%, list=18%, signal=33%
FONTAINE_FOLLICULAR_THYROID_ADENOMA_UP	75	-0.248655	-0.893276	0.600386	1	1	2040	tags=24%, list=10%, signal=27%
KAUFFMANN_MELANOMA_RELAPSE_UP	60	-0.353022	-0.893236	0.582375	1	1	4720	tags=45%, list=24%, signal=59%
GO_ATP_METABOLIC_PROCESS	43	-0.24918	-0.892879	0.607273	1	1	3771	tags=33%, list=19%, signal=40%
GO_CORNIFICATION	111	-0.296181	-0.892761	0.586995	1	1	3369	tags=29%, list=17%, signal=35%
REACTOME_CELLULAR_HEXOSE_TRANSPORT	21	-0.295184	-0.892726	0.622103	1	1	815	tags=19%, list=4%, signal=20%
PID_NECTIN_PATHWAY	30	-0.32417	-0.892625	0.594286	1	1	781	tags=17%, list=4%, signal=17%
GO_POSITIVE_REGULATION_OF_SODIUM_ION_TRANSPORT	34	-0.272883	-0.89256	0.565378	1	1	3446	tags=38%, list=18%, signal=46%
GO_OXIDOREDUCTASE_ACTIVITY_ACTING_ON_PAIRED_DONORS_WITH_INCORPORATION_OR_REDUCTION_OF_MOLECULAR_OXYGEN_REDUCED_FLAVIN_OR_FLAVOPROTEIN_AS_ONE_DONOR_AND_INCORPORATION_OF_ONE_ATOM_OF_OXYGEN	29	-0.318674	-0.892532	0.610701	1	1	1770	tags=24%, list=9%, signal=26%
RODRIGUES_NTN1_TARGETS_UP	16	-0.343172	-0.892524	0.604436	1	1	1018	tags=31%, list=5%, signal=33%
BIOCARTA_MTA3_PATHWAY	17	-0.313237	-0.892223	0.626775	1	1	2560	tags=41%, list=13%, signal=47%
KEGG_CYSTEINE_AND_METHIONINE_METABOLISM	33	-0.254164	-0.892198	0.673004	1	1	3286	tags=33%, list=17%, signal=40%
GO_PYRIMIDINE_NUCLEOSIDE_TRIPHOSPHATE_BIOSYNTHETIC_PROCESS	18	-0.332423	-0.892184	0.584	1	1	4614	tags=39%, list=24%, signal=51%
GSE2770_TGFB_AND_IL4_VS_IL12_TREATED_ACT_CD4_TCELL_6H_DN	192	-0.234495	-0.891114	0.574669	1	1	4703	tags=34%, list=24%, signal=44%
AKT_UP_MTOR_DN.V1_UP	175	-0.219177	-0.89098	0.621469	1	1	2495	tags=25%, list=13%, signal=28%
SESTO_RESPONSE_TO_UV_C2	52	-0.304992	-0.890463	0.589219	1	1	2240	tags=25%, list=11%, signal=28%
GO_NUCLEOSIDE_BISPHOSPHATE_METABOLIC_PROCESS	71	-0.253599	-0.890357	0.593807	1	1	3263	tags=31%, list=17%, signal=37%
GO_KINESIN_COMPLEX	52	-0.26648	-0.890339	0.585687	1	1	4270	tags=40%, list=22%, signal=52%
GO_DISULFIDE_OXIDOREDUCTASE_ACTIVITY	38	-0.282038	-0.889435	0.610895	1	1	3238	tags=29%, list=17%, signal=35%
KYNG_ENVIRONMENTAL_STRESS_RESPONSE_NOT_BY_GAMMA_IN_WS	31	-0.272502	-0.889124	0.629032	1	1	1306	tags=16%, list=7%, signal=17%
GO_POSITIVE_REGULATION_OF_SUBSTRATE_ADHESION_DEPENDENT_CELL_SPREADING	35	-0.271616	-0.888562	0.610915	1	1	1716	tags=23%, list=9%, signal=25%
GSE3982_MEMORY_CD4_TCELL_VS_TH2_DN	195	-0.268954	-0.888426	0.568015	1	1	4312	tags=37%, list=22%, signal=47%
GSE17721_CTRL_VS_LPS_1H_BMDC_UP	193	-0.226642	-0.888052	0.63197	1	1	3150	tags=25%, list=16%, signal=29%
MODULE_186	20	-0.313493	-0.887771	0.622505	1	1	2820	tags=30%, list=14%, signal=35%
VIETOR_IFRD1_TARGETS	20	-0.314372	-0.887759	0.59887	1	1	2974	tags=35%, list=15%, signal=41%
WEBER_METHYLATED_LCP_IN_SPERM_UP	15	-0.297988	-0.88735	0.62249	1	1	3544	tags=33%, list=18%, signal=41%
GO_BRANCH_ELONGATION_OF_AN_EPITHELIUM	20	-0.307954	-0.887289	0.61032	1	1	4719	tags=55%, list=24%, signal=72%
GO_NEUROTRANSMITTER_RECEPTOR_LOCALIZATION_TO_POSTSYNAPTIC_SPECIALIZATION_MEMBRANE	21	-0.309984	-0.887042	0.624329	1	1	1856	tags=29%, list=9%, signal=32%
GO_SYNAPSIS	44	-0.269045	-0.886367	0.596085	1	1	5575	tags=43%, list=28%, signal=60%
SWEET_KRAS_ONCOGENIC_SIGNATURE	86	-0.239235	-0.886194	0.613475	1	1	2440	tags=24%, list=12%, signal=28%
GO_ACTIVATION_OF_PROTEIN_KINASE_B_ACTIVITY	32	-0.269314	-0.885501	0.632735	1	1	2489	tags=25%, list=13%, signal=29%
GO_RESPONSE_TO_MUSCLE_ACTIVITY	23	-0.28606	-0.885238	0.627599	1	1	3025	tags=35%, list=15%, signal=41%
GO_CONDENSED_CHROMOSOME_CENTROMERIC_REGION	114	-0.284734	-0.885054	0.577982	1	1	5414	tags=42%, list=28%, signal=58%
GO_OXIDOREDUCTASE_ACTIVITY_ACTING_ON_NAD_P_H_QUINONE_OR_SIMILAR_COMPOUND_AS_ACCEPTOR	53	-0.355634	-0.884448	0.576998	1	1	5860	tags=40%, list=30%, signal=56%
PPARA_01	35	-0.262799	-0.88399	0.607004	1	1	2319	tags=26%, list=12%, signal=29%
GO_METANEPHROS_MORPHOGENESIS	33	-0.27542	-0.883652	0.606115	1	1	2915	tags=30%, list=15%, signal=36%
GO_MORPHOGENESIS_OF_AN_EPITHELIAL_SHEET	54	-0.274636	-0.883329	0.614068	1	1	1702	tags=22%, list=9%, signal=24%
GO_CHAPERONE_MEDIATED_PROTEIN_FOLDING	56	-0.286342	-0.882818	0.607807	1	1	3445	tags=38%, list=18%, signal=45%
GO_STEROID_BIOSYNTHETIC_PROCESS	185	-0.224647	-0.882114	0.618081	1	1	3132	tags=26%, list=16%, signal=31%
CHR16P13	244	-0.266469	-0.881932	0.581349	1	1	3349	tags=30%, list=17%, signal=36%
GO_LIGASE_ACTIVITY_FORMING_CARBON_NITROGEN_BONDS	41	-0.270957	-0.8814	0.573013	1	1	3531	tags=34%, list=18%, signal=42%
GO_MICROFILAMENT_MOTOR_ACTIVITY	22	-0.29881	-0.881156	0.624535	1	1	2495	tags=36%, list=13%, signal=42%
HNF4_01_B	253	-0.207237	-0.880775	0.650735	1	1	3084	tags=26%, list=16%, signal=31%
KYNG_ENVIRONMENTAL_STRESS_RESPONSE_NOT_BY_UV_IN_OLD	23	-0.26867	-0.880666	0.625926	1	1	1306	tags=17%, list=7%, signal=19%
GSE6259_FLT3L_INDUCED_33D1_POS_DC_VS_CD8_TCELL_UP	161	-0.215679	-0.880607	0.616105	1	1	3682	tags=31%, list=19%, signal=38%
GO_FILOPODIUM_TIP	18	-0.310846	-0.880276	0.625222	1	1	1392	tags=22%, list=7%, signal=24%
GSE40274_CTRL_VS_FOXP3_AND_IRF4_TRANSDUCED_ACTIVATED_CD4_TCELL_DN	174	-0.208617	-0.880271	0.683274	1	1	2142	tags=20%, list=11%, signal=22%
STANELLE_E2F1_TARGETS	29	-0.279458	-0.880255	0.602637	1	1	4381	tags=55%, list=22%, signal=71%
GO_ESTABLISHMENT_OF_PROTEIN_LOCALIZATION_TO_POSTSYNAPTIC_MEMBRANE	17	-0.310929	-0.879819	0.625709	1	1	2842	tags=35%, list=15%, signal=41%
LIU_SOX4_TARGETS_DN	306	-0.224288	-0.879572	0.615094	1	1	2916	tags=21%, list=15%, signal=24%
GSE37416_CTRL_VS_3H_F_TULARENSIS_LVS_NEUTROPHIL_DN	187	-0.233704	-0.879482	0.604736	1	1	3411	tags=28%, list=17%, signal=33%
CHR1Q32	146	-0.253299	-0.879123	0.589512	1	1	1527	tags=21%, list=8%, signal=22%
GO_REGULATION_OF_ODONTOGENESIS_OF_DENTIN_CONTAINING_TOOTH	15	-0.31719	-0.87898	0.620321	1	1	4331	tags=33%, list=22%, signal=43%
HONRADO_BREAST_CANCER_BRCA1_VS_BRCA2	18	-0.338356	-0.878868	0.574861	1	1	5090	tags=67%, list=26%, signal=90%
YAO_TEMPORAL_RESPONSE_TO_PROGESTERONE_CLUSTER_5	28	-0.281462	-0.878855	0.62756	1	1	2129	tags=29%, list=11%, signal=32%
GSE39110_UNTREATED_VS_IL2_TREATED_CD8_TCELL_DAY3_POST_IMMUNIZATION_DN	197	-0.230291	-0.878639	0.613309	1	1	3583	tags=34%, list=18%, signal=41%
SHETH_LIVER_CANCER_VS_TXNIP_LOSS_PAM3	73	-0.223876	-0.878522	0.672662	1	1	3224	tags=30%, list=16%, signal=36%
MORF_BAG5	53	-0.311397	-0.878211	0.581921	1	1	5635	tags=40%, list=29%, signal=56%
SESTO_RESPONSE_TO_UV_C8	69	-0.270193	-0.878181	0.602941	1	1	3013	tags=23%, list=15%, signal=27%
GO_TELOMERASE_HOLOENZYME_COMPLEX	19	-0.349103	-0.877811	0.602251	1	1	3445	tags=32%, list=18%, signal=38%
GO_REGULATION_OF_TELOMERASE_ACTIVITY	48	-0.272469	-0.877358	0.612132	1	1	1352	tags=19%, list=7%, signal=20%
REACTOME_DEFECTIVE_B4GALT7_CAUSES_EDS_PROGEROID_TYPE	20	-0.314861	-0.877253	0.601156	1	1	1737	tags=25%, list=9%, signal=27%
PID_NCADHERIN_PATHWAY	33	-0.301559	-0.877211	0.605948	1	1	210	tags=15%, list=1%, signal=15%
GSE2770_UNTREATED_VS_IL12_TREATED_ACT_CD4_TCELL_6H_DN	198	-0.20362	-0.876693	0.676311	1	1	2336	tags=21%, list=12%, signal=24%
HNF4_Q6	264	-0.204448	-0.876612	0.698556	1	1	3270	tags=25%, list=17%, signal=30%
GO_TRANS_GOLGI_NETWORK_TRANSPORT_VESICLE	31	-0.263568	-0.876403	0.613084	1	1	2516	tags=26%, list=13%, signal=30%
GO_PROTEIN_KINASE_C_BINDING	49	-0.243366	-0.875291	0.64991	1	1	2489	tags=29%, list=13%, signal=33%
GO_SCHWANN_CELL_DIFFERENTIATION	37	-0.275927	-0.875286	0.644161	1	1	2812	tags=32%, list=14%, signal=38%
GSE19888_CTRL_VS_A3R_INHIBITOR_TREATED_MAST_CELL_UP	193	-0.258771	-0.874761	0.564728	1	1	3196	tags=27%, list=16%, signal=32%
REACTOME_FORMATION_OF_THE_CORNIFIED_ENVELOPE	127	-0.281007	-0.874407	0.604982	1	1	3956	tags=28%, list=20%, signal=35%
GO_VIRION_ASSEMBLY	38	-0.289721	-0.874139	0.605416	1	1	4093	tags=45%, list=21%, signal=56%
DEURIG_T_CELL_PROLYMPHOCYTIC_LEUKEMIA_UP	330	-0.196598	-0.874022	0.660682	1	1	4074	tags=31%, list=21%, signal=38%
GSE30962_PRIMARY_VS_SECONDARY_ACUTE_LCMV_INF_CD8_TCELL_UP	196	-0.274497	-0.873701	0.574627	1	1	3937	tags=38%, list=20%, signal=47%
GO_REGULATION_OF_PROTON_TRANSPORT	18	-0.301548	-0.873405	0.625232	1	1	3843	tags=33%, list=20%, signal=41%
TEF1_Q6	221	-0.213825	-0.87326	0.660682	1	1	2694	tags=22%, list=14%, signal=25%
GO_NADH_DEHYDROGENASE_ACTIVITY	40	-0.385589	-0.87321	0.604	1	1	6846	tags=52%, list=35%, signal=81%
CHR7P21	38	-0.301828	-0.872633	0.609236	1	1	1553	tags=21%, list=8%, signal=23%
GO_PSEUDOPODIUM	17	-0.315624	-0.872312	0.61982	1	1	2429	tags=29%, list=12%, signal=34%
BASAKI_YBX1_TARGETS_DN	370	-0.22634	-0.872181	0.605455	1	1	3774	tags=31%, list=19%, signal=37%
HAN_SATB1_TARGETS_DN	377	-0.192633	-0.870444	0.6875	1	1	1811	tags=17%, list=9%, signal=18%
GO_BASEMENT_MEMBRANE	92	-0.260724	-0.870287	0.576271	1	1	1845	tags=25%, list=9%, signal=27%
PID_RAC1_PATHWAY	54	-0.26723	-0.87015	0.617143	1	1	2009	tags=20%, list=10%, signal=23%
GO_ALCOHOL_CATABOLIC_PROCESS	53	-0.238932	-0.870045	0.667286	1	1	2529	tags=28%, list=13%, signal=32%
GO_MICROTUBULE_MOTOR_ACTIVITY	82	-0.242064	-0.869925	0.630996	1	1	4110	tags=38%, list=21%, signal=48%
GO_PRIMARY_ALCOHOL_METABOLIC_PROCESS	64	-0.25349	-0.869883	0.632404	1	1	2064	tags=22%, list=11%, signal=24%
AIYAR_COBRA1_TARGETS_UP	39	-0.246198	-0.869535	0.651601	1	1	3630	tags=41%, list=19%, signal=50%
GO_POSITIVE_REGULATION_OF_SMOOTHENED_SIGNALING_PATHWAY	32	-0.281543	-0.869225	0.631783	1	1	1389	tags=25%, list=7%, signal=27%
DACOSTA_UV_RESPONSE_VIA_ERCC3_TTD_UP	59	-0.27313	-0.869028	0.624016	1	1	5005	tags=44%, list=26%, signal=59%
GSE2770_UNTREATED_VS_ACT_CD4_TCELL_2H_DN	198	-0.232349	-0.868877	0.61583	1	1	3531	tags=27%, list=18%, signal=33%
WALLACE_JAK2_TARGETS_UP	22	-0.324127	-0.868764	0.617591	1	1	3928	tags=32%, list=20%, signal=40%
GSE21063_WT_VS_NFATC1_KO_8H_ANTI_IGM_STIM_BCELL_UP	187	-0.283475	-0.868628	0.579143	1	1	3574	tags=39%, list=18%, signal=47%
GO_GOLGI_VESICLE_BUDDING	79	-0.255764	-0.86818	0.61597	1	1	3724	tags=30%, list=19%, signal=37%
GO_NEUROTRANSMITTER_RECEPTOR_INTERNALIZATION	25	-0.290541	-0.868114	0.618399	1	1	3179	tags=32%, list=16%, signal=38%
GO_MICROVILLUS_ASSEMBLY	16	-0.321871	-0.868108	0.649186	1	1	5156	tags=50%, list=26%, signal=68%
GO_CYTOCHROME_COMPLEX	27	-0.358025	-0.868096	0.569231	1	1	6842	tags=70%, list=35%, signal=108%
SHEDDEN_LUNG_CANCER_POOR_SURVIVAL_A6	438	-0.279449	-0.867758	0.586521	1	1	3929	tags=33%, list=20%, signal=40%
MODULE_303	28	-0.299894	-0.867267	0.592179	1	1	4876	tags=54%, list=25%, signal=71%
GO_POSITIVE_REGULATION_OF_TRANSCRIPTION_FROM_RNA_POLYMERASE_II_PROMOTER_IN_RESPONSE_TO_STRESS	31	-0.265395	-0.86722	0.618538	1	1	1083	tags=13%, list=6%, signal=14%
BOYLAN_MULTIPLE_MYELOMA_D_CLUSTER_UP	26	-0.267327	-0.867187	0.669708	1	1	2244	tags=23%, list=11%, signal=26%
GO_ANION_CHANNEL_ACTIVITY	87	-0.223014	-0.867079	0.706376	1	1	2960	tags=28%, list=15%, signal=32%
REACTOME_METABOLISM_OF_NUCLEOTIDES	96	-0.241541	-0.866972	0.606464	1	1	4615	tags=40%, list=24%, signal=52%
GO_MITOTIC_SPINDLE	100	-0.25683	-0.866794	0.629213	1	1	2796	tags=28%, list=14%, signal=33%
GO_POSITIVE_REGULATION_OF_CARTILAGE_DEVELOPMENT	31	-0.267933	-0.866447	0.661448	1	1	2077	tags=29%, list=11%, signal=32%
GO_CIRCADIAN_REGULATION_OF_GENE_EXPRESSION	54	-0.25112	-0.866332	0.656192	1	1	2615	tags=24%, list=13%, signal=28%
GSE17721_CTRL_VS_PAM3CSK4_24H_BMDC_DN	197	-0.215826	-0.865675	0.646209	1	1	3737	tags=31%, list=19%, signal=39%
GO_EMBRYONIC_AXIS_SPECIFICATION	36	-0.256002	-0.865658	0.654344	1	1	2595	tags=31%, list=13%, signal=35%
GO_KERATINIZATION	222	-0.243499	-0.865099	0.643275	1	1	3956	tags=22%, list=20%, signal=27%
REACTOME_VEGFR2_MEDIATED_VASCULAR_PERMEABILITY	27	-0.272348	-0.864841	0.649621	1	1	1736	tags=22%, list=9%, signal=24%
YAMAZAKI_TCEB3_TARGETS_DN	192	-0.215172	-0.864175	0.640071	1	1	3245	tags=29%, list=17%, signal=34%
CHR2P15	16	-0.351348	-0.863895	0.626437	1	1	4393	tags=38%, list=22%, signal=48%
GO_POSITIVE_REGULATION_OF_PROTEIN_DEACETYLATION	21	-0.288894	-0.86334	0.649903	1	1	399	tags=14%, list=2%, signal=15%
GO_POSITIVE_REGULATION_OF_CELL_JUNCTION_ASSEMBLY	33	-0.27115	-0.863214	0.612613	1	1	788	tags=18%, list=4%, signal=19%
GO_COLUMNAR_CUBOIDAL_EPITHELIAL_CELL_DEVELOPMENT	54	-0.24165	-0.862915	0.670455	1	1	1415	tags=19%, list=7%, signal=20%
GSE39110_DAY3_VS_DAY6_POST_IMMUNIZATION_CD8_TCELL_DN	193	-0.263871	-0.862802	0.574818	1	1	4763	tags=50%, list=24%, signal=65%
GO_CARBOXYLIC_ESTER_HYDROLASE_ACTIVITY	125	-0.216733	-0.862768	0.688042	1	1	3109	tags=26%, list=16%, signal=30%
REACTOME_MET_ACTIVATES_PTK2_SIGNALING	30	-0.346814	-0.862168	0.591797	1	1	2859	tags=30%, list=15%, signal=35%
GO_POSITIVE_REGULATION_OF_GLUCOSE_METABOLIC_PROCESS	24	-0.263661	-0.86215	0.663176	1	1	531	tags=17%, list=3%, signal=17%
GO_MOLTING_CYCLE_PROCESS	87	-0.237142	-0.862101	0.664903	1	1	4308	tags=37%, list=22%, signal=47%
BIOCARTA_NUCLEARRS_PATHWAY	33	-0.281625	-0.861536	0.649123	1	1	689	tags=15%, list=4%, signal=16%
BILD_SRC_ONCOGENIC_SIGNATURE	56	-0.268047	-0.861392	0.642599	1	1	4294	tags=38%, list=22%, signal=48%
LIN_APC_TARGETS	70	-0.283599	-0.860401	0.607921	1	1	3798	tags=39%, list=19%, signal=48%
SERVITJA_ISLET_HNF1A_TARGETS_DN	103	-0.244938	-0.860224	0.650362	1	1	3654	tags=28%, list=19%, signal=34%
BIOCARTA_MITOCHONDRIA_PATHWAY	19	-0.312435	-0.859603	0.61426	1	1	1143	tags=16%, list=6%, signal=17%
GO_SPERMATID_NUCLEUS_DIFFERENTIATION	19	-0.296044	-0.859597	0.656881	1	1	2130	tags=21%, list=11%, signal=24%
GO_OUTER_MITOCHONDRIAL_MEMBRANE_PROTEIN_COMPLEX	17	-0.324212	-0.859492	0.612284	1	1	2645	tags=24%, list=14%, signal=27%
GO_RHO_GUANYL_NUCLEOTIDE_EXCHANGE_FACTOR_ACTIVITY	77	-0.255478	-0.859317	0.639706	1	1	2584	tags=32%, list=13%, signal=37%
REACTOME_ASSEMBLY_OF_THE_HIV_VIRION	16	-0.324166	-0.859174	0.639155	1	1	2080	tags=38%, list=11%, signal=42%
STEIN_ESRRA_TARGETS_RESPONSIVE_TO_ESTROGEN_UP	30	-0.264929	-0.859134	0.650995	1	1	2373	tags=27%, list=12%, signal=30%
ODONNELL_METASTASIS_DN	24	-0.285173	-0.858946	0.646847	1	1	4205	tags=46%, list=21%, signal=58%
GO_REGULATION_OF_PROTEIN_EXIT_FROM_ENDOPLASMIC_RETICULUM	25	-0.274953	-0.858683	0.649057	1	1	3095	tags=36%, list=16%, signal=43%
DOANE_BREAST_CANCER_ESR1_DN	47	-0.258443	-0.858429	0.663934	1	1	3537	tags=30%, list=18%, signal=36%
GO_ANION_ANION_ANTIPORTER_ACTIVITY	31	-0.273496	-0.858186	0.645102	1	1	2192	tags=29%, list=11%, signal=33%
GO_BINDING_OF_SPERM_TO_ZONA_PELLUCIDA	37	-0.267181	-0.856909	0.673435	1	1	3276	tags=24%, list=17%, signal=29%
PID_WNT_SIGNALING_PATHWAY	27	-0.290376	-0.856873	0.625228	1	1	1415	tags=19%, list=7%, signal=20%
CHIANG_LIVER_CANCER_SUBCLASS_INTERFERON_DN	52	-0.242083	-0.856786	0.696751	1	1	2504	tags=23%, list=13%, signal=26%
HEIDENBLAD_AMPLICON_12P11_12_DN	21	-0.289979	-0.856685	0.651934	1	1	2530	tags=24%, list=13%, signal=27%
REACTOME_SUMOYLATION_OF_TRANSCRIPTION_FACTORS	20	-0.302615	-0.856557	0.627376	1	1	5090	tags=50%, list=26%, signal=68%
CHR1Q42	88	-0.276374	-0.855348	0.590909	1	1	2902	tags=27%, list=15%, signal=32%
KEGG_PENTOSE_AND_GLUCURONATE_INTERCONVERSIONS	28	-0.320947	-0.854486	0.641997	1	1	2067	tags=21%, list=11%, signal=24%
GO_REGULATION_OF_MEIOTIC_CELL_CYCLE	45	-0.238163	-0.854203	0.650647	1	1	3675	tags=31%, list=19%, signal=38%
GO_ACETYLGLUCOSAMINYLTRANSFERASE_ACTIVITY	54	-0.230693	-0.853469	0.662188	1	1	2044	tags=19%, list=10%, signal=21%
GO_INSULIN_SECRETION_INVOLVED_IN_CELLULAR_RESPONSE_TO_GLUCOSE_STIMULUS	64	-0.230134	-0.853174	0.669216	1	1	3092	tags=30%, list=16%, signal=35%
GO_ALKALI_METAL_ION_BINDING	16	-0.298154	-0.853064	0.665406	1	1	1674	tags=25%, list=9%, signal=27%
GSE36476_CTRL_VS_TSST_ACT_40H_MEMORY_CD4_TCELL_YOUNG_DN	196	-0.274081	-0.852913	0.585821	1	1	5329	tags=49%, list=27%, signal=67%
HNF4_DR1_Q3	260	-0.200189	-0.852803	0.697802	1	1	2618	tags=22%, list=13%, signal=25%
GO_CARTILAGE_DEVELOPMENT_INVOLVED_IN_ENDOCHONDRAL_BONE_MORPHOGENESIS	46	-0.255003	-0.852713	0.628676	1	1	1389	tags=20%, list=7%, signal=21%
CHR2Q14	68	-0.252899	-0.852522	0.629559	1	1	2752	tags=22%, list=14%, signal=26%
GO_NEGATIVE_REGULATION_OF_CHONDROCYTE_DIFFERENTIATION	20	-0.315287	-0.852516	0.634615	1	1	689	tags=15%, list=4%, signal=16%
WHITFIELD_CELL_CYCLE_S	141	-0.251081	-0.851982	0.610619	1	1	3833	tags=29%, list=20%, signal=36%
IGARASHI_ATF4_TARGETS_DN	97	-0.244364	-0.851534	0.62766	1	1	2279	tags=26%, list=12%, signal=29%
CHR10Q25	53	-0.264469	-0.851501	0.613475	1	1	3086	tags=32%, list=16%, signal=38%
GO_RACEMASE_AND_EPIMERASE_ACTIVITY	18	-0.286046	-0.851239	0.633205	1	1	4313	tags=50%, list=22%, signal=64%
ZHOU_CELL_CYCLE_GENES_IN_IR_RESPONSE_6HR	82	-0.334438	-0.851183	0.626667	1	1	4882	tags=45%, list=25%, signal=60%
GO_RESPONSE_TO_SALT	19	-0.285001	-0.851117	0.677064	1	1	3449	tags=42%, list=18%, signal=51%
GO_TUBE_FORMATION	145	-0.220955	-0.850893	0.679715	1	1	3101	tags=26%, list=16%, signal=31%
REACTOME_SYNDECAN_INTERACTIONS	27	-0.349263	-0.8508	0.619433	1	1	5194	tags=44%, list=27%, signal=60%
GSE27670_CTRL_VS_BLIMP1_TRANSDUCED_GC_BCELL_DN	197	-0.209171	-0.850453	0.671506	1	1	2173	tags=21%, list=11%, signal=23%
GO_EMBRYONIC_CAMERA_TYPE_EYE_DEVELOPMENT	37	-0.262285	-0.850291	0.678322	1	1	2306	tags=24%, list=12%, signal=28%
GSE40225_WT_VS_RIP_B7X_DIABETIC_MOUSE_PANCREATIC_CD8_TCELL_DN	183	-0.22232	-0.850206	0.642458	1	1	3512	tags=29%, list=18%, signal=35%
EIF4E_UP	98	-0.243574	-0.850124	0.652591	1	1	3475	tags=30%, list=18%, signal=36%
GO_APPENDAGE_DEVELOPMENT	175	-0.224945	-0.850054	0.689655	1	1	2545	tags=22%, list=13%, signal=25%
CHR5Q32	45	-0.249973	-0.849903	0.663793	1	1	2639	tags=22%, list=13%, signal=26%
GSE8921_3H_VS_24H_TLR1_2_STIM_MONOCYTE_DN	196	-0.214627	-0.848879	0.669276	1	1	2762	tags=26%, list=14%, signal=29%
GO_SPERM_PART	181	-0.196669	-0.848618	0.72437	1	1	3401	tags=25%, list=17%, signal=30%
GO_NEGATIVE_REGULATION_OF_MICROTUBULE_POLYMERIZATION_OR_DEPOLYMERIZATION	35	-0.262546	-0.848613	0.656075	1	1	2126	tags=23%, list=11%, signal=26%
REACTOME_HSF1_ACTIVATION	31	-0.323144	-0.848596	0.640212	1	1	1781	tags=29%, list=9%, signal=32%
MORF_CSNK2B	278	-0.281169	-0.848376	0.62549	1	1	4623	tags=30%, list=24%, signal=39%
GO_METALLOAMINOPEPTIDASE_ACTIVITY	22	-0.268835	-0.848283	0.706306	1	1	1887	tags=23%, list=10%, signal=25%
GSE29618_PRE_VS_DAY7_POST_TIV_FLU_VACCINE_PDC_UP	191	-0.193636	-0.848112	0.748175	1	1	2591	tags=20%, list=13%, signal=23%
VERRECCHIA_RESPONSE_TO_TGFB1_C5	21	-0.321443	-0.84772	0.620758	1	1	4622	tags=43%, list=24%, signal=56%
BHAT_ESR1_TARGETS_NOT_VIA_AKT1_DN	85	-0.247559	-0.847642	0.66426	1	1	2689	tags=26%, list=14%, signal=30%
REACTOME_NON_INTEGRIN_MEMBRANE_ECM_INTERACTIONS	59	-0.298651	-0.847177	0.625243	1	1	1737	tags=22%, list=9%, signal=24%
GO_EPIDERMAL_GROWTH_FACTOR_RECEPTOR_SIGNALING_PATHWAY	114	-0.231705	-0.846694	0.690778	1	1	2620	tags=25%, list=13%, signal=29%
CHANGOLKAR_H2AFY_TARGETS_UP	48	-0.241392	-0.846646	0.697196	1	1	1787	tags=21%, list=9%, signal=23%
GO_CELLULAR_RESPONSE_TO_ARSENIC_CONTAINING_SUBSTANCE	18	-0.300726	-0.84642	0.633628	1	1	3385	tags=33%, list=17%, signal=40%
GO_PROTEIN_REFOLDING	39	-0.292054	-0.846378	0.654851	1	1	2930	tags=28%, list=15%, signal=33%
GO_PROTEIN_HETEROOLIGOMERIZATION	106	-0.204074	-0.845585	0.772401	1	1	2896	tags=23%, list=15%, signal=26%
ENK_UV_RESPONSE_EPIDERMIS_UP	287	-0.22091	-0.845552	0.635231	1	1	3507	tags=28%, list=18%, signal=33%
GSE14415_INDUCED_TREG_VS_TCONV_UP	176	-0.271778	-0.84484	0.599237	1	1	3762	tags=36%, list=19%, signal=45%
GO_RNA_POLYMERASE_II_REPRESSING_TRANSCRIPTION_FACTOR_BINDING	35	-0.277996	-0.844634	0.638132	1	1	4144	tags=34%, list=21%, signal=43%
GO_NEURAL_TUBE_DEVELOPMENT	160	-0.225052	-0.844607	0.679849	1	1	2321	tags=22%, list=12%, signal=25%
REACTOME_BLOOD_GROUP_SYSTEMS_BIOSYNTHESIS	21	-0.275528	-0.844599	0.667904	1	1	756	tags=19%, list=4%, signal=20%
GSE2770_UNTREATED_VS_IL4_TREATED_ACT_CD4_TCELL_48H_UP	199	-0.198551	-0.844346	0.715094	1	1	3300	tags=28%, list=17%, signal=34%
GSE9988_LPS_VS_LOW_LPS_MONOCYTE_DN	157	-0.203444	-0.844203	0.735395	1	1	2342	tags=20%, list=12%, signal=23%
BIOCARTA_RHO_PATHWAY	21	-0.306542	-0.843649	0.674503	1	1	3344	tags=29%, list=17%, signal=34%
GO_EMBRYONIC_PATTERN_SPECIFICATION	61	-0.232581	-0.842936	0.691622	1	1	3224	tags=31%, list=16%, signal=37%
BROWNE_HCMV_INFECTION_2HR_DN	46	-0.269836	-0.842585	0.635563	1	1	3957	tags=39%, list=20%, signal=49%
GO_CENTROSOME_DUPLICATION	67	-0.263436	-0.84258	0.626415	1	1	4947	tags=37%, list=25%, signal=50%
GSE21380_TFH_VS_GERMINAL_CENTER_TFH_CD4_TCELL_DN	198	-0.225175	-0.842265	0.675835	1	1	3913	tags=30%, list=20%, signal=37%
LI_LUNG_CANCER	40	-0.271457	-0.842221	0.643411	1	1	2403	tags=25%, list=12%, signal=28%
MODULE_93	180	-0.237602	-0.841972	0.609665	1	1	3303	tags=28%, list=17%, signal=33%
GO_GDP_BINDING	57	-0.272017	-0.841839	0.631783	1	1	2958	tags=26%, list=15%, signal=31%
MISSIAGLIA_REGULATED_BY_METHYLATION_UP	121	-0.237402	-0.841767	0.644788	1	1	2878	tags=26%, list=15%, signal=30%
GSE22886_NAIVE_CD4_TCELL_VS_48H_ACT_TH1_DN	192	-0.262047	-0.841121	0.609756	1	1	4908	tags=40%, list=25%, signal=52%
GSE24574_BCL6_LOW_TFH_VS_TCONV_CD4_TCELL_DN	191	-0.253934	-0.840991	0.645403	1	1	4901	tags=41%, list=25%, signal=54%
GO_FATTY_ACID_BIOSYNTHETIC_PROCESS	143	-0.205314	-0.840762	0.737705	1	1	3170	tags=27%, list=16%, signal=31%
GO_PHOSPHOLIPASE_A2_ACTIVITY_CONSUMING_1_2_DIPALMITOYLPHOSPHATIDYLCHOLINE_	20	-0.296942	-0.840754	0.682373	1	1	2422	tags=30%, list=12%, signal=34%
PID_WNT_NONCANONICAL_PATHWAY	32	-0.285083	-0.840563	0.647834	1	1	1415	tags=22%, list=7%, signal=24%
GSE27786_LSK_VS_BCELL_UP	193	-0.200403	-0.840252	0.710425	1	1	3335	tags=27%, list=17%, signal=32%
GSE37532_VISCERAL_ADIPOSE_TISSUE_VS_LN_DERIVED_TCONV_CD4_TCELL_DN	129	-0.199327	-0.840233	0.756614	1	1	1858	tags=16%, list=9%, signal=17%
GO_HYALURONAN_CATABOLIC_PROCESS	16	-0.309964	-0.839762	0.662109	1	1	2464	tags=31%, list=13%, signal=36%
BURTON_ADIPOGENESIS_5	113	-0.254626	-0.839572	0.637405	1	1	2892	tags=23%, list=15%, signal=27%
GO_HISTONE_EXCHANGE	43	-0.290068	-0.839543	0.634831	1	1	4001	tags=30%, list=20%, signal=38%
REACTOME_CYTOSOLIC_SULFONATION_OF_SMALL_MOLECULES	23	-0.267841	-0.83952	0.674956	1	1	3263	tags=35%, list=17%, signal=42%
GO_SPINAL_CORD_MOTOR_NEURON_DIFFERENTIATION	32	-0.256315	-0.83945	0.696491	1	1	1700	tags=16%, list=9%, signal=17%
CHR7Q11	84	-0.24478	-0.839383	0.649635	1	1	2925	tags=24%, list=15%, signal=28%
KEGG_PEROXISOME	78	-0.251738	-0.839323	0.658252	1	1	2317	tags=24%, list=12%, signal=28%
RICKMAN_TUMOR_DIFFERENTIATED_MODERATELY_VS_POORLY_UP	121	-0.226389	-0.839285	0.65098	1	1	1330	tags=15%, list=7%, signal=16%
LOCKWOOD_AMPLIFIED_IN_LUNG_CANCER	207	-0.239732	-0.838627	0.628684	1	1	3562	tags=27%, list=18%, signal=33%
CHR4Q24	24	-0.303271	-0.83858	0.660682	1	1	4442	tags=50%, list=23%, signal=65%
GSE21670_UNTREATED_VS_TGFB_IL6_TREATED_CD4_TCELL_UP	186	-0.248765	-0.838565	0.62	1	1	3574	tags=34%, list=18%, signal=41%
MORF_PRDX3	83	-0.300068	-0.838526	0.627639	1	1	5681	tags=43%, list=29%, signal=61%
DUTERTRE_ESTRADIOL_RESPONSE_24HR_DN	499	-0.229491	-0.838289	0.651292	1	1	2082	tags=21%, list=11%, signal=23%
GSE17974_2.5H_VS_72H_IL4_AND_ANTI_IL12_ACT_CD4_TCELL_DN	186	-0.220321	-0.837856	0.675781	1	1	2833	tags=24%, list=14%, signal=27%
BARIS_THYROID_CANCER_UP	24	-0.297124	-0.837795	0.633829	1	1	3925	tags=33%, list=20%, signal=42%
WIKMAN_ASBESTOS_LUNG_CANCER_UP	17	-0.302437	-0.837023	0.652591	1	1	2332	tags=24%, list=12%, signal=27%
CHR11P14	21	-0.305762	-0.836676	0.653285	1	1	2893	tags=29%, list=15%, signal=33%
KASLER_HDAC7_TARGETS_2_DN	29	-0.249769	-0.836642	0.672549	1	1	817	tags=17%, list=4%, signal=18%
GSE14308_TH2_VS_TH17_UP	198	-0.221139	-0.836551	0.675325	1	1	4033	tags=31%, list=21%, signal=39%
GO_CLUSTER_OF_ACTIN_BASED_CELL_PROJECTIONS	147	-0.214731	-0.836441	0.714286	1	1	1827	tags=20%, list=9%, signal=22%
CHESLER_BRAIN_QTL_CIS	69	-0.229194	-0.836383	0.679104	1	1	3895	tags=32%, list=20%, signal=40%
GO_INTRACILIARY_TRANSPORT_INVOLVED_IN_CILIUM_ASSEMBLY	40	-0.282316	-0.835783	0.624016	1	1	4662	tags=40%, list=24%, signal=52%
BIOCARTA_PTDINS_PATHWAY	23	-0.297517	-0.835708	0.680392	1	1	3771	tags=43%, list=19%, signal=54%
MORF_SOD1	268	-0.279246	-0.835504	0.623552	1	1	5930	tags=41%, list=30%, signal=58%
HOXA9_DN.V1_DN	181	-0.208789	-0.83545	0.68206	1	1	3148	tags=27%, list=16%, signal=31%
CHIN_BREAST_CANCER_COPY_NUMBER_UP	27	-0.304286	-0.835406	0.648014	1	1	4447	tags=41%, list=23%, signal=53%
REACTOME_INTRA_GOLGI_AND_RETROGRADE_GOLGI_TO_ER_TRAFFIC	200	-0.228124	-0.835299	0.679688	1	1	4099	tags=32%, list=21%, signal=40%
SIMBULAN_PARP1_TARGETS_DN	16	-0.364832	-0.835174	0.629771	1	1	4737	tags=44%, list=24%, signal=58%
ACEVEDO_LIVER_CANCER_WITH_H3K9ME3_DN	90	-0.224454	-0.834445	0.709122	1	1	2770	tags=26%, list=14%, signal=30%
HALLMARK_MITOTIC_SPINDLE	197	-0.246205	-0.834359	0.651934	1	1	3574	tags=31%, list=18%, signal=38%
GO_ALCOHOL_DEHYDROGENASE_NADPPLUS_ACTIVITY	21	-0.302089	-0.833742	0.653061	1	1	3840	tags=29%, list=20%, signal=36%
REACTOME_ACTIVATION_OF_GENE_EXPRESSION_BY_SREBF_SREBP	42	-0.291589	-0.833689	0.630885	1	1	4252	tags=40%, list=22%, signal=52%
GO_REGULATION_OF_INCLUSION_BODY_ASSEMBLY	16	-0.328333	-0.833617	0.669065	1	1	3660	tags=50%, list=19%, signal=61%
KANG_FLUOROURACIL_RESISTANCE_UP	20	-0.268219	-0.833435	0.673179	1	1	1558	tags=25%, list=8%, signal=27%
BIOCARTA_WNT_PATHWAY	24	-0.277047	-0.833341	0.648014	1	1	1505	tags=21%, list=8%, signal=23%
GO_REGULATION_OF_MEIOTIC_NUCLEAR_DIVISION	29	-0.251491	-0.833282	0.695009	1	1	4911	tags=45%, list=25%, signal=60%
GRUETZMANN_PANCREATIC_CANCER_UP	335	-0.228015	-0.833032	0.631193	1	1	2841	tags=26%, list=15%, signal=30%
MORF_PPP2R5E	81	-0.266426	-0.832607	0.657795	1	1	5375	tags=38%, list=27%, signal=53%
GSE16451_CTRL_VS_WEST_EQUINE_ENC_VIRUS_IMMATURE_NEURON_CELL_LINE_DN	192	-0.21877	-0.832324	0.653704	1	1	4405	tags=34%, list=23%, signal=44%
KEGG_GALACTOSE_METABOLISM	26	-0.267128	-0.832307	0.719101	1	1	286	tags=12%, list=1%, signal=12%
GSE21063_CTRL_VS_ANTI_IGM_STIM_BCELL_NFATC1_KO_8H_DN	189	-0.247034	-0.832169	0.629981	1	1	4604	tags=40%, list=24%, signal=52%
GO_REGULATION_OF_SUBSTRATE_ADHESION_DEPENDENT_CELL_SPREADING	50	-0.243071	-0.83183	0.685252	1	1	3671	tags=34%, list=19%, signal=42%
GO_SOMATIC_STEM_CELL_DIVISION	23	-0.284374	-0.83174	0.67963	1	1	2126	tags=26%, list=11%, signal=29%
GO_VESICLE_COAT	57	-0.252086	-0.831605	0.649606	1	1	4556	tags=37%, list=23%, signal=48%
GO_MIDBODY	165	-0.228678	-0.831345	0.657744	1	1	3504	tags=28%, list=18%, signal=34%
GO_GLUTATHIONE_METABOLIC_PROCESS	37	-0.247642	-0.831304	0.693727	1	1	2253	tags=24%, list=12%, signal=27%
GO_SECRETION_BY_TISSUE	36	-0.241432	-0.830849	0.739895	1	1	772	tags=14%, list=4%, signal=14%
MANN_RESPONSE_TO_AMIFOSTINE_UP	19	-0.287042	-0.830807	0.683729	1	1	2301	tags=26%, list=12%, signal=30%
GO_DIGESTIVE_SYSTEM_DEVELOPMENT	141	-0.204102	-0.830622	0.734266	1	1	2134	tags=18%, list=11%, signal=21%
GO_DIGESTIVE_SYSTEM_PROCESS	96	-0.230196	-0.83058	0.722504	1	1	2519	tags=25%, list=13%, signal=29%
SCIBETTA_KDM5B_TARGETS_UP	19	-0.297591	-0.830442	0.65748	1	1	3282	tags=32%, list=17%, signal=38%
MALONEY_RESPONSE_TO_17AAG_DN	74	-0.276167	-0.830419	0.628037	1	1	4090	tags=32%, list=21%, signal=41%
GSE7218_IGM_VS_IGG_SIGNAL_THGOUGH_ANTIGEN_BCELL_UP	194	-0.217329	-0.830396	0.66603	1	1	2141	tags=19%, list=11%, signal=21%
REACTOME_HSF1_DEPENDENT_TRANSACTIVATION	38	-0.298889	-0.829588	0.659758	1	1	3888	tags=39%, list=20%, signal=49%
KEGG_RETINOL_METABOLISM	64	-0.27608	-0.829532	0.691099	1	1	2067	tags=19%, list=11%, signal=21%
AP1_Q2_01	266	-0.196137	-0.829151	0.716263	1	1	2650	tags=23%, list=14%, signal=26%
GO_ENDOPLASMIC_RETICULUM_TO_GOLGI_VESICLE_MEDIATED_TRANSPORT	208	-0.223793	-0.828613	0.678161	1	1	4350	tags=33%, list=22%, signal=42%
MTOR_UP.V1_UP	168	-0.205338	-0.828571	0.707361	1	1	3912	tags=35%, list=20%, signal=43%
TOYOTA_TARGETS_OF_MIR34B_AND_MIR34C	430	-0.225198	-0.828402	0.647273	1	1	3171	tags=24%, list=16%, signal=28%
GO_REGULATION_OF_PROGRAMMED_NECROTIC_CELL_DEATH	17	-0.298646	-0.82835	0.669039	1	1	4815	tags=53%, list=25%, signal=70%
KEGG_NOTCH_SIGNALING_PATHWAY	47	-0.250039	-0.827958	0.704415	1	1	2855	tags=26%, list=15%, signal=30%
VILLANUEVA_LIVER_CANCER_KRT19_UP	174	-0.255291	-0.827798	0.644037	1	1	2749	tags=24%, list=14%, signal=27%
MORF_GMPS	49	-0.296986	-0.827618	0.613971	1	1	5056	tags=41%, list=26%, signal=55%
GO_RETINA_MORPHOGENESIS_IN_CAMERA_TYPE_EYE	48	-0.240576	-0.827471	0.714286	1	1	3193	tags=27%, list=16%, signal=32%
GO_PHAGOPHORE_ASSEMBLY_SITE_MEMBRANE	16	-0.311023	-0.827105	0.659889	1	1	3107	tags=31%, list=16%, signal=37%
KYNG_WERNER_SYNDROM_AND_NORMAL_AGING_UP	79	-0.228834	-0.827009	0.732143	1	1	4808	tags=41%, list=25%, signal=53%
YAGI_AML_RELAPSE_PROGNOSIS	35	-0.257783	-0.826876	0.687623	1	1	1128	tags=17%, list=6%, signal=18%
GO_GLUTATHIONE_TRANSFERASE_ACTIVITY	25	-0.274303	-0.82674	0.696226	1	1	2253	tags=20%, list=12%, signal=23%
GO_POSITIVE_REGULATION_OF_OLIGODENDROCYTE_DIFFERENTIATION	17	-0.280141	-0.826129	0.694494	1	1	1101	tags=24%, list=6%, signal=25%
GSE3982_CENT_MEMORY_CD4_TCELL_VS_TH2_DN	196	-0.235133	-0.825649	0.615672	1	1	4316	tags=34%, list=22%, signal=43%
GO_CALCIUM_ACTIVATED_CATION_CHANNEL_ACTIVITY	28	-0.250313	-0.825623	0.740283	1	1	694	tags=14%, list=4%, signal=15%
GSE45365_WT_VS_IFNAR_KO_BCELL_DN	169	-0.226453	-0.825581	0.656934	1	1	3150	tags=28%, list=16%, signal=34%
BLUM_RESPONSE_TO_SALIRASIB_UP	231	-0.21461	-0.824874	0.669659	1	1	3030	tags=25%, list=15%, signal=29%
GO_DIOL_BIOSYNTHETIC_PROCESS	19	-0.289568	-0.82463	0.656189	1	1	2224	tags=26%, list=11%, signal=30%
GO_LIPOPROTEIN_BIOSYNTHETIC_PROCESS	94	-0.221316	-0.824316	0.723164	1	1	4147	tags=33%, list=21%, signal=42%
GSE33292_WT_VS_TCF1_KO_DN3_THYMOCYTE_DN	194	-0.253025	-0.823961	0.620879	1	1	4604	tags=43%, list=24%, signal=56%
GO_G_PROTEIN_COUPLED_RECEPTOR_INTERNALIZATION	15	-0.287826	-0.823827	0.709125	1	1	1675	tags=27%, list=9%, signal=29%
REACTOME_SIGNALING_BY_ERBB2	49	-0.236297	-0.823618	0.730435	1	1	2911	tags=33%, list=15%, signal=38%
GO_SIGNAL_TRANSDUCTION_INVOLVED_IN_CELL_CYCLE_CHECKPOINT	72	-0.250661	-0.823546	0.677778	1	1	2527	tags=24%, list=13%, signal=27%
KEGG_HISTIDINE_METABOLISM	29	-0.253942	-0.823535	0.706215	1	1	3769	tags=38%, list=19%, signal=47%
SMITH_TERT_TARGETS_UP	140	-0.228616	-0.823528	0.69009	1	1	3416	tags=26%, list=17%, signal=31%
GO_RESPONSE_TO_PROGESTERONE	46	-0.227985	-0.823474	0.735652	1	1	3771	tags=35%, list=19%, signal=43%
GO_REGULATION_OF_STEROID_BIOSYNTHETIC_PROCESS	85	-0.231371	-0.82314	0.685767	1	1	3132	tags=32%, list=16%, signal=38%
GO_REGULATION_OF_MITOCHONDRIAL_OUTER_MEMBRANE_PERMEABILIZATION_INVOLVED_IN_APOPTOTIC_SIGNALING_PATHWAY	44	-0.256973	-0.822992	0.685935	1	1	4259	tags=41%, list=22%, signal=52%
SHIN_B_CELL_LYMPHOMA_CLUSTER_7	25	-0.283797	-0.822836	0.691715	1	1	3910	tags=36%, list=20%, signal=45%
RODRIGUES_NTN1_AND_DCC_TARGETS	29	-0.259294	-0.822535	0.724008	1	1	957	tags=14%, list=5%, signal=14%
HNF1_01	239	-0.20206	-0.822396	0.774744	1	1	3672	tags=27%, list=19%, signal=33%
KEGG_BASAL_CELL_CARCINOMA	55	-0.247056	-0.821986	0.673874	1	1	1505	tags=18%, list=8%, signal=20%
MAZ_Q6	189	-0.214511	-0.821903	0.683241	1	1	1512	tags=16%, list=8%, signal=18%
GSE22886_IGG_IGA_MEMORY_BCELL_VS_BM_PLASMA_CELL_DN	187	-0.196637	-0.821868	0.703846	1	1	2354	tags=20%, list=12%, signal=23%
TERAO_AOX4_TARGETS_SKIN_UP	28	-0.261549	-0.821729	0.68985	1	1	3960	tags=32%, list=20%, signal=40%
GSE2770_IL4_ACT_VS_ACT_CD4_TCELL_48H_UP	198	-0.206337	-0.821522	0.70566	1	1	2575	tags=21%, list=13%, signal=24%
HALLMARK_FATTY_ACID_METABOLISM	155	-0.223267	-0.821318	0.681564	1	1	2284	tags=21%, list=12%, signal=23%
NIKOLSKY_BREAST_CANCER_7Q21_Q22_AMPLICON	75	-0.276301	-0.820716	0.642349	1	1	5212	tags=37%, list=27%, signal=51%
LINDGREN_BLADDER_CANCER_CLUSTER_3_UP	314	-0.235712	-0.820705	0.643636	1	1	4908	tags=39%, list=25%, signal=51%
GO_FOREBRAIN_REGIONALIZATION	24	-0.270256	-0.820534	0.735632	1	1	2915	tags=38%, list=15%, signal=44%
HANN_RESISTANCE_TO_BCL2_INHIBITOR_DN	46	-0.255606	-0.820299	0.741509	1	1	3658	tags=28%, list=19%, signal=35%
GO_VITAMIN_TRANSMEMBRANE_TRANSPORTER_ACTIVITY	24	-0.268375	-0.820271	0.737918	1	1	815	tags=17%, list=4%, signal=17%
BERTUCCI_INVASIVE_CARCINOMA_DUCTAL_VS_LOBULAR_UP	23	-0.279181	-0.819793	0.712687	1	1	3613	tags=39%, list=18%, signal=48%
GO_MOTOR_ACTIVITY	134	-0.209141	-0.819672	0.758364	1	1	2495	tags=24%, list=13%, signal=27%
GO_3_PHOSPHOADENOSINE_5_PHOSPHOSULFATE_METABOLIC_PROCESS	17	-0.298324	-0.819618	0.693548	1	1	4535	tags=47%, list=23%, signal=61%
GO_CILIARY_TIP	44	-0.266781	-0.819564	0.659319	1	1	4662	tags=43%, list=24%, signal=57%
GO_PHARYNGEAL_SYSTEM_DEVELOPMENT	26	-0.271386	-0.819446	0.705244	1	1	4700	tags=42%, list=24%, signal=56%
REACTOME_CLASS_I_PEROXISOMAL_MEMBRANE_PROTEIN_IMPORT	20	-0.295065	-0.819315	0.678988	1	1	3190	tags=40%, list=16%, signal=48%
GO_SPERM_MOTILITY	82	-0.217887	-0.819264	0.743772	1	1	3675	tags=30%, list=19%, signal=37%
GO_FORELIMB_MORPHOGENESIS	41	-0.25103	-0.819033	0.698944	1	1	2363	tags=22%, list=12%, signal=25%
GO_POSITIVE_REGULATION_OF_VIRAL_LIFE_CYCLE	58	-0.234925	-0.819011	0.704673	1	1	2925	tags=31%, list=15%, signal=36%
GSE14415_INDUCED_VS_NATURAL_TREG_DN	181	-0.256226	-0.818892	0.616236	1	1	3574	tags=36%, list=18%, signal=44%
GO_DIOXYGENASE_ACTIVITY	91	-0.208225	-0.818065	0.761468	1	1	3180	tags=24%, list=16%, signal=29%
RHODES_UNDIFFERENTIATED_CANCER	65	-0.330698	-0.818039	0.63301	1	1	3338	tags=28%, list=17%, signal=33%
MORF_HAT1	167	-0.271611	-0.81779	0.640832	1	1	5930	tags=43%, list=30%, signal=61%
RASHI_RESPONSE_TO_IONIZING_RADIATION_1	37	-0.250752	-0.817765	0.663004	1	1	1822	tags=22%, list=9%, signal=24%
REACTOME_BIOLOGICAL_OXIDATIONS	214	-0.212854	-0.817463	0.712785	1	1	2253	tags=20%, list=12%, signal=22%
REACTOME_NEURODEGENERATIVE_DISEASES	22	-0.277849	-0.817292	0.686538	1	1	1638	tags=23%, list=8%, signal=25%
GO_COPII_VESICLE_COAT	15	-0.335492	-0.817194	0.671233	1	1	3496	tags=33%, list=18%, signal=41%
GO_CELL_FATE_COMMITMENT_INVOLVED_IN_FORMATION_OF_PRIMARY_GERM_LAYER	32	-0.240938	-0.817059	0.724958	1	1	3684	tags=34%, list=19%, signal=42%
REACTOME_TRANSPORT_OF_BILE_SALTS_AND_ORGANIC_ACIDS_METAL_IONS_AND_AMINE_COMPOUNDS	86	-0.215215	-0.81666	0.772344	1	1	2259	tags=19%, list=12%, signal=21%
MODULE_366	30	-0.252659	-0.816352	0.723077	1	1	1114	tags=13%, list=6%, signal=14%
GO_PROTEIN_LOCALIZATION_TO_MICROTUBULE_ORGANIZING_CENTER	31	-0.283762	-0.816237	0.662942	1	1	4332	tags=35%, list=22%, signal=46%
GO_PHOTORECEPTOR_CELL_DEVELOPMENT	46	-0.238698	-0.816083	0.735883	1	1	1162	tags=15%, list=6%, signal=16%
GO_RESPIRATORY_CHAIN_COMPLEX_IV_ASSEMBLY	23	-0.328303	-0.815782	0.662768	1	1	5418	tags=57%, list=28%, signal=78%
GSE32255_WT_UNSTIM_VS_JMJD2D_KNOCKDOWN_4H_LPS_STIM_DC_DN	184	-0.217076	-0.815616	0.68609	1	1	3533	tags=30%, list=18%, signal=37%
BOYLAN_MULTIPLE_MYELOMA_D_CLUSTER_DN	33	-0.257243	-0.815519	0.691312	1	1	1144	tags=21%, list=6%, signal=22%
GO_TRANSFERASE_ACTIVITY_TRANSFERRING_AMINO_ACYL_GROUPS	17	-0.274334	-0.815507	0.744102	1	1	4183	tags=41%, list=21%, signal=52%
AUNG_GASTRIC_CANCER	53	-0.242892	-0.815223	0.748227	1	1	4378	tags=34%, list=22%, signal=44%
GO_ISOMERASE_ACTIVITY	149	-0.198684	-0.815168	0.739602	1	1	1988	tags=16%, list=10%, signal=18%
REACTOME_METABOLISM_OF_STEROIDS	149	-0.213966	-0.815103	0.732852	1	1	4286	tags=31%, list=22%, signal=39%
MORF_CSNK1D	69	-0.256561	-0.814514	0.646465	1	1	4922	tags=39%, list=25%, signal=52%
GO_ION_ANTIPORTER_ACTIVITY	58	-0.228958	-0.814032	0.752363	1	1	2519	tags=28%, list=13%, signal=32%
GO_REGULATION_OF_CYTOKINESIS	88	-0.22491	-0.814002	0.707581	1	1	2613	tags=22%, list=13%, signal=25%
GO_ENTRY_OF_BACTERIUM_INTO_HOST_CELL	15	-0.324853	-0.813922	0.687161	1	1	2009	tags=27%, list=10%, signal=30%
GO_POSITIVE_REGULATION_OF_MUSCLE_CONTRACTION	45	-0.230348	-0.813822	0.734349	1	1	1695	tags=20%, list=9%, signal=22%
FERRARI_RESPONSE_TO_FENRETINIDE_UP	21	-0.292382	-0.813591	0.690017	1	1	817	tags=14%, list=4%, signal=15%
CHR13Q34	34	-0.276633	-0.813122	0.678501	1	1	4756	tags=35%, list=24%, signal=47%
KIM_WT1_TARGETS_DN	453	-0.211294	-0.812893	0.660617	1	1	3730	tags=26%, list=19%, signal=32%
BHATTACHARYA_EMBRYONIC_STEM_CELL	80	-0.254714	-0.812721	0.6593	1	1	2355	tags=24%, list=12%, signal=27%
THILLAINADESAN_ZNF217_TARGETS_UP	40	-0.256699	-0.812434	0.681736	1	1	1671	tags=18%, list=9%, signal=19%
GO_LIGASE_ACTIVITY_FORMING_CARBON_SULFUR_BONDS	40	-0.238783	-0.812174	0.73271	1	1	3638	tags=30%, list=19%, signal=37%
GO_PROTEIN_LOCALIZATION_TO_CHROMOSOME_CENTROMERIC_REGION	22	-0.335403	-0.812039	0.665406	1	1	5414	tags=50%, list=28%, signal=69%
GSE7218_UNSTIM_VS_ANTIGEN_STIM_THROUGH_IGG_BCELL_UP	194	-0.208074	-0.811708	0.706642	1	1	3225	tags=25%, list=16%, signal=30%
GO_ORGANELLE_DISASSEMBLY	95	-0.225315	-0.811702	0.688555	1	1	3071	tags=23%, list=16%, signal=27%
GSE5589_UNSTIM_VS_45MIN_LPS_AND_IL6_STIM_MACROPHAGE_DN	194	-0.20723	-0.811657	0.704797	1	1	2528	tags=19%, list=13%, signal=22%
CHR4Q28	21	-0.304236	-0.811591	0.70566	1	1	2018	tags=29%, list=10%, signal=32%
GO_MORPHOGENESIS_OF_AN_EPITHELIAL_FOLD	25	-0.264658	-0.811306	0.723247	1	1	1415	tags=16%, list=7%, signal=17%
MODULE_155	25	-0.313791	-0.810861	0.660377	1	1	1636	tags=20%, list=8%, signal=22%
GSE32986_UNSTIM_VS_GMCSF_AND_CURDLAN_LOWDOSE_STIM_DC_UP	193	-0.224953	-0.810722	0.668459	1	1	3902	tags=32%, list=20%, signal=40%
GSE5589_LPS_VS_LPS_AND_IL6_STIM_MACROPHAGE_45MIN_DN	196	-0.211534	-0.810241	0.703154	1	1	3842	tags=27%, list=20%, signal=33%
GSE35685_CD34POS_CD10NEG_CD62LPOS_VS_CD34POS_CD10POS_BONE_MARROW_UP	194	-0.201066	-0.810229	0.742424	1	1	3533	tags=29%, list=18%, signal=35%
GO_PHOSPHOLIPID_BIOSYNTHETIC_PROCESS	231	-0.199987	-0.81014	0.741319	1	1	3331	tags=28%, list=17%, signal=34%
MYC_Q2	183	-0.194806	-0.809962	0.749546	1	1	1612	tags=14%, list=8%, signal=15%
GO_TRANSMEMBRANE_RECEPTOR_PROTEIN_SERINE_THREONINE_KINASE_BINDING	16	-0.292931	-0.808776	0.708791	1	1	645	tags=19%, list=3%, signal=19%
LEE_METASTASIS_AND_ALTERNATIVE_SPLICING_DN	45	-0.225624	-0.808545	0.756757	1	1	1388	tags=16%, list=7%, signal=17%
GO_LIPASE_INHIBITOR_ACTIVITY	16	-0.305828	-0.808476	0.705341	1	1	2683	tags=25%, list=14%, signal=29%
YAO_TEMPORAL_RESPONSE_TO_PROGESTERONE_CLUSTER_7	70	-0.227585	-0.80836	0.714286	1	1	4822	tags=40%, list=25%, signal=53%
GO_KINETOCHORE	130	-0.254418	-0.807977	0.668508	1	1	5124	tags=39%, list=26%, signal=53%
GO_TRANSFERASE_ACTIVITY_TRANSFERRING_GLYCOSYL_GROUPS	276	-0.190107	-0.807839	0.800759	1	1	2221	tags=17%, list=11%, signal=19%
GO_OXIDOREDUCTASE_ACTIVITY_ACTING_ON_THE_ALDEHYDE_OR_OXO_GROUP_OF_DONORS_NAD_OR_NADP_AS_ACCEPTOR	37	-0.245064	-0.807807	0.732824	1	1	3434	tags=30%, list=18%, signal=36%
MCBRYAN_PUBERTAL_BREAST_6_7WK_DN	76	-0.223504	-0.807637	0.73913	1	1	3912	tags=37%, list=20%, signal=46%
MEDINA_SMARCA4_TARGETS	36	-0.25203	-0.807519	0.709369	1	1	2651	tags=25%, list=14%, signal=29%
GSE2770_IL12_VS_IL4_TREATED_ACT_CD4_TCELL_48H_UP	199	-0.199328	-0.807365	0.728302	1	1	3898	tags=30%, list=20%, signal=37%
GO_NODAL_SIGNALING_PATHWAY	16	-0.276835	-0.806783	0.752613	1	1	1223	tags=25%, list=6%, signal=27%
GSE15930_NAIVE_VS_48H_IN_VITRO_STIM_IL12_CD8_TCELL_DN	193	-0.238413	-0.806529	0.628253	1	1	4106	tags=31%, list=21%, signal=39%
GSE25123_CTRL_VS_IL4_STIM_PPARG_KO_MACROPHAGE_UP	190	-0.194111	-0.806403	0.766234	1	1	3581	tags=29%, list=18%, signal=35%
ISSAEVA_MLL2_TARGETS	54	-0.237205	-0.805641	0.727758	1	1	1035	tags=15%, list=5%, signal=16%
GO_REGULATION_OF_RETINOIC_ACID_RECEPTOR_SIGNALING_PATHWAY	16	-0.292101	-0.805395	0.719203	1	1	4193	tags=50%, list=21%, signal=64%
GSE3982_EFF_MEMORY_CD4_TCELL_VS_TH2_DN	195	-0.227007	-0.803655	0.661792	1	1	3526	tags=29%, list=18%, signal=35%
BARRIER_COLON_CANCER_RECURRENCE_UP	41	-0.266964	-0.803207	0.695572	1	1	1887	tags=22%, list=10%, signal=24%
GO_CHLORIDE_CHANNEL_ACTIVITY	73	-0.219765	-0.803153	0.793706	1	1	2623	tags=26%, list=13%, signal=30%
GO_AUDITORY_RECEPTOR_CELL_DEVELOPMENT	17	-0.270028	-0.803128	0.741996	1	1	2969	tags=29%, list=15%, signal=35%
GROSS_HYPOXIA_VIA_ELK3_AND_HIF1A_UP	139	-0.227597	-0.802981	0.686703	1	1	3770	tags=32%, list=19%, signal=40%
REACTOME_AUTOPHAGY	109	-0.228349	-0.802619	0.714004	1	1	3071	tags=29%, list=16%, signal=35%
MORF_SKP1A	198	-0.265798	-0.802595	0.646503	1	1	5781	tags=37%, list=30%, signal=53%
MODULE_227	15	-0.286012	-0.802309	0.744361	1	1	2065	tags=27%, list=11%, signal=30%
GSE28726_NAIVE_VS_ACTIVATED_CD4_TCELL_DN	191	-0.234995	-0.802269	0.64781	1	1	3929	tags=35%, list=20%, signal=43%
MODULE_245	26	-0.299044	-0.802198	0.656827	1	1	1636	tags=19%, list=8%, signal=21%
REACTOME_PEROXISOMAL_LIPID_METABOLISM	28	-0.27356	-0.801954	0.701721	1	1	5255	tags=46%, list=27%, signal=63%
GO_FATTY_ACYL_COA_BINDING	21	-0.269713	-0.801772	0.716446	1	1	2395	tags=24%, list=12%, signal=27%
MACLACHLAN_BRCA1_TARGETS_DN	17	-0.295082	-0.801542	0.725714	1	1	3553	tags=35%, list=18%, signal=43%
GO_ORGANIC_ACID_BIOSYNTHETIC_PROCESS	285	-0.182263	-0.801361	0.801047	1	1	3191	tags=25%, list=16%, signal=29%
GO_ODONTOGENESIS_OF_DENTIN_CONTAINING_TOOTH	88	-0.217045	-0.801322	0.763478	1	1	1966	tags=17%, list=10%, signal=19%
MATTIOLI_MULTIPLE_MYELOMA_SUBGROUPS	17	-0.307886	-0.801227	0.765517	1	1	4538	tags=47%, list=23%, signal=61%
NAGASHIMA_NRG1_SIGNALING_UP	168	-0.245818	-0.801217	0.679104	1	1	2891	tags=26%, list=15%, signal=30%
CEBALLOS_TARGETS_OF_TP53_AND_MYC_UP	21	-0.280547	-0.800734	0.724074	1	1	3074	tags=43%, list=16%, signal=51%
ZHONG_SECRETOME_OF_LUNG_CANCER_AND_FIBROBLAST	123	-0.223752	-0.800566	0.703565	1	1	4369	tags=33%, list=22%, signal=43%
KEGG_ARRHYTHMOGENIC_RIGHT_VENTRICULAR_CARDIOMYOPATHY_ARVC	74	-0.24057	-0.800464	0.726316	1	1	3641	tags=35%, list=19%, signal=43%
GO_STEROID_HORMONE_RECEPTOR_ACTIVITY	56	-0.224966	-0.800326	0.744604	1	1	1224	tags=14%, list=6%, signal=15%
REACTOME_CALNEXIN_CALRETICULIN_CYCLE	25	-0.278717	-0.80001	0.705996	1	1	3570	tags=36%, list=18%, signal=44%
GO_BICARBONATE_TRANSMEMBRANE_TRANSPORTER_ACTIVITY	19	-0.297494	-0.799931	0.714022	1	1	2192	tags=32%, list=11%, signal=36%
NIKOLSKY_BREAST_CANCER_16Q24_AMPLICON	51	-0.287062	-0.79988	0.648289	1	1	3646	tags=31%, list=19%, signal=38%
GO_MICROBODY_PART	99	-0.233017	-0.799763	0.70778	1	1	3400	tags=28%, list=17%, signal=34%
REACTOME_NOTCH2_ACTIVATION_AND_TRANSMISSION_OF_SIGNAL_TO_THE_NUCLEUS	22	-0.251754	-0.799587	0.762774	1	1	2855	tags=32%, list=15%, signal=37%
REACTOME_HS_GAG_DEGRADATION	22	-0.269461	-0.799484	0.704951	1	1	1737	tags=18%, list=9%, signal=20%
REACTOME_KERATINIZATION	215	-0.223275	-0.799363	0.725646	1	1	6322	tags=35%, list=32%, signal=52%
GO_COENZYME_BINDING	281	-0.190774	-0.79933	0.786765	1	1	3523	tags=25%, list=18%, signal=30%
SANSOM_APC_MYC_TARGETS	232	-0.209685	-0.79932	0.706334	1	1	3938	tags=28%, list=20%, signal=35%
GO_REGULATION_OF_PROTEIN_SUMOYLATION	22	-0.265153	-0.799244	0.748593	1	1	4524	tags=32%, list=23%, signal=41%
TURASHVILI_BREAST_NORMAL_DUCTAL_VS_LOBULAR_UP	61	-0.236638	-0.799029	0.731123	1	1	2837	tags=25%, list=15%, signal=29%
WHITFIELD_CELL_CYCLE_G2_M	198	-0.225383	-0.798782	0.678058	1	1	3762	tags=33%, list=19%, signal=41%
CAIRO_PML_TARGETS_BOUND_BY_MYC_UP	20	-0.292733	-0.79762	0.704673	1	1	1587	tags=20%, list=8%, signal=22%
GSE16266_CTRL_VS_HEATSHOCK_AND_LPS_STIM_MEF_UP	194	-0.221742	-0.797414	0.7061	1	1	2956	tags=24%, list=15%, signal=28%
GO_CAMERA_TYPE_EYE_MORPHOGENESIS	110	-0.207013	-0.797271	0.796167	1	1	3536	tags=25%, list=18%, signal=30%
MODULE_451	31	-0.283977	-0.797001	0.672316	1	1	2905	tags=32%, list=15%, signal=38%
NAM_FXYD5_TARGETS_DN	16	-0.293494	-0.796718	0.707948	1	1	1100	tags=19%, list=6%, signal=20%
REACTOME_PHASE_II_CONJUGATION_OF_COMPOUNDS	106	-0.22116	-0.796563	0.765653	1	1	2253	tags=20%, list=12%, signal=22%
LU_EZH2_TARGETS_UP	273	-0.236191	-0.796523	0.667976	1	1	4612	tags=36%, list=24%, signal=46%
GO_REGULATION_OF_ODONTOGENESIS	27	-0.25052	-0.796337	0.773852	1	1	2682	tags=26%, list=14%, signal=30%
BLUM_RESPONSE_TO_SALIRASIB_DN	334	-0.227426	-0.795844	0.654717	1	1	4999	tags=40%, list=26%, signal=53%
GO_ONE_CARBON_METABOLIC_PROCESS	26	-0.243128	-0.795632	0.779089	1	1	4692	tags=38%, list=24%, signal=51%
APPIERTO_RESPONSE_TO_FENRETINIDE_DN	48	-0.240971	-0.795421	0.693182	1	1	2362	tags=21%, list=12%, signal=24%
REACTOME_DOWNREGULATION_OF_ERBB2_SIGNALING	28	-0.238403	-0.794965	0.782301	1	1	2774	tags=32%, list=14%, signal=37%
GO_THIOESTER_METABOLIC_PROCESS	49	-0.24386	-0.794783	0.702403	1	1	3109	tags=29%, list=16%, signal=34%
GO_MEMBRANE_PROTEIN_INTRACELLULAR_DOMAIN_PROTEOLYSIS	18	-0.289958	-0.794578	0.697936	1	1	2855	tags=39%, list=15%, signal=45%
SUNG_METASTASIS_STROMA_UP	107	-0.234185	-0.794484	0.683693	1	1	3701	tags=30%, list=19%, signal=37%
GO_HISTONE_PHOSPHORYLATION	37	-0.252572	-0.794449	0.703237	1	1	3842	tags=35%, list=20%, signal=44%
REACTOME_MITOCHONDRIAL_TRANSLATION	94	-0.316176	-0.794273	0.655311	1	1	6841	tags=50%, list=35%, signal=77%
GSE26156_DOUBLE_POSITIVE_VS_CD4_SINGLE_POSITIVE_THYMOCYTE_DN	192	-0.239992	-0.794162	0.661654	1	1	4090	tags=36%, list=21%, signal=45%
GO_MICROTUBULE_BASED_MOVEMENT	268	-0.208658	-0.793657	0.721707	1	1	4110	tags=31%, list=21%, signal=39%
GSE34205_HEALTHY_VS_RSV_INF_INFANT_PBMC_DN	189	-0.200884	-0.793241	0.755357	1	1	3754	tags=29%, list=19%, signal=35%
GO_NEGATIVE_REGULATION_OF_ENDOPLASMIC_RETICULUM_STRESS_INDUCED_INTRINSIC_APOPTOTIC_SIGNALING_PATHWAY	20	-0.269183	-0.793124	0.74026	1	1	4244	tags=45%, list=22%, signal=57%
GO_NITRIC_OXIDE_SYNTHASE_BINDING	15	-0.283705	-0.79312	0.728302	1	1	1331	tags=20%, list=7%, signal=21%
VANTVEER_BREAST_CANCER_BRCA1_DN	47	-0.243121	-0.793098	0.703154	1	1	1029	tags=15%, list=5%, signal=16%
WEST_ADRENOCORTICAL_CARCINOMA_VS_ADENOMA_UP	19	-0.286573	-0.793079	0.712727	1	1	2916	tags=37%, list=15%, signal=43%
GO_EMBRYONIC_SKELETAL_SYSTEM_MORPHOGENESIS	94	-0.233697	-0.792865	0.731123	1	1	4144	tags=35%, list=21%, signal=44%
MODULE_18	440	-0.202302	-0.792664	0.736746	1	1	3586	tags=28%, list=18%, signal=33%
RPS14_DN.V1_DN	179	-0.204058	-0.792494	0.705061	1	1	3389	tags=27%, list=17%, signal=32%
MODULE_43	98	-0.235807	-0.792324	0.701323	1	1	5763	tags=42%, list=29%, signal=59%
GO_QUINONE_BINDING	16	-0.278016	-0.791529	0.7393	1	1	3503	tags=31%, list=18%, signal=38%
GO_CENTROMERE_COMPLEX_ASSEMBLY	40	-0.284863	-0.791219	0.674033	1	1	4001	tags=33%, list=20%, signal=41%
GO_CLATHRIN_COAT_ASSEMBLY	19	-0.270272	-0.790616	0.759787	1	1	1820	tags=21%, list=9%, signal=23%
TANG_SENESCENCE_TP53_TARGETS_DN	54	-0.303551	-0.790053	0.666667	1	1	4767	tags=54%, list=24%, signal=71%
GO_PROTEIN_LOCALIZATION_TO_KINETOCHORE	17	-0.335944	-0.789988	0.679389	1	1	5414	tags=53%, list=28%, signal=73%
CHR14Q13	22	-0.300936	-0.789968	0.699463	1	1	2326	tags=27%, list=12%, signal=31%
DASU_IL6_SIGNALING_SCAR_UP	30	-0.252862	-0.789499	0.757116	1	1	3337	tags=33%, list=17%, signal=40%
MODULE_17	346	-0.224532	-0.78882	0.682482	1	1	4876	tags=36%, list=25%, signal=48%
MODULE_497	28	-0.250641	-0.788783	0.791228	1	1	1336	tags=18%, list=7%, signal=19%
MODULE_493	67	-0.224853	-0.788446	0.755597	1	1	4468	tags=36%, list=23%, signal=46%
GSE32986_UNSTIM_VS_CURDLAN_HIGHDOSE_STIM_DC_UP	196	-0.211227	-0.78838	0.709156	1	1	2625	tags=22%, list=13%, signal=25%
MODULE_295	21	-0.274346	-0.788114	0.734	1	1	14202	tags=100%, list=73%, signal=365%
MODULE_310	19	-0.282768	-0.787813	0.733962	1	1	2199	tags=32%, list=11%, signal=36%
GO_MITOCHONDRIAL_CALCIUM_ION_HOMEOSTASIS	23	-0.248617	-0.787794	0.796763	1	1	3283	tags=30%, list=17%, signal=37%
PEART_HDAC_PROLIFERATION_CLUSTER_UP	53	-0.23153	-0.787166	0.740952	1	1	1922	tags=21%, list=10%, signal=23%
GO_TRANSFERASE_ACTIVITY_TRANSFERRING_NITROGENOUS_GROUPS	23	-0.258356	-0.786953	0.761484	1	1	5941	tags=48%, list=30%, signal=69%
[truncated: 933 more rows]
